# Supplementary material for: Crystal structures of 5,12-dimethyl-1,4,8,11-tetra­aza­cyclo­tetra­decane cobalt(III) mono-phenyl­acetyl­ide and bis-phenyl­acetyl­ide
Source: Acta Crystallogr E Crystallogr Commun. 2018 Mar 13;74(Pt 4):522–9. doi: 10.1107/S2056989018003997 (PMC5946981; doi:10.1107/S2056989018003997)
Supplement: Supplementary file 1 [file e-74-00522-sup1.cif]

##############################################################################
#                                                                            #
# This CIF contains the data in a paper accepted for publication in          #
# Acta Crystallographica Section E. It conforms to the requirements of       #
# Notes for Authors for Acta Crystallographica Section E, and has been       #
# peer reviewed under the auspices of the IUCr Commission on Journals.       #
#                                                                            #
# Full details of the Crystallographic Information File format               #
# are given in the paper "The Crystallographic Information File (CIF):       #
# a New Standard Archive File for Crystallography" by S. R. Hall, F. H.      #
# Allen and I. D. Brown [Acta Cryst. (1991), A47, 655-685].                  #
#                                                                            #
# The current version of the core CIF dictionary is obtainable from          #
# ftp://ftp.iucr.org/pub/cif_core.dic.                                       #
#                                                                            #
# Software is freely available for graphical display of the structure(s)     #
# in this CIF. For information consult the CIF software page                 #
# http://www.iucr.org/resources/cif/software.                                #
#                                                                            #
# This file may be used for bona fide research purposes within the           #
# scientific community so long as proper attribution is given to the journal # 
# article from which it was obtained.                                        #
#                                                                            #
##############################################################################
data_1
_database_code_depnum_ccdc_archive 'CCDC 1828221'
_audit_creation_method     'SHELXL-2018/1'
_chemical_name_systematic
;\
Chlorido(5,12-dimethyl-1,4,8,11-tetraazacyclotetradecane)(phenylethynyl)\
cobalt(III) chloride--acetonitrile--methanol (1/1/1)
;
_chemical_name_common     ?
_chemical_formula_moiety     'C20 H33 Cl Co N4 +, Cl -, C2 H3 N, C H4 O'
_chemical_formula_sum     'C23 H40 Cl2 Co N5 O'
_chemical_formula_iupac     '[Co (C8 H5) Cl (C12 H28 N4)] Cl, C2 H3 N, C H4 O'
_chemical_formula_weight     532.43
_chemical_melting_point     ?
_shelx_space_group_comment
;
The symmetry employed for this shelxl refinement is uniquely defined
by the following loop, which should always be used as a source of
symmetry information in preference to the above space-group names.
They are only intended as comments.
;
_space_group_crystal_system     triclinic
_space_group_name_H-M_alt     'P -1'
_space_group_name_Hall     '-P 1'
loop_
    _space_group_symop_operation_xyz
    'x, y, z'
    '-x, -y, -z'
_cell_length_a     9.6903(13)
_cell_length_b     15.668(2)
_cell_length_c     17.985(2)
_cell_angle_alpha     86.430(5)
_cell_angle_beta     74.848(4)
_cell_angle_gamma     88.970(5)
_cell_volume     2630.6(6)
_cell_formula_units_Z     4
_cell_measurement_reflns_used     9887
_cell_measurement_theta_min     3.0510
_cell_measurement_theta_max     28.3695
_cell_measurement_temperature     150(2)
_exptl_crystal_description     plate
_exptl_crystal_colour     orange
_exptl_crystal_size_max     0.360
_exptl_crystal_size_mid     0.250
_exptl_crystal_size_min     0.090
_exptl_crystal_density_diffrn     1.344
_exptl_crystal_density_meas     ?
_exptl_crystal_density_method     ?
_exptl_crystal_F_000     1128
_exptl_absorpt_coefficient_mu     0.880
_exptl_absorpt_correction_type     multi-scan
_exptl_absorpt_process_details
;
(SADABS; Krause et al., 2015)
;
_shelx_estimated_absorpt_T_min     0.742
_shelx_estimated_absorpt_T_max     0.925
_exptl_absorpt_correction_T_min     0.1896
_exptl_absorpt_correction_T_max     0.2627
_diffrn_ambient_temperature     150(2)
_diffrn_radiation_type     MoK\a
_diffrn_radiation_wavelength     0.71073
_diffrn_radiation_monochromator     'Triumph curved graphite crystal'
_diffrn_measurement_device_type     'Bruker AXS D8 Quest CMOS'
_diffrn_measurement_method     'omega and phi scans'
_diffrn_detector_area_resol_mean     ?
_diffrn_reflns_number     44192
_diffrn_reflns_av_R_equivalents     0.0953
_diffrn_reflns_theta_min     2.987
_diffrn_reflns_theta_max     25.680
_diffrn_reflns_theta_full     25.242
_diffrn_measured_fraction_theta_max     0.942
_diffrn_measured_fraction_theta_full     0.982
_diffrn_reflns_limit_h_min     -11
_diffrn_reflns_limit_h_max     11
_diffrn_reflns_limit_k_min     -19
_diffrn_reflns_limit_k_max     19
_diffrn_reflns_limit_l_min     -21
_diffrn_reflns_limit_l_max     21
_refine_special_details
;
 Refined as a 2-component twin.
 The structure exhibits pseudo-symmetry and emulates a double the volume
 C-centered monoclinic cell in space group C2/c. The pseudosymmetry is only
 approximate, and angles deviate substantially from the expected 90 degrees
 for monoclinic (approximate cell dimensions: 34.71, 9.69, 15.67, 88.97, 93.41,
 89.52). The structure is however twinned by a symmetry operator of the
 approximate larger monoclinic cell, by a 180 degree rotation around the
 2 0 1 direction in reciprocal space (of the actual triclinic cell).
 Application of the twin matrix 1 0 0, 0 -1 0, 1 0 -1 yielded a twin ratio of
 0.798(3) to 0.202(3).
 Each methanol moiety was refined with two component disorder, with a shared
occupancy ratio for the two sites. The C-O bond  lengths were restrained to
1.427(20) Angstrom. Alcohol hydrogen atom to neighboring chloride distances
were restrained based on hydrogen bonding  considerations. Subject to these
conditions, the occupancy rates refined to 0.643(16) and 0.357(16).
;
_reflns_number_total     9687
_reflns_number_gt     7643
_reflns_threshold_expression     'I > 2\s(I)'
_refine_ls_structure_factor_coef     Fsqd
_refine_ls_matrix_type     full
_refine_ls_R_factor_all     0.1142
_refine_ls_R_factor_gt     0.0867
_refine_ls_wR_factor_gt     0.2119
_refine_ls_wR_factor_ref     0.2410
_refine_ls_goodness_of_fit_ref     1.097
_refine_ls_restrained_S_all     1.094
_refine_ls_number_reflns     9687
_refine_ls_number_parameters     628
_refine_ls_number_restraints     79
_refine_ls_hydrogen_treatment     constr
_refine_ls_weighting_scheme     calc
_refine_ls_weighting_details
             'w=1/[\s^2^(Fo^2^)+(0.0698P)^2^+11.8383P] where P=(Fo^2^+2Fc^2^)/3'
_atom_sites_solution_hydrogens     mixed
_atom_sites_solution_primary     direct
_atom_sites_solution_secondary     difmap
_refine_ls_shift/su_max     0.000
_refine_ls_shift/su_mean     0.000
_refine_diff_density_max     0.927
_refine_diff_density_min     -1.405
_refine_ls_extinction_method     none
_refine_ls_extinction_coef     .
loop_
    _atom_type_symbol
    _atom_type_description
    _atom_type_scat_dispersion_real
    _atom_type_scat_dispersion_imag
    _atom_type_scat_source
    'C' 'C' 0.0033 0.0016
                         'International Tables Vol C Tables 4.2.6.8 and 6.1.1.4'
    'H' 'H' 0.0000 0.0000
                         'International Tables Vol C Tables 4.2.6.8 and 6.1.1.4'
    'N' 'N' 0.0061 0.0033
                         'International Tables Vol C Tables 4.2.6.8 and 6.1.1.4'
    'Cl' 'Cl' 0.1484 0.1585
                         'International Tables Vol C Tables 4.2.6.8 and 6.1.1.4'
    'Co' 'Co' 0.3494 0.9721
                         'International Tables Vol C Tables 4.2.6.8 and 6.1.1.4'
    'O' 'O' 0.0106 0.0060
                         'International Tables Vol C Tables 4.2.6.8 and 6.1.1.4'
_computing_data_collection
;
APEX3 (Bruker, 2016)
;
_computing_cell_refinement
;
SAINT (Bruker, 2016)
;
_computing_data_reduction
;
SAINT (Bruker, 2016)
;
_computing_structure_solution
;
SHELXS97 (Sheldrick, 2008)
;
_computing_structure_refinement
;
SHELXL2017 (Sheldrick, 2015) and
<i>SHELXLE</i> (H\"ubschle <i>et al.</i>,  2011)
;
_computing_molecular_graphics
;
Mercury (Macrae <i>et al.</i>,  2008)
;
_computing_publication_material
;
publCIF (Westrip, 2010)
;
loop_
    _atom_site_type_symbol
    _atom_site_label
    _atom_site_fract_x
    _atom_site_fract_y
    _atom_site_fract_z
    _atom_site_U_iso_or_equiv
    _atom_site_adp_type
    _atom_site_calc_flag
    _atom_site_occupancy
    _atom_site_disorder_assembly
    _atom_site_disorder_group
    Co Co1A 0.61768(10) 0.01471(6) 0.30868(5) 0.0416(3) Uani d 1 . .
    N N1A 0.7788(7) -0.0419(4) 0.3401(4) 0.0540(16) Uani d 1 . .
    H H1NA 0.829233 -0.077073 0.296580 0.065 Uiso calc 1 . .
    N N2A 0.4963(7) -0.0762(4) 0.3738(4) 0.0499(15) Uani d 1 . .
    H H2NA 0.450208 -0.050764 0.423916 0.060 Uiso calc 1 . .
    N N3A 0.4587(7) 0.0713(5) 0.2757(4) 0.0587(17) Uani d 1 . .
    H H3N 0.406483 0.106342 0.318867 0.070 Uiso calc 1 . .
    N N4A 0.7391(7) 0.1056(4) 0.2432(4) 0.0503(15) Uani d 1 . .
    H H4N 0.785258 0.079950 0.193153 0.060 Uiso calc 1 . .
    Cl Cl1A 0.5633(2) 0.09833(12) 0.41506(10) 0.0511(5) Uani d 1 . .
    Cl Cl2A 0.2600(3) 0.32533(17) 0.25087(14) 0.0737(7) Uani d 1 . .
    C C1A 0.6550(7) -0.0519(4) 0.2213(4) 0.0400(14) Uani d 1 . .
    C C2A 0.6751(8) -0.0840(5) 0.1612(4) 0.0483(17) Uani d 1 . .
    C C3A 0.6889(8) -0.1197(4) 0.0875(4) 0.0464(16) Uani d 1 . .
    C C4A 0.8031(8) -0.1724(5) 0.0545(4) 0.0500(18) Uani d 1 . .
    H H4A 0.874578 -0.186079 0.080791 0.060 Uiso calc 1 . .
    C C5A 0.8123(10) -0.2047(6) -0.0159(5) 0.061(2) Uani d 1 . .
    H H5A 0.891119 -0.240020 -0.038270 0.074 Uiso calc 1 . .
    C C6A 0.7076(10) -0.1865(6) -0.0550(5) 0.063(2) Uani d 1 . .
    H H6A 0.713826 -0.209682 -0.103368 0.075 Uiso calc 1 . .
    C C7A 0.5958(10) -0.1346(7) -0.0227(5) 0.068(2) Uani d 1 . .
    H H7A 0.524563 -0.120991 -0.049218 0.082 Uiso calc 1 . .
    C C8A 0.5855(9) -0.1021(6) 0.0475(5) 0.062(2) Uani d 1 . .
    H H8A 0.506234 -0.066898 0.069388 0.075 Uiso calc 1 . .
    C C9A 0.7189(10) -0.1029(6) 0.4069(5) 0.063(2) Uani d 1 . .
    H H9A 0.688548 -0.072062 0.454890 0.076 Uiso calc 1 . .
    H H9B 0.792020 -0.145826 0.412962 0.076 Uiso calc 1 . .
    C C10A 0.5943(10) -0.1457(5) 0.3917(5) 0.060(2) Uani d 1 . .
    H H10A 0.544055 -0.181895 0.437502 0.072 Uiso calc 1 . .
    H H10B 0.626109 -0.182348 0.347441 0.072 Uiso calc 1 . .
    C C11A 0.3771(10) -0.1130(6) 0.3467(5) 0.068(2) Uani d 1 . .
    H H11A 0.420573 -0.144014 0.299114 0.082 Uiso calc 1 . .
    C C12A 0.2813(10) -0.0412(8) 0.3254(7) 0.084(3) Uani d 1 . .
    H H12A 0.196174 -0.067506 0.315582 0.101 Uiso calc 1 . .
    H H12B 0.247585 -0.005835 0.370450 0.101 Uiso calc 1 . .
    C C13A 0.3507(9) 0.0165(7) 0.2566(6) 0.073(3) Uani d 1 . .
    H H13A 0.397348 -0.018234 0.212805 0.088 Uiso calc 1 . .
    H H13B 0.277209 0.052945 0.241060 0.088 Uiso calc 1 . .
    C C14A 0.5195(10) 0.1320(6) 0.2085(5) 0.065(2) Uani d 1 . .
    H H14A 0.551017 0.100970 0.160665 0.078 Uiso calc 1 . .
    H H14B 0.446823 0.174949 0.201806 0.078 Uiso calc 1 . .
    C C15A 0.6434(11) 0.1746(5) 0.2251(5) 0.063(2) Uani d 1 . .
    H H15A 0.694739 0.211069 0.179653 0.075 Uiso calc 1 . .
    H H15B 0.610502 0.210975 0.269437 0.075 Uiso calc 1 . .
    C C16A 0.8591(10) 0.1420(6) 0.2708(5) 0.066(2) Uani d 1 . .
    H H16A 0.815270 0.171724 0.319035 0.080 Uiso calc 1 . .
    C C17A 0.9542(9) 0.0703(7) 0.2910(6) 0.077(3) Uani d 1 . .
    H H17A 0.987990 0.035929 0.245309 0.093 Uiso calc 1 . .
    H H17B 1.039348 0.096507 0.300940 0.093 Uiso calc 1 . .
    C C18A 0.8889(9) 0.0126(7) 0.3570(6) 0.071(3) Uani d 1 . .
    H H18A 0.844549 0.046511 0.401819 0.085 Uiso calc 1 . .
    H H18B 0.963817 -0.024104 0.370752 0.085 Uiso calc 1 . .
    C C19A 0.2892(13) -0.1762(8) 0.4063(6) 0.093(4) Uani d 1 . .
    H H19A 0.210307 -0.197073 0.387651 0.140 Uiso calc 1 . .
    H H19B 0.250407 -0.148039 0.454590 0.140 Uiso calc 1 . .
    H H19C 0.349609 -0.224409 0.415455 0.140 Uiso calc 1 . .
    C C20A 0.9448(12) 0.2077(8) 0.2120(6) 0.095(4) Uani d 1 . .
    H H20A 0.986244 0.180671 0.163398 0.142 Uiso calc 1 . .
    H H20B 1.021608 0.229986 0.231493 0.142 Uiso calc 1 . .
    H H20C 0.881893 0.254689 0.203115 0.142 Uiso calc 1 . .
    N N5A 0.8348(11) 0.0938(6) 0.0607(5) 0.084(3) Uani d 1 . .
    C C21A 0.8507(10) 0.0751(6) -0.0005(5) 0.065(2) Uani d 1 . .
    C C22A 0.8738(13) 0.0504(7) -0.0794(5) 0.082(3) Uani d 1 . .
    H H22A 0.936081 0.092343 -0.114642 0.098 Uiso calc 1 . .
    H H22B 0.781824 0.048281 -0.092333 0.098 Uiso calc 1 . .
    H H22C 0.919151 -0.006138 -0.084429 0.098 Uiso calc 1 . .
    O O1A 0.2181(17) 0.1695(11) 0.3497(10) 0.101(4) Uani d 0.643(16) A 1
    H H1OA 0.212874 0.212254 0.319941 0.152 Uiso calc 0.643(16) A 1
    C C23A 0.180(3) 0.1931(17) 0.4250(12) 0.112(6) Uani d 0.643(16) A 1
    H H23A 0.109879 0.239644 0.430125 0.168 Uiso calc 0.643(16) A 1
    H H23B 0.265050 0.212429 0.438940 0.168 Uiso calc 0.643(16) A 1
    H H23C 0.138126 0.143948 0.459322 0.168 Uiso calc 0.643(16) A 1
    O O1C 0.242(3) 0.1838(19) 0.386(2) 0.096(6) Uani d 0.357(16) A 2
    H H1OC 0.239863 0.232379 0.364083 0.144 Uiso calc 0.357(16) A 2
    C C23C 0.104(4) 0.163(3) 0.434(3) 0.113(7) Uani d 0.357(16) A 2
    H H23G 0.086964 0.193084 0.481681 0.170 Uiso calc 0.357(16) A 2
    H H23H 0.098976 0.100852 0.446920 0.170 Uiso calc 0.357(16) A 2
    H H23I 0.032010 0.179346 0.406757 0.170 Uiso calc 0.357(16) A 2
    Co Co2B 0.59189(10) 0.51435(6) 0.30908(5) 0.0417(3) Uani d 1 . .
    N N1B 0.3958(6) 0.4714(4) 0.3312(3) 0.0473(15) Uani d 1 . .
    H H1BN 0.393494 0.435702 0.287316 0.057 Uiso calc 1 . .
    N N2B 0.6267(7) 0.4190(4) 0.3809(3) 0.0475(14) Uani d 1 . .
    H H2BN 0.617373 0.444572 0.431508 0.057 Uiso calc 1 . .
    N N3B 0.7887(7) 0.5564(4) 0.2859(4) 0.0551(16) Uani d 1 . .
    H H3BN 0.792992 0.591556 0.329769 0.066 Uiso calc 1 . .
    N N4B 0.5553(7) 0.6099(4) 0.2376(3) 0.0480(15) Uani d 1 . .
    H H4BN 0.562605 0.583899 0.187359 0.058 Uiso calc 1 . .
    Cl Cl1B 0.5340(2) 0.59978(12) 0.41394(10) 0.0532(5) Uani d 1 . .
    Cl Cl2B 1.0093(2) 0.81517(16) 0.25885(14) 0.0677(6) Uani d 1 . .
    C C1B 0.6461(7) 0.4456(4) 0.2224(4) 0.0383(14) Uani d 1 . .
    C C2B 0.6812(8) 0.4126(5) 0.1638(4) 0.0452(16) Uani d 1 . .
    C C3B 0.7320(8) 0.3759(4) 0.0903(4) 0.0453(16) Uani d 1 . .
    C C4B 0.6445(9) 0.3266(5) 0.0600(4) 0.0540(19) Uani d 1 . .
    H H4B 0.547887 0.316858 0.088000 0.065 Uiso calc 1 . .
    C C5B 0.6974(11) 0.2913(6) -0.0111(5) 0.066(2) Uani d 1 . .
    H H5B 0.637176 0.256167 -0.030271 0.079 Uiso calc 1 . .
    C C6B 0.8343(10) 0.3064(6) -0.0535(5) 0.064(2) Uani d 1 . .
    H H6B 0.867752 0.284395 -0.103101 0.077 Uiso calc 1 . .
    C C7B 0.9244(10) 0.3541(7) -0.0238(5) 0.068(2) Uani d 1 . .
    H H7B 1.020872 0.363277 -0.052210 0.081 Uiso calc 1 . .
    C C8B 0.8729(9) 0.3884(6) 0.0479(5) 0.057(2) Uani d 1 . .
    H H8B 0.935195 0.420783 0.068086 0.069 Uiso calc 1 . .
    C C9B 0.3724(9) 0.4117(5) 0.4000(4) 0.054(2) Uani d 1 . .
    H H9C 0.289548 0.374362 0.402959 0.065 Uiso calc 1 . .
    H H9D 0.352400 0.443928 0.447242 0.065 Uiso calc 1 . .
    C C10B 0.5058(9) 0.3582(5) 0.3935(4) 0.053(2) Uani d 1 . .
    H H10C 0.498040 0.321866 0.441468 0.063 Uiso calc 1 . .
    H H10D 0.520186 0.320845 0.349743 0.063 Uiso calc 1 . .
    C C11B 0.7685(10) 0.3717(6) 0.3631(5) 0.059(2) Uani d 1 . .
    H H11B 0.777874 0.340922 0.314997 0.071 Uiso calc 1 . .
    C C12B 0.8899(10) 0.4348(7) 0.3487(6) 0.071(2) Uani d 1 . .
    H H12C 0.874830 0.470030 0.394028 0.085 Uiso calc 1 . .
    H H12D 0.980056 0.402558 0.344698 0.085 Uiso calc 1 . .
    C C13B 0.9071(9) 0.4926(6) 0.2788(6) 0.069(2) Uani d 1 . .
    H H13C 0.910668 0.458133 0.234084 0.083 Uiso calc 1 . .
    H H13D 0.999091 0.523341 0.268845 0.083 Uiso calc 1 . .
    C C14B 0.8114(9) 0.6163(6) 0.2177(5) 0.060(2) Uani d 1 . .
    H H14C 0.832464 0.584310 0.170222 0.072 Uiso calc 1 . .
    H H14D 0.893730 0.653966 0.215046 0.072 Uiso calc 1 . .
    C C15B 0.6792(10) 0.6690(5) 0.2234(5) 0.058(2) Uani d 1 . .
    H H15C 0.665991 0.707561 0.266245 0.069 Uiso calc 1 . .
    H H15D 0.687243 0.704296 0.174867 0.069 Uiso calc 1 . .
    C C16B 0.4142(9) 0.6575(6) 0.2560(5) 0.058(2) Uani d 1 . .
    H H16B 0.403605 0.685615 0.305583 0.070 Uiso calc 1 . .
    C C17B 0.2959(10) 0.5940(6) 0.2674(6) 0.066(2) Uani d 1 . .
    H H17C 0.205170 0.625546 0.271000 0.080 Uiso calc 1 . .
    H H17D 0.313897 0.560080 0.221097 0.080 Uiso calc 1 . .
    C C18B 0.2771(8) 0.5339(6) 0.3366(5) 0.064(2) Uani d 1 . .
    H H18C 0.269110 0.567323 0.382512 0.077 Uiso calc 1 . .
    H H18D 0.186457 0.502234 0.344353 0.077 Uiso calc 1 . .
    C C19B 0.7802(12) 0.3064(6) 0.4274(6) 0.071(2) Uani d 1 . .
    H H19D 0.772775 0.335568 0.474926 0.107 Uiso calc 1 . .
    H H19E 0.872543 0.276960 0.412692 0.107 Uiso calc 1 . .
    H H19F 0.702753 0.264613 0.435934 0.107 Uiso calc 1 . .
    C C20B 0.4069(12) 0.7268(6) 0.1935(5) 0.075(3) Uani d 1 . .
    H H20D 0.428670 0.701604 0.143168 0.113 Uiso calc 1 . .
    H H20E 0.476638 0.771659 0.192445 0.113 Uiso calc 1 . .
    H H20F 0.310578 0.751593 0.204690 0.113 Uiso calc 1 . .
    N N5B 0.6455(13) 0.5963(6) 0.0575(5) 0.094(3) Uani d 1 . .
    C C21B 0.6682(12) 0.5719(6) -0.0016(5) 0.067(2) Uani d 1 . .
    C C22B 0.6983(15) 0.5401(8) -0.0779(6) 0.091(4) Uani d 1 . .
    H H22D 0.749261 0.485480 -0.078549 0.109 Uiso calc 1 . .
    H H22E 0.757615 0.581550 -0.115273 0.109 Uiso calc 1 . .
    H H22F 0.608273 0.531768 -0.091733 0.109 Uiso calc 1 . .
    O O1B 0.9508(15) 0.6559(9) 0.3612(7) 0.080(3) Uani d 0.643(16) A 1
    H H1OB 0.941678 0.702341 0.337067 0.120 Uiso calc 0.643(16) A 1
    C C23B 0.927(3) 0.669(2) 0.4407(11) 0.097(5) Uani d 0.643(16) A 1
    H H23D 0.824619 0.680101 0.463023 0.145 Uiso calc 0.643(16) A 1
    H H23E 0.981943 0.719040 0.446957 0.145 Uiso calc 0.643(16) A 1
    H H23F 0.956472 0.618697 0.467229 0.145 Uiso calc 0.643(16) A 1
    O O1D 0.874(3) 0.6780(17) 0.3906(16) 0.093(6) Uani d 0.357(16) A 2
    H H1OD 0.897893 0.717883 0.356287 0.139 Uiso calc 0.357(16) A 2
    C C23D 0.974(4) 0.674(4) 0.437(3) 0.100(7) Uani d 0.357(16) A 2
    H H23J 0.951267 0.718179 0.474309 0.151 Uiso calc 0.357(16) A 2
    H H23K 1.070979 0.682050 0.404077 0.151 Uiso calc 0.357(16) A 2
    H H23L 0.967165 0.617307 0.464908 0.151 Uiso calc 0.357(16) A 2
loop_
    _atom_site_aniso_label
    _atom_site_aniso_U_11
    _atom_site_aniso_U_22
    _atom_site_aniso_U_33
    _atom_site_aniso_U_12
    _atom_site_aniso_U_13
    _atom_site_aniso_U_23
    Co1A 0.0442(5) 0.0450(5) 0.0356(5) 0.0034(4) -0.0075(4) -0.0158(4)
    N1A 0.050(4) 0.069(4) 0.044(4) 0.015(3) -0.009(3) -0.023(3)
    N2A 0.051(4) 0.049(3) 0.044(3) 0.000(3) 0.000(3) -0.016(3)
    N3A 0.052(4) 0.069(4) 0.054(4) 0.011(3) -0.011(3) -0.017(3)
    N4A 0.048(3) 0.057(4) 0.043(3) 0.000(3) -0.003(3) -0.016(3)
    Cl1A 0.0613(11) 0.0484(9) 0.0394(9) 0.0005(8) -0.0021(8) -0.0189(7)
    Cl2A 0.0762(15) 0.0857(16) 0.0679(14) -0.0093(12) -0.0285(11) -0.0280(12)
    C1A 0.038(3) 0.049(4) 0.036(3) -0.005(3) -0.014(3) -0.006(3)
    C2A 0.052(4) 0.043(4) 0.051(4) 0.002(3) -0.013(3) -0.012(3)
    C3A 0.055(4) 0.043(4) 0.041(4) -0.002(3) -0.009(3) -0.015(3)
    C4A 0.044(4) 0.062(5) 0.046(4) 0.001(3) -0.011(3) -0.017(4)
    C5A 0.064(5) 0.070(5) 0.046(4) 0.006(4) -0.003(4) -0.024(4)
    C6A 0.070(5) 0.072(6) 0.047(5) -0.003(4) -0.011(4) -0.029(4)
    C7A 0.065(5) 0.095(7) 0.053(5) 0.005(5) -0.024(4) -0.032(5)
    C8A 0.056(5) 0.080(6) 0.058(5) 0.020(4) -0.021(4) -0.034(4)
    C9A 0.073(6) 0.078(6) 0.039(4) 0.030(5) -0.015(4) -0.015(4)
    C10A 0.089(6) 0.043(4) 0.041(4) 0.008(4) -0.004(4) -0.010(3)
    C11A 0.057(5) 0.079(6) 0.064(5) -0.010(4) -0.001(4) -0.031(5)
    C12A 0.045(5) 0.116(9) 0.093(8) -0.006(5) -0.015(5) -0.043(7)
    C13A 0.039(4) 0.109(8) 0.078(6) 0.006(4) -0.022(4) -0.029(6)
    C14A 0.067(5) 0.072(6) 0.059(5) 0.017(4) -0.023(4) -0.003(4)
    C15A 0.087(6) 0.037(4) 0.060(5) -0.002(4) -0.012(4) -0.002(3)
    C16A 0.061(5) 0.085(6) 0.049(5) -0.018(4) 0.000(4) -0.024(4)
    C17A 0.039(4) 0.111(8) 0.084(7) -0.003(5) -0.010(4) -0.042(6)
    C18A 0.044(4) 0.109(8) 0.067(6) 0.007(5) -0.022(4) -0.035(5)
    C19A 0.092(8) 0.106(8) 0.071(7) -0.036(7) 0.007(6) -0.030(6)
    C20A 0.088(7) 0.112(8) 0.069(6) -0.041(6) 0.019(5) -0.044(6)
    N5A 0.095(6) 0.085(6) 0.057(5) -0.016(5) 0.009(4) -0.019(4)
    C21A 0.070(6) 0.067(5) 0.050(5) -0.004(4) 0.000(4) -0.007(4)
    C22A 0.107(8) 0.090(7) 0.051(5) 0.007(6) -0.021(5) -0.017(5)
    O1A 0.084(8) 0.110(9) 0.103(11) 0.016(7) -0.010(8) -0.020(9)
    C23A 0.100(13) 0.119(12) 0.109(13) 0.001(10) -0.012(11) -0.009(11)
    O1C 0.090(12) 0.105(11) 0.087(15) 0.011(10) -0.006(11) -0.045(11)
    C23C 0.102(14) 0.122(13) 0.112(14) 0.011(12) -0.017(13) -0.029(13)
    Co2B 0.0503(5) 0.0451(5) 0.0300(5) -0.0036(4) -0.0080(4) -0.0149(4)
    N1B 0.044(3) 0.064(4) 0.033(3) -0.007(3) -0.004(2) -0.024(3)
    N2B 0.057(4) 0.052(3) 0.036(3) -0.009(3) -0.014(3) -0.014(3)
    N3B 0.057(4) 0.061(4) 0.047(4) -0.013(3) -0.009(3) -0.009(3)
    N4B 0.055(4) 0.057(4) 0.033(3) -0.004(3) -0.011(3) -0.017(3)
    Cl1B 0.0808(13) 0.0478(10) 0.0325(8) -0.0022(9) -0.0137(8) -0.0183(7)
    Cl2B 0.0600(12) 0.0761(14) 0.0628(13) 0.0108(10) -0.0052(10) -0.0210(11)
    C1B 0.031(3) 0.046(4) 0.035(3) -0.001(3) -0.004(3) -0.002(3)
    C2B 0.048(4) 0.052(4) 0.034(4) -0.003(3) -0.008(3) -0.010(3)
    C3B 0.052(4) 0.043(4) 0.039(4) 0.006(3) -0.006(3) -0.016(3)
    C4B 0.052(4) 0.070(5) 0.043(4) 0.006(4) -0.014(3) -0.019(4)
    C5B 0.085(6) 0.071(6) 0.050(5) 0.006(5) -0.029(4) -0.026(4)
    C6B 0.080(6) 0.074(6) 0.038(4) 0.019(5) -0.013(4) -0.025(4)
    C7B 0.061(5) 0.096(7) 0.040(4) 0.012(5) 0.001(4) -0.022(4)
    C8B 0.055(5) 0.073(5) 0.042(4) 0.000(4) -0.008(3) -0.015(4)
    C9B 0.060(5) 0.067(5) 0.033(4) -0.010(4) -0.004(3) -0.020(4)
    C10B 0.082(6) 0.040(4) 0.035(4) -0.017(4) -0.009(4) -0.009(3)
    C11B 0.069(5) 0.065(5) 0.047(5) 0.006(4) -0.020(4) -0.012(4)
    C12B 0.057(5) 0.080(6) 0.079(6) -0.002(4) -0.020(4) -0.018(5)
    C13B 0.038(4) 0.084(6) 0.086(7) -0.006(4) -0.013(4) -0.012(5)
    C14B 0.060(5) 0.065(5) 0.056(5) -0.019(4) -0.012(4) -0.009(4)
    C15B 0.081(6) 0.044(4) 0.048(4) -0.019(4) -0.015(4) -0.001(3)
    C16B 0.062(5) 0.065(5) 0.050(5) 0.005(4) -0.015(4) -0.019(4)
    C17B 0.055(5) 0.080(6) 0.071(6) 0.012(4) -0.025(4) -0.021(5)
    C18B 0.037(4) 0.081(6) 0.073(6) -0.003(4) -0.009(4) -0.027(5)
    C19B 0.088(7) 0.069(6) 0.065(6) 0.001(5) -0.032(5) -0.017(5)
    C20B 0.099(8) 0.075(6) 0.058(6) 0.013(5) -0.030(5) -0.019(5)
    N5B 0.161(10) 0.074(5) 0.052(5) 0.019(6) -0.035(5) -0.018(4)
    C21B 0.093(7) 0.060(5) 0.053(5) 0.008(5) -0.025(5) -0.013(4)
    C22B 0.120(9) 0.101(8) 0.050(6) 0.032(7) -0.017(6) -0.030(6)
    O1B 0.075(8) 0.102(8) 0.066(7) -0.025(6) -0.020(6) -0.011(6)
    C23B 0.086(12) 0.112(10) 0.088(9) -0.036(11) -0.013(9) -0.012(9)
    O1D 0.096(13) 0.111(11) 0.075(11) -0.025(11) -0.025(9) -0.018(10)
    C23D 0.094(15) 0.115(12) 0.082(11) -0.022(14) -0.005(11) -0.006(11)
_geom_special_details
;
 All esds (except the esd in the dihedral angle between two l.s. planes)
 are estimated using the full covariance matrix.  The cell esds are taken
 into account individually in the estimation of esds in distances, angles
 and torsion angles; correlations between esds in cell parameters are only
 used when they are defined by crystal symmetry.  An approximate (isotropic)
 treatment of cell esds is used for estimating esds involving l.s. planes.
;
loop_
    _geom_bond_atom_site_label_1
    _geom_bond_atom_site_label_2
    _geom_bond_site_symmetry_2
    _geom_bond_distance
    _geom_bond_publ_flag
    Co1A C1A . 1.893(7) y
    Co1A N3A . 1.968(7) y
    Co1A N1A . 1.973(7) y
    Co1A N2A . 1.979(6) y
    Co1A N4A . 1.982(7) y
    Co1A Cl1A . 2.3270(18) y
    N1A C18A . 1.482(11) ?
    N1A C9A . 1.484(11) ?
    N1A H1NA . 1.0000 ?
    N2A C11A . 1.502(11) ?
    N2A C10A . 1.506(11) ?
    N2A H2NA . 1.0000 ?
    N3A C13A . 1.485(11) ?
    N3A C14A . 1.489(12) ?
    N3A H3N . 1.0000 ?
    N4A C15A . 1.487(11) ?
    N4A C16A . 1.512(11) ?
    N4A H4N . 1.0000 ?
    C1A C2A . 1.189(10) y
    C2A C3A . 1.444(10) y
    C3A C8A . 1.392(11) ?
    C3A C4A . 1.395(10) ?
    C4A C5A . 1.374(11) ?
    C4A H4A . 0.9500 ?
    C5A C6A . 1.394(13) ?
    C5A H5A . 0.9500 ?
    C6A C7A . 1.368(12) ?
    C6A H6A . 0.9500 ?
    C7A C8A . 1.371(11) ?
    C7A H7A . 0.9500 ?
    C8A H8A . 0.9500 ?
    C9A C10A . 1.486(13) ?
    C9A H9A . 0.9900 ?
    C9A H9B . 0.9900 ?
    C10A H10A . 0.9900 ?
    C10A H10B . 0.9900 ?
    C11A C19A . 1.509(14) ?
    C11A C12A . 1.539(15) ?
    C11A H11A . 1.0000 ?
    C12A C13A . 1.499(15) ?
    C12A H12A . 0.9900 ?
    C12A H12B . 0.9900 ?
    C13A H13A . 0.9900 ?
    C13A H13B . 0.9900 ?
    C14A C15A . 1.489(13) ?
    C14A H14A . 0.9900 ?
    C14A H14B . 0.9900 ?
    C15A H15A . 0.9900 ?
    C15A H15B . 0.9900 ?
    C16A C20A . 1.517(13) ?
    C16A C17A . 1.526(15) ?
    C16A H16A . 1.0000 ?
    C17A C18A . 1.456(14) ?
    C17A H17A . 0.9900 ?
    C17A H17B . 0.9900 ?
    C18A H18A . 0.9900 ?
    C18A H18B . 0.9900 ?
    C19A H19A . 0.9800 ?
    C19A H19B . 0.9800 ?
    C19A H19C . 0.9800 ?
    C20A H20A . 0.9800 ?
    C20A H20B . 0.9800 ?
    C20A H20C . 0.9800 ?
    N5A C21A . 1.128(12) ?
    C21A C22A . 1.454(12) ?
    C22A H22A . 0.9800 ?
    C22A H22B . 0.9800 ?
    C22A H22C . 0.9800 ?
    O1A C23A . 1.378(17) ?
    O1A H1OA . 0.8400 ?
    C23A H23A . 0.9800 ?
    C23A H23B . 0.9800 ?
    C23A H23C . 0.9800 ?
    O1C C23C . 1.421(19) ?
    O1C H1OC . 0.8400 ?
    C23C H23G . 0.9800 ?
    C23C H23H . 0.9800 ?
    C23C H23I . 0.9800 ?
    Co2B C1B . 1.905(7) y
    Co2B N1B . 1.960(6) y
    Co2B N3B . 1.960(7) y
    Co2B N2B . 1.996(7) y
    Co2B N4B . 1.999(7) y
    Co2B Cl1B . 2.3233(18) y
    N1B C9B . 1.475(10) ?
    N1B C18B . 1.484(11) ?
    N1B H1BN . 1.0000 ?
    N2B C10B . 1.485(9) ?
    N2B C11B . 1.517(11) ?
    N2B H2BN . 1.0000 ?
    N3B C14B . 1.469(11) ?
    N3B C13B . 1.493(11) ?
    N3B H3BN . 1.0000 ?
    N4B C15B . 1.487(10) ?
    N4B C16B . 1.514(10) ?
    N4B H4BN . 1.0000 ?
    C1B C2B . 1.168(9) y
    C2B C3B . 1.437(9) y
    C3B C4B . 1.390(11) ?
    C3B C8B . 1.390(11) ?
    C4B C5B . 1.392(11) ?
    C4B H4B . 0.9500 ?
    C5B C6B . 1.363(13) ?
    C5B H5B . 0.9500 ?
    C6B C7B . 1.387(13) ?
    C6B H6B . 0.9500 ?
    C7B C8B . 1.393(11) ?
    C7B H7B . 0.9500 ?
    C8B H8B . 0.9500 ?
    C9B C10B . 1.510(12) ?
    C9B H9C . 0.9900 ?
    C9B H9D . 0.9900 ?
    C10B H10C . 0.9900 ?
    C10B H10D . 0.9900 ?
    C11B C12B . 1.509(13) ?
    C11B C19B . 1.521(12) ?
    C11B H11B . 1.0000 ?
    C12B C13B . 1.477(14) ?
    C12B H12C . 0.9900 ?
    C12B H12D . 0.9900 ?
    C13B H13C . 0.9900 ?
    C13B H13D . 0.9900 ?
    C14B C15B . 1.495(13) ?
    C14B H14C . 0.9900 ?
    C14B H14D . 0.9900 ?
    C15B H15C . 0.9900 ?
    C15B H15D . 0.9900 ?
    C16B C17B . 1.497(12) ?
    C16B C20B . 1.528(13) ?
    C16B H16B . 1.0000 ?
    C17B C18B . 1.488(13) ?
    C17B H17C . 0.9900 ?
    C17B H17D . 0.9900 ?
    C18B H18C . 0.9900 ?
    C18B H18D . 0.9900 ?
    C19B H19D . 0.9800 ?
    C19B H19E . 0.9800 ?
    C19B H19F . 0.9800 ?
    C20B H20D . 0.9800 ?
    C20B H20E . 0.9800 ?
    C20B H20F . 0.9800 ?
    N5B C21B . 1.118(11) ?
    C21B C22B . 1.444(12) ?
    C22B H22D . 0.9800 ?
    C22B H22E . 0.9800 ?
    C22B H22F . 0.9800 ?
    O1B C23B . 1.416(17) ?
    O1B H1OB . 0.8400 ?
    C23B H23D . 0.9800 ?
    C23B H23E . 0.9800 ?
    C23B H23F . 0.9800 ?
    O1D C23D . 1.430(19) ?
    O1D H1OD . 0.8400 ?
    C23D H23J . 0.9800 ?
    C23D H23K . 0.9800 ?
    C23D H23L . 0.9800 ?
loop_
    _geom_angle_atom_site_label_1
    _geom_angle_atom_site_label_2
    _geom_angle_atom_site_label_3
    _geom_angle_site_symmetry_1
    _geom_angle_site_symmetry_3
    _geom_angle
    _geom_angle_publ_flag
    C1A Co1A N3A . . 89.8(3) y
    C1A Co1A N1A . . 89.6(3) y
    N3A Co1A N1A . . 179.1(3) y
    C1A Co1A N2A . . 91.7(3) y
    N3A Co1A N2A . . 94.4(3) y
    N1A Co1A N2A . . 86.2(3) y
    C1A Co1A N4A . . 88.2(3) y
    N3A Co1A N4A . . 85.6(3) y
    N1A Co1A N4A . . 93.9(3) y
    N2A Co1A N4A . . 179.8(3) y
    C1A Co1A Cl1A . . 177.7(2) y
    N3A Co1A Cl1A . . 88.0(2) y
    N1A Co1A Cl1A . . 92.66(18) y
    N2A Co1A Cl1A . . 88.08(18) y
    N4A Co1A Cl1A . . 92.09(18) y
    C18A N1A C9A . . 110.3(7) ?
    C18A N1A Co1A . . 118.2(6) ?
    C9A N1A Co1A . . 108.0(5) ?
    C18A N1A H1NA . . 106.5 ?
    C9A N1A H1NA . . 106.5 ?
    Co1A N1A H1NA . . 106.5 ?
    C11A N2A C10A . . 111.0(7) ?
    C11A N2A Co1A . . 119.2(6) ?
    C10A N2A Co1A . . 107.4(5) ?
    C11A N2A H2NA . . 106.1 ?
    C10A N2A H2NA . . 106.1 ?
    Co1A N2A H2NA . . 106.1 ?
    C13A N3A C14A . . 109.1(7) ?
    C13A N3A Co1A . . 118.1(6) ?
    C14A N3A Co1A . . 108.5(5) ?
    C13A N3A H3N . . 106.9 ?
    C14A N3A H3N . . 106.9 ?
    Co1A N3A H3N . . 106.9 ?
    C15A N4A C16A . . 111.1(7) ?
    C15A N4A Co1A . . 108.0(5) ?
    C16A N4A Co1A . . 118.6(5) ?
    C15A N4A H4N . . 106.1 ?
    C16A N4A H4N . . 106.1 ?
    Co1A N4A H4N . . 106.1 ?
    C2A C1A Co1A . . 171.3(7) y
    C1A C2A C3A . . 175.3(8) ?
    C8A C3A C4A . . 118.1(7) ?
    C8A C3A C2A . . 119.8(7) ?
    C4A C3A C2A . . 122.0(7) ?
    C5A C4A C3A . . 120.1(8) ?
    C5A C4A H4A . . 119.9 ?
    C3A C4A H4A . . 119.9 ?
    C4A C5A C6A . . 120.9(8) ?
    C4A C5A H5A . . 119.5 ?
    C6A C5A H5A . . 119.5 ?
    C7A C6A C5A . . 118.9(7) ?
    C7A C6A H6A . . 120.5 ?
    C5A C6A H6A . . 120.5 ?
    C6A C7A C8A . . 120.6(8) ?
    C6A C7A H7A . . 119.7 ?
    C8A C7A H7A . . 119.7 ?
    C7A C8A C3A . . 121.3(8) ?
    C7A C8A H8A . . 119.4 ?
    C3A C8A H8A . . 119.4 ?
    N1A C9A C10A . . 107.7(7) ?
    N1A C9A H9A . . 110.2 ?
    C10A C9A H9A . . 110.2 ?
    N1A C9A H9B . . 110.2 ?
    C10A C9A H9B . . 110.2 ?
    H9A C9A H9B . . 108.5 ?
    C9A C10A N2A . . 107.1(6) ?
    C9A C10A H10A . . 110.3 ?
    N2A C10A H10A . . 110.3 ?
    C9A C10A H10B . . 110.3 ?
    N2A C10A H10B . . 110.3 ?
    H10A C10A H10B . . 108.5 ?
    N2A C11A C19A . . 111.7(8) ?
    N2A C11A C12A . . 110.4(7) ?
    C19A C11A C12A . . 110.4(9) ?
    N2A C11A H11A . . 108.1 ?
    C19A C11A H11A . . 108.1 ?
    C12A C11A H11A . . 108.1 ?
    C13A C12A C11A . . 115.4(8) ?
    C13A C12A H12A . . 108.4 ?
    C11A C12A H12A . . 108.4 ?
    C13A C12A H12B . . 108.4 ?
    C11A C12A H12B . . 108.4 ?
    H12A C12A H12B . . 107.5 ?
    N3A C13A C12A . . 109.9(8) ?
    N3A C13A H13A . . 109.7 ?
    C12A C13A H13A . . 109.7 ?
    N3A C13A H13B . . 109.7 ?
    C12A C13A H13B . . 109.7 ?
    H13A C13A H13B . . 108.2 ?
    C15A C14A N3A . . 106.9(7) ?
    C15A C14A H14A . . 110.3 ?
    N3A C14A H14A . . 110.3 ?
    C15A C14A H14B . . 110.3 ?
    N3A C14A H14B . . 110.3 ?
    H14A C14A H14B . . 108.6 ?
    N4A C15A C14A . . 106.9(6) ?
    N4A C15A H15A . . 110.3 ?
    C14A C15A H15A . . 110.3 ?
    N4A C15A H15B . . 110.3 ?
    C14A C15A H15B . . 110.3 ?
    H15A C15A H15B . . 108.6 ?
    N4A C16A C20A . . 111.4(8) ?
    N4A C16A C17A . . 110.4(7) ?
    C20A C16A C17A . . 111.6(9) ?
    N4A C16A H16A . . 107.7 ?
    C20A C16A H16A . . 107.7 ?
    C17A C16A H16A . . 107.7 ?
    C18A C17A C16A . . 116.3(8) ?
    C18A C17A H17A . . 108.2 ?
    C16A C17A H17A . . 108.2 ?
    C18A C17A H17B . . 108.2 ?
    C16A C17A H17B . . 108.2 ?
    H17A C17A H17B . . 107.4 ?
    C17A C18A N1A . . 111.4(7) ?
    C17A C18A H18A . . 109.4 ?
    N1A C18A H18A . . 109.4 ?
    C17A C18A H18B . . 109.4 ?
    N1A C18A H18B . . 109.4 ?
    H18A C18A H18B . . 108.0 ?
    C11A C19A H19A . . 109.5 ?
    C11A C19A H19B . . 109.5 ?
    H19A C19A H19B . . 109.5 ?
    C11A C19A H19C . . 109.5 ?
    H19A C19A H19C . . 109.5 ?
    H19B C19A H19C . . 109.5 ?
    C16A C20A H20A . . 109.5 ?
    C16A C20A H20B . . 109.5 ?
    H20A C20A H20B . . 109.5 ?
    C16A C20A H20C . . 109.5 ?
    H20A C20A H20C . . 109.5 ?
    H20B C20A H20C . . 109.5 ?
    N5A C21A C22A . . 179.0(13) ?
    C21A C22A H22A . . 109.5 ?
    C21A C22A H22B . . 109.5 ?
    H22A C22A H22B . . 109.5 ?
    C21A C22A H22C . . 109.5 ?
    H22A C22A H22C . . 109.5 ?
    H22B C22A H22C . . 109.5 ?
    C23A O1A H1OA . . 109.5 ?
    O1A C23A H23A . . 109.5 ?
    O1A C23A H23B . . 109.5 ?
    H23A C23A H23B . . 109.5 ?
    O1A C23A H23C . . 109.5 ?
    H23A C23A H23C . . 109.5 ?
    H23B C23A H23C . . 109.5 ?
    C23C O1C H1OC . . 109.5 ?
    O1C C23C H23G . . 109.5 ?
    O1C C23C H23H . . 109.5 ?
    H23G C23C H23H . . 109.5 ?
    O1C C23C H23I . . 109.5 ?
    H23G C23C H23I . . 109.5 ?
    H23H C23C H23I . . 109.5 ?
    C1B Co2B N1B . . 89.9(2) y
    C1B Co2B N3B . . 89.3(3) y
    N1B Co2B N3B . . 179.3(3) y
    C1B Co2B N2B . . 92.2(3) y
    N1B Co2B N2B . . 86.7(3) y
    N3B Co2B N2B . . 93.4(3) y
    C1B Co2B N4B . . 88.0(3) y
    N1B Co2B N4B . . 92.9(3) y
    N3B Co2B N4B . . 87.1(3) y
    N2B Co2B N4B . . 179.5(3) y
    C1B Co2B Cl1B . . 178.0(2) y
    N1B Co2B Cl1B . . 92.08(17) y
    N3B Co2B Cl1B . . 88.6(2) y
    N2B Co2B Cl1B . . 87.81(18) y
    N4B Co2B Cl1B . . 92.00(17) y
    C9B N1B C18B . . 112.2(6) ?
    C9B N1B Co2B . . 107.6(5) ?
    C18B N1B Co2B . . 118.8(5) ?
    C9B N1B H1BN . . 105.8 ?
    C18B N1B H1BN . . 105.8 ?
    Co2B N1B H1BN . . 105.8 ?
    C10B N2B C11B . . 110.8(6) ?
    C10B N2B Co2B . . 107.1(5) ?
    C11B N2B Co2B . . 120.2(5) ?
    C10B N2B H2BN . . 105.9 ?
    C11B N2B H2BN . . 105.9 ?
    Co2B N2B H2BN . . 105.9 ?
    C14B N3B C13B . . 112.0(7) ?
    C14B N3B Co2B . . 107.7(5) ?
    C13B N3B Co2B . . 118.4(5) ?
    C14B N3B H3BN . . 106.0 ?
    C13B N3B H3BN . . 106.0 ?
    Co2B N3B H3BN . . 106.0 ?
    C15B N4B C16B . . 111.9(6) ?
    C15B N4B Co2B . . 106.4(5) ?
    C16B N4B Co2B . . 120.5(5) ?
    C15B N4B H4BN . . 105.7 ?
    C16B N4B H4BN . . 105.7 ?
    Co2B N4B H4BN . . 105.7 ?
    C2B C1B Co2B . . 171.8(6) y
    C1B C2B C3B . . 176.3(8) ?
    C4B C3B C8B . . 118.1(7) ?
    C4B C3B C2B . . 121.9(7) ?
    C8B C3B C2B . . 120.0(7) ?
    C3B C4B C5B . . 120.5(8) ?
    C3B C4B H4B . . 119.7 ?
    C5B C4B H4B . . 119.7 ?
    C6B C5B C4B . . 120.9(8) ?
    C6B C5B H5B . . 119.5 ?
    C4B C5B H5B . . 119.5 ?
    C5B C6B C7B . . 119.5(7) ?
    C5B C6B H6B . . 120.2 ?
    C7B C6B H6B . . 120.2 ?
    C6B C7B C8B . . 119.8(8) ?
    C6B C7B H7B . . 120.1 ?
    C8B C7B H7B . . 120.1 ?
    C3B C8B C7B . . 121.1(8) ?
    C3B C8B H8B . . 119.5 ?
    C7B C8B H8B . . 119.5 ?
    N1B C9B C10B . . 108.2(6) ?
    N1B C9B H9C . . 110.0 ?
    C10B C9B H9C . . 110.0 ?
    N1B C9B H9D . . 110.0 ?
    C10B C9B H9D . . 110.0 ?
    H9C C9B H9D . . 108.4 ?
    N2B C10B C9B . . 106.6(6) ?
    N2B C10B H10C . . 110.4 ?
    C9B C10B H10C . . 110.4 ?
    N2B C10B H10D . . 110.4 ?
    C9B C10B H10D . . 110.4 ?
    H10C C10B H10D . . 108.6 ?
    C12B C11B N2B . . 109.8(7) ?
    C12B C11B C19B . . 109.4(8) ?
    N2B C11B C19B . . 112.7(7) ?
    C12B C11B H11B . . 108.3 ?
    N2B C11B H11B . . 108.3 ?
    C19B C11B H11B . . 108.3 ?
    C13B C12B C11B . . 115.2(8) ?
    C13B C12B H12C . . 108.5 ?
    C11B C12B H12C . . 108.5 ?
    C13B C12B H12D . . 108.5 ?
    C11B C12B H12D . . 108.5 ?
    H12C C12B H12D . . 107.5 ?
    C12B C13B N3B . . 112.7(8) ?
    C12B C13B H13C . . 109.1 ?
    N3B C13B H13C . . 109.1 ?
    C12B C13B H13D . . 109.1 ?
    N3B C13B H13D . . 109.1 ?
    H13C C13B H13D . . 107.8 ?
    N3B C14B C15B . . 108.8(7) ?
    N3B C14B H14C . . 109.9 ?
    C15B C14B H14C . . 109.9 ?
    N3B C14B H14D . . 109.9 ?
    C15B C14B H14D . . 109.9 ?
    H14C C14B H14D . . 108.3 ?
    N4B C15B C14B . . 108.2(6) ?
    N4B C15B H15C . . 110.1 ?
    C14B C15B H15C . . 110.1 ?
    N4B C15B H15D . . 110.1 ?
    C14B C15B H15D . . 110.1 ?
    H15C C15B H15D . . 108.4 ?
    C17B C16B N4B . . 108.5(7) ?
    C17B C16B C20B . . 111.4(8) ?
    N4B C16B C20B . . 112.2(7) ?
    C17B C16B H16B . . 108.2 ?
    N4B C16B H16B . . 108.2 ?
    C20B C16B H16B . . 108.2 ?
    C18B C17B C16B . . 115.3(7) ?
    C18B C17B H17C . . 108.5 ?
    C16B C17B H17C . . 108.5 ?
    C18B C17B H17D . . 108.5 ?
    C16B C17B H17D . . 108.5 ?
    H17C C17B H17D . . 107.5 ?
    N1B C18B C17B . . 113.5(7) ?
    N1B C18B H18C . . 108.9 ?
    C17B C18B H18C . . 108.9 ?
    N1B C18B H18D . . 108.9 ?
    C17B C18B H18D . . 108.9 ?
    H18C C18B H18D . . 107.7 ?
    C11B C19B H19D . . 109.5 ?
    C11B C19B H19E . . 109.5 ?
    H19D C19B H19E . . 109.5 ?
    C11B C19B H19F . . 109.5 ?
    H19D C19B H19F . . 109.5 ?
    H19E C19B H19F . . 109.5 ?
    C16B C20B H20D . . 109.5 ?
    C16B C20B H20E . . 109.5 ?
    H20D C20B H20E . . 109.5 ?
    C16B C20B H20F . . 109.5 ?
    H20D C20B H20F . . 109.5 ?
    H20E C20B H20F . . 109.5 ?
    N5B C21B C22B . . 179.7(14) ?
    C21B C22B H22D . . 109.5 ?
    C21B C22B H22E . . 109.5 ?
    H22D C22B H22E . . 109.5 ?
    C21B C22B H22F . . 109.5 ?
    H22D C22B H22F . . 109.5 ?
    H22E C22B H22F . . 109.5 ?
    C23B O1B H1OB . . 109.5 ?
    O1B C23B H23D . . 109.5 ?
    O1B C23B H23E . . 109.5 ?
    H23D C23B H23E . . 109.5 ?
    O1B C23B H23F . . 109.5 ?
    H23D C23B H23F . . 109.5 ?
    H23E C23B H23F . . 109.5 ?
    C23D O1D H1OD . . 109.5 ?
    O1D C23D H23J . . 109.5 ?
    O1D C23D H23K . . 109.5 ?
    H23J C23D H23K . . 109.5 ?
    O1D C23D H23L . . 109.5 ?
    H23J C23D H23L . . 109.5 ?
    H23K C23D H23L . . 109.5 ?
loop_
    _geom_torsion_atom_site_label_1
    _geom_torsion_atom_site_label_2
    _geom_torsion_atom_site_label_3
    _geom_torsion_atom_site_label_4
    _geom_torsion_site_symmetry_1
    _geom_torsion_site_symmetry_2
    _geom_torsion_site_symmetry_3
    _geom_torsion_site_symmetry_4
    _geom_torsion
    _geom_torsion_publ_flag
    C8A C3A C4A C5A . . . . 0.8(12) ?
    C2A C3A C4A C5A . . . . -179.7(8) ?
    C3A C4A C5A C6A . . . . -0.8(13) ?
    C4A C5A C6A C7A . . . . 0.9(14) ?
    C5A C6A C7A C8A . . . . -1.0(15) ?
    C6A C7A C8A C3A . . . . 0.9(16) ?
    C4A C3A C8A C7A . . . . -0.8(14) ?
    C2A C3A C8A C7A . . . . 179.7(9) ?
    C18A N1A C9A C10A . . . . 171.1(7) ?
    Co1A N1A C9A C10A . . . . 40.5(7) ?
    N1A C9A C10A N2A . . . . -53.2(8) ?
    C11A N2A C10A C9A . . . . 172.0(6) ?
    Co1A N2A C10A C9A . . . . 40.1(7) ?
    C10A N2A C11A C19A . . . . 59.0(9) ?
    Co1A N2A C11A C19A . . . . -175.4(7) ?
    C10A N2A C11A C12A . . . . -177.7(7) ?
    Co1A N2A C11A C12A . . . . -52.2(8) ?
    N2A C11A C12A C13A . . . . 66.8(10) ?
    C19A C11A C12A C13A . . . . -169.2(8) ?
    C14A N3A C13A C12A . . . . -176.3(8) ?
    Co1A N3A C13A C12A . . . . 59.3(9) ?
    C11A C12A C13A N3A . . . . -70.5(10) ?
    C13A N3A C14A C15A . . . . -170.5(7) ?
    Co1A N3A C14A C15A . . . . -40.6(8) ?
    C16A N4A C15A C14A . . . . -172.8(7) ?
    Co1A N4A C15A C14A . . . . -41.1(8) ?
    N3A C14A C15A N4A . . . . 53.6(9) ?
    C15A N4A C16A C20A . . . . -56.7(9) ?
    Co1A N4A C16A C20A . . . . 177.4(6) ?
    C15A N4A C16A C17A . . . . 178.7(7) ?
    Co1A N4A C16A C17A . . . . 52.7(8) ?
    N4A C16A C17A C18A . . . . -66.7(10) ?
    C20A C16A C17A C18A . . . . 168.8(8) ?
    C16A C17A C18A N1A . . . . 69.5(10) ?
    C9A N1A C18A C17A . . . . 177.3(7) ?
    Co1A N1A C18A C17A . . . . -57.7(9) ?
    C8B C3B C4B C5B . . . . -0.3(13) ?
    C2B C3B C4B C5B . . . . -179.4(8) ?
    C3B C4B C5B C6B . . . . -2.0(14) ?
    C4B C5B C6B C7B . . . . 3.2(15) ?
    C5B C6B C7B C8B . . . . -2.1(15) ?
    C4B C3B C8B C7B . . . . 1.4(13) ?
    C2B C3B C8B C7B . . . . -179.5(8) ?
    C6B C7B C8B C3B . . . . -0.2(15) ?
    C18B N1B C9B C10B . . . . -173.1(6) ?
    Co2B N1B C9B C10B . . . . -40.7(6) ?
    C11B N2B C10B C9B . . . . -172.6(6) ?
    Co2B N2B C10B C9B . . . . -39.7(6) ?
    N1B C9B C10B N2B . . . . 53.7(7) ?
    C10B N2B C11B C12B . . . . 178.7(7) ?
    Co2B N2B C11B C12B . . . . 52.9(8) ?
    C10B N2B C11B C19B . . . . -59.0(8) ?
    Co2B N2B C11B C19B . . . . 175.2(5) ?
    N2B C11B C12B C13B . . . . -66.2(10) ?
    C19B C11B C12B C13B . . . . 169.6(8) ?
    C11B C12B C13B N3B . . . . 69.7(11) ?
    C14B N3B C13B C12B . . . . 176.9(7) ?
    Co2B N3B C13B C12B . . . . -56.9(9) ?
    C13B N3B C14B C15B . . . . 171.3(7) ?
    Co2B N3B C14B C15B . . . . 39.4(7) ?
    C16B N4B C15B C14B . . . . 171.6(6) ?
    Co2B N4B C15B C14B . . . . 38.1(7) ?
    N3B C14B C15B N4B . . . . -52.2(8) ?
    C15B N4B C16B C17B . . . . 178.5(7) ?
    Co2B N4B C16B C17B . . . . -55.4(8) ?
    C15B N4B C16B C20B . . . . 55.0(9) ?
    Co2B N4B C16B C20B . . . . -178.9(5) ?
    N4B C16B C17B C18B . . . . 67.2(9) ?
    C20B C16B C17B C18B . . . . -168.8(7) ?
    C9B N1B C18B C17B . . . . -178.8(7) ?
    Co2B N1B C18B C17B . . . . 54.7(8) ?
    C16B C17B C18B N1B . . . . -69.0(10) ?
loop_
    _geom_hbond_atom_site_label_D
    _geom_hbond_atom_site_label_H
    _geom_hbond_atom_site_label_A
    _geom_hbond_site_symmetry_A
    _geom_hbond_distance_DH
    _geom_hbond_distance_HA
    _geom_hbond_distance_DA
    _geom_hbond_angle_DHA
    _geom_hbond_publ_flag
    N1A H1NA Cl2B 1_545 1.00 2.40 3.265(6) 144.0 yes
    N2A H2NA Cl1A 2_656 1.00 2.91 3.684(7) 134.4 yes
    N3A H3N O1A . 1.00 2.02 2.844(16) 137.6 yes
    N3A H3N O1C . 1.00 2.14 3.10(3) 159.5 yes
    N4A H4N N5A . 1.00 2.30 3.185(10) 146.8 yes
    N1B H1BN Cl2A . 1.00 2.40 3.251(6) 142.6 yes
    N2B H2BN Cl1B 2_666 1.00 2.83 3.607(6) 134.7 yes
    N3B H3BN O1B . 1.00 2.06 2.863(13) 135.5 yes
    N3B H3BN O1D . 1.00 2.08 3.03(3) 158.0 yes
    N4B H4BN N5B . 1.00 2.26 3.148(10) 147.2 yes
    O1A H1OA Cl2A . 0.84 2.09 2.899(18) 162.8 yes
    O1B H1OB Cl2B . 0.84 2.19 2.979(13) 157.2 yes
    O1C H1OC Cl2A . 0.84 2.40 3.16(4) 152.1 yes
    O1D H1OD Cl2B . 0.84 2.30 3.13(3) 168.1 yes
    C9A H9A Cl1A 2_656 0.99 2.92 3.631(9) 129.5 yes
    C10A H10A Cl1A 2_656 0.99 2.96 3.531(8) 117.7 yes
    C14A H14B Cl2A . 0.99 2.98 3.884(10) 152.4 yes
    C16A H16A Cl1A . 1.00 2.81 3.373(9) 116.0 yes
    C17A H17B O1A 1_655 0.99 2.46 3.44(2) 168.7 yes
    C18A H18A Cl1A . 0.99 2.78 3.339(9) 116.1 yes
    C20A H20B Cl2A 1_655 0.98 2.88 3.834(11) 164.4 yes
    C22A H22A Cl2B 2_765 0.98 2.82 3.669(11) 145.5 yes
    C9B H9C Cl2A . 0.99 2.97 3.498(8) 114.3 yes
    C10B H10C Cl1B 2_666 0.99 2.89 3.485(7) 119.8 yes
    C16B H16B Cl1B . 1.00 2.85 3.407(9) 116.1 yes
    C17B H17C O1B 1_455 0.99 2.63 3.479(18) 144.4 yes
    C18B H18C Cl1B . 0.99 2.83 3.358(9) 114.1 yes
    C22B H22E Cl2A 2_665 0.98 2.81 3.583(12) 136.8 yes
_shelx_hkl_file
;
  -2   0   0 214.338 28.2102   2
  -2   0   0 196.598 28.2217   2
  -2   0   0 353.965 30.3015   1
   2   0   0 205.269 28.2228   2
   2   0   0 202.840 28.2165   2
   2   0   0 341.213 30.6625   1
  -3   0   0 462.585 55.1583   2
  -3   0   0 477.028 55.1694   2
  -3   0   0 496.697 56.4407   1
   3   0   0 504.974 56.4940   1
   3   0   0 467.417 55.1626   2
   3   0   0 478.578 55.1683   2
  -4   0   0 249.570 30.4969   1
  -4   0   0 242.731 28.4454   2
  -4   0   0 228.511 28.4476   2
   4   0   0 270.214 30.6878   1
   4   0   0 238.140 28.4475   2
   4   0   0 256.986 28.4573   2
  -5   0   0 744.100 69.2108   1
  -5   0   0 470.162 64.9704   2
  -5   0   0 480.305 64.9679   2
   5   0   0 503.880 64.9742   2
   5   0   0 482.627 64.9672   2
   5   0   0 777.822 69.3543   1
  -6   0   0 196.170 25.8592   2
  -6   0   0 190.329 25.8608   2
  -6   0   0 312.187 33.5039   1
   6   0   0 324.580 33.4934   1
   6   0   0 204.369 25.8655   2
   6   0   0 202.452 25.8565   2
  -7   0   0 34.5126 12.4457   1
  -7   0   0 30.4687 4.30363   2
  -7   0   0 22.4205 4.44992   2
   7   0   0 33.8323 11.6250   1
   7   0   0 25.1130 4.31555   2
   7   0   0 27.0178 4.35938   2
  -8   0   0 45.5697 5.98891   2
  -8   0   0 37.6638 6.10077   2
  -8   0   0 38.3798 12.7068   1
   8   0   0 42.5405 5.93100   2
   8   0   0 39.2650 5.92423   2
   8   0   0 42.0526 5.23838   3
  -9   0   0 8.64064 15.1144   1
  -9   0   0 7.85323 2.25034   2
  -9   0   0 12.0166 3.96933   2
   9   0   0 14.3580 2.53753   3
   9   0   0 11.3730 4.04008   2
   9   0   0 14.5700 3.86930   2
   9   0   0 12.4589 14.5982   1
 -10   0   0 12.5552 16.9461   1
 -10   0   0 19.0485 4.71314   2
 -10   0   0 17.0580 5.01538   2
  10   0   0 16.8916 3.20763   3
  10   0   0 9.58450 13.3374   1
  10   0   0 17.9821 4.68897   2
  10   0   0 20.8600 5.46348   2
 -11   0   0 2.65423 2.27160   2
 -11   0   0 2.32543 14.7925   1
 -11   0   0 1.00835 2.36184   2
  11   0   0 -1.8191 2.12583   2
  11   0   0 -0.6855 12.3330   1
  11   0   0 0.72289 1.03993   3
  11   0   0 -0.8500 2.05863   2
 -12   0   0 3.03972 2.53827   2
  12   0   0 3.14081 2.51516   2
  12   0   0 1.37407 2.51887   2
  12  -1   0 16.5764 5.48693   2
  12  -1   0 7.61977 2.83348   2
 -12   1   0 11.6915 2.95981   2
  11  -1   0 -2.7882 11.9015   1
  11  -1   0 1.74488 2.26291   2
  11  -1   0 4.04132 2.27311   2
 -11   1   0 -12.118 21.9384   1
 -11   1   0 3.92074 2.28381   2
 -11   1   0 4.26497 2.31871   2
  10  -1   0 41.9199 6.18801   2
  10  -1   0 17.3161 13.2706   1
  10  -1   0 33.4743 6.64564   2
 -10   1   0 27.8028 14.1916   1
 -10   1   0 37.4679 6.17114   2
 -10   1   0 38.0537 6.44557   2
   9  -1   0 14.2776 4.04904   2
   9  -1   0 12.6515 2.53631   3
   9  -1   0 15.1797 15.3795   1
   9  -1   0 13.0485 3.99242   2
  -9   1   0 12.4329 10.8904   1
  -9   1   0 14.7569 3.97930   2
  -9   1   0 8.69890 2.35352   2
   8  -1   0 15.4086 2.60256   3
   8  -1   0 12.3680 3.78416   2
   8  -1   0 17.7887 3.85908   2
   8  -1   0 8.42385 9.45803   1
  -8   1   0 11.8432 4.07099   2
  -8   1   0 9.76355 9.53272   1
  -8   1   0 16.0998 3.80090   2
   7  -1   0 10.2009 3.21223   2
   7  -1   0 12.5150 3.25349   2
   7  -1   0 11.4764 2.12289   3
   7  -1   0 6.48626 11.4014   1
  -7   1   0 7.11552 7.76076   1
  -7   1   0 9.81106 3.18968   2
  -7   1   0 9.69305 3.47476   2
   6  -1   0 180.345 22.7565   1
   6  -1   0 114.949 13.7778   2
   6  -1   0 111.518 13.5504   3
   6  -1   0 118.292 13.7953   2
  -6   1   0 106.328 13.8043   2
  -6   1   0 114.262 13.7858   2
  -6   1   0 115.320 19.1395   1
   5  -1   0 382.396 34.4338   1
   5  -1   0 243.026 28.1297   2
   5  -1   0 226.769 28.1179   2
   5  -1   0 216.718 28.0024   3
  -5   1   0 236.479 30.8033   1
  -5   1   0 228.700 28.1171   2
  -5   1   0 222.396 28.1318   2
   4  -1   0 70.6362 8.46536   2
   4  -1   0 69.5255 8.46503   2
   4  -1   0 76.2920 12.0511   1
  -4   1   0 95.3580 15.2321   1
  -4   1   0 68.7373 8.44821   2
  -4   1   0 65.9873 8.52266   2
   3  -1   0 209.697 25.8637   3
   3  -1   0 218.221 25.9361   2
   3  -1   0 223.971 27.4687   1
   3  -1   0 218.653 25.9354   2
  -3   1   0 211.405 25.9431   2
  -3   1   0 212.575 25.9303   2
  -3   1   0 299.313 28.9901   1
   2  -1   0 24.5796 2.83398   2
   2  -1   0 18.4314 2.82734   2
   2  -1   0 17.6292 2.59561   3
   2  -1   0 20.3406 5.65506   1
  -2   1   0 18.7798 5.73086   1
  -2   1   0 31.2728 2.80141   2
  -2   1   0 15.4079 2.90227   2
  -2  -1   0 78.1934 10.5939   2
  -2  -1   0 99.2877 10.5841   2
  -2  -1   0 105.139 12.2620   1
   2   1   0 87.9409 10.6053   2
   2   1   0 88.2556 10.6020   2
   2   1   0 93.7648 12.4144   1
  -3  -1   0 175.254 18.3201   1
  -3  -1   0 100.849 13.9820   2
  -3  -1   0 111.765 13.9753   2
   3   1   0 152.524 17.4707   1
   3   1   0 107.541 13.9796   2
   3   1   0 114.237 13.9851   2
  -4  -1   0 27.0075 4.13523   2
  -4  -1   0 31.3713 9.18323   1
  -4  -1   0 30.2902 4.12599   2
   4   1   0 33.6599 8.94598   1
   4   1   0 34.2755 4.14717   2
   4   1   0 31.1677 4.15480   2
  -5  -1   0 1.38229 1.08308   2
  -5  -1   0 2.52458 5.32655   1
  -5  -1   0 1.75274 1.02566   2
   5   1   0 2.22514 1.06975   2
   5   1   0 0.24062 5.35333   1
   5   1   0 1.62174 1.01787   2
  -6  -1   0 97.8892 12.1443   2
  -6  -1   0 94.8581 17.2667   1
  -6  -1   0 107.284 12.1436   2
   6   1   0 84.2580 16.9167   1
   6   1   0 105.956 12.1394   2
   6   1   0 111.562 12.1482   2
  -7  -1   0 23.1768 4.04410   2
  -7  -1   0 23.5555 4.01383   2
  -7  -1   0 12.1722 10.1235   1
   7   1   0 23.1701 3.94900   2
   7   1   0 23.1829 4.03865   2
   7   1   0 13.9921 8.84355   1
  -8  -1   0 44.1223 6.52872   2
  -8  -1   0 36.2677 12.0689   1
  -8  -1   0 52.1380 6.43456   2
   8   1   0 38.2113 11.4602   1
   8   1   0 47.1530 6.52176   2
   8   1   0 48.2372 6.46826   2
  -9  -1   0 5.24687 2.11434   2
  -9  -1   0 2.18876 10.4244   1
  -9  -1   0 12.6227 3.94775   2
   9   1   0 14.2132 3.96676   2
   9   1   0 15.2829 4.05019   2
   9   1   0 9.43840 10.0230   1
 -10  -1   0 6.27094 2.10231   2
 -10  -1   0 2.87379 1.96577   2
 -10  -1   0 5.31465 15.9936   1
  10   1   0 3.61738 11.1581   1
  10   1   0 2.02162 1.99541   2
  10   1   0 3.74992 2.01825   2
  10   1   0 3.14781 1.19794   3
 -11  -1   0 2.87440 2.13863   2
 -11  -1   0 2.41407 2.34253   2
 -11  -1   0 7.17414 17.3368   1
  11   1   0 -11.219 16.0441   1
  11   1   0 2.51733 1.15656   3
  11   1   0 1.89367 2.17662   2
  11   1   0 3.17607 2.22163   2
 -12  -1   0 4.01614 2.62271   2
  12   1   0 3.80518 2.51367   2
  12   1   0 3.37462 1.27035   3
  12   1   0 4.61330 2.55758   2
  12  -2   0 9.58280 3.14419   2
  12  -2   0 17.1594 5.82490   2
 -12   2   0 18.6867 5.88340   2
  11  -2   0 4.27052 2.36743   2
  11  -2   0 4.81788 2.13778   2
  11  -2   0 7.48784 14.9366   1
 -11   2   0 5.38340 2.42481   2
 -11   2   0 -5.8790 14.3142   1
 -11   2   0 1.33900 2.49031   2
  10  -2   0 19.5673 5.27600   2
  10  -2   0 28.1890 5.06287   2
  10  -2   0 18.7601 17.5864   1
 -10   2   0 14.3826 13.8079   1
 -10   2   0 19.8778 5.24485   2
 -10   2   0 20.1485 5.55917   2
   9  -2   0 94.5739 11.3863   2
   9  -2   0 89.6900 11.3341   2
   9  -2   0 73.3133 20.7474   1
  -9   2   0 94.8662 11.5679   2
  -9   2   0 86.7389 24.0121   1
  -9   2   0 96.3467 11.4263   2
   8  -2   0 4.55233 1.66069   2
   8  -2   0 4.46237 1.67197   2
   8  -2   0 7.83846 12.9781   1
  -8   2   0 3.75717 1.76853   2
  -8   2   0 5.37117 1.73908   2
  -8   2   0 7.12367 9.12952   1
   7  -2   0 54.5974 6.79272   2
   7  -2   0 57.4718 20.3976   1
   7  -2   0 50.2993 6.80792   2
  -7   2   0 52.9642 6.94264   2
  -7   2   0 49.5377 6.81062   2
  -7   2   0 57.2818 15.2292   1
   6  -2   0 161.635 18.1544   2
   6  -2   0 141.229 17.9444   3
   6  -2   0 159.169 18.1433   2
   6  -2   0 161.761 22.1854   1
  -6   2   0 157.407 22.5552   1
  -6   2   0 154.638 18.1807   2
  -6   2   0 158.035 18.1433   2
   5  -2   0 7.02486 2.35424   2
   5  -2   0 6.83167 2.36197   2
   5  -2   0 6.21154 1.46111   3
   5  -2   0 11.5326 8.41551   1
  -5   2   0 6.12727 1.40476   2
  -5   2   0 6.41402 2.30362   2
  -5   2   0 11.4804 8.26266   1
   4  -2   0 434.880 53.8487   2
   4  -2   0 599.800 56.9393   1
   4  -2   0 419.979 53.8400   2
  -4   2   0 557.514 56.9677   1
  -4   2   0 406.564 53.8420   2
  -4   2   0 422.231 53.8555   2
   3  -2   0 83.3796 9.86772   2
   3  -2   0 89.2750 12.1933   1
   3  -2   0 83.7600 9.85423   2
  -3   2   0 85.7192 9.86772   2
  -3   2   0 79.1977 9.88955   2
  -3   2   0 87.9630 12.6272   1
   2  -2   0 154.740 19.3523   2
   2  -2   0 154.262 19.3474   2
   2  -2   0 251.661 22.0590   1
  -2   2   0 157.039 19.3504   2
  -2   2   0 164.207 20.6118   1
  -2   2   0 148.460 19.3639   2
   1  -2   0 2760.17 274.577   1
  -1   2   0 2025.80 274.605   1
  -2  -2   0 275.937 24.4357   1
  -2  -2   0 189.517 22.1616   2
  -2  -2   0 135.835 22.1587   2
   2   2   0 178.778 22.1688   2
   2   2   0 257.900 24.3517   1
   2   2   0 152.252 22.1550   2
  -3  -2   0 516.507 67.0600   2
  -3  -2   0 597.434 67.0770   2
  -3  -2   0 639.643 68.4698   1
   3   2   0 585.247 67.0761   2
   3   2   0 554.805 67.0658   2
   3   2   0 619.261 68.3375   1
  -4  -2   0 1532.33 217.574   2
  -4  -2   0 1792.58 217.616   2
  -4  -2   0 2530.87 220.005   1
   4   2   0 1708.58 217.590   2
   4   2   0 1782.13 217.605   2
   4   2   0 2066.97 219.121   1
  -5  -2   0 490.521 71.7371   2
  -5  -2   0 857.684 75.9943   1
  -5  -2   0 569.897 71.7557   2
   5   2   0 740.156 74.8370   1
   5   2   0 569.446 71.7576   2
   5   2   0 565.848 71.7592   2
  -6  -2   0 299.586 39.6531   2
  -6  -2   0 329.296 39.6639   2
  -6  -2   0 396.626 44.6245   1
   6   2   0 391.750 43.6698   1
   6   2   0 328.000 39.6669   2
   6   2   0 341.461 39.6753   2
  -7  -2   0 28.0850 4.27132   2
  -7  -2   0 12.1638 8.85865   1
   7   2   0 11.4584 8.73251   1
   7   2   0 23.7316 4.28356   2
   7   2   0 28.5198 4.24381   2
  -8  -2   0 63.7871 21.4342   1
  -8  -2   0 74.0079 8.91831   2
  -8  -2   0 69.4250 8.86834   2
   8   2   0 70.2201 8.88448   2
   8   2   0 50.5074 18.3073   1
   8   2   0 70.0722 8.89676   2
  -9  -2   0 1.41505 9.92959   1
  -9  -2   0 -1.0411 1.78844   2
  -9  -2   0 -0.9683 1.64584   2
   9   2   0 -0.8857 1.74092   2
   9   2   0 -0.2611 9.90684   1
   9   2   0 -0.3871 1.72475   2
 -10  -2   0 9.48065 16.5404   1
 -10  -2   0 4.38091 2.09195   2
 -10  -2   0 4.26284 2.00211   2
  10   2   0 2.59643 2.07067   2
  10   2   0 4.68878 2.01639   2
  10   2   0 6.17214 12.2149   1
 -11  -2   0 0.51257 2.10624   2
 -11  -2   0 1.29999 2.41350   2
 -11  -2   0 6.11607 23.3677   1
  11   2   0 1.78005 12.4926   1
  11   2   0 3.00319 2.23838   2
  11   2   0 1.36496 1.11980   3
  11   2   0 0.82864 2.16867   2
 -12  -2   0 2.65044 2.31249   2
  12   2   0 0.16250 2.37489   2
  12   2   0 -1.8339 2.48235   2
  12   2   0 2.22201 1.28654   3
  12  -3   0 13.0392 3.95526   2
  12  -3   0 13.2097 3.15529   2
 -12   3   0 21.2243 5.83699   2
  11  -3   0 12.3805 14.1682   1
  11  -3   0 9.85572 2.62567   2
  11  -3   0 16.7753 5.14345   2
 -11   3   0 8.97369 2.95156   2
 -11   3   0 18.5569 5.35254   2
 -11   3   0 7.73377 16.1511   1
  10  -3   0 10.8782 18.3669   1
  10  -3   0 17.1083 4.48718   2
  10  -3   0 6.79433 2.33864   2
 -10   3   0 9.64088 16.6062   1
 -10   3   0 8.81953 2.61879   2
 -10   3   0 13.2656 4.66776   2
   9  -3   0 44.6322 17.4951   1
   9  -3   0 34.1557 5.85233   2
   9  -3   0 37.5821 5.86085   2
  -9   3   0 29.7099 6.19037   2
  -9   3   0 32.8222 12.9547   1
  -9   3   0 45.7463 6.00826   2
   8  -3   0 9.87925 8.87090   1
   8  -3   0 8.23469 1.87092   2
   8  -3   0 8.44790 1.91600   2
  -8   3   0 10.5755 3.63867   2
  -8   3   0 10.7003 3.88842   2
  -8   3   0 12.0914 9.49919   1
   7  -3   0 71.0802 8.44594   2
   7  -3   0 60.8793 15.4973   1
   7  -3   0 66.7373 8.38772   2
  -7   3   0 68.2465 8.62330   2
  -7   3   0 69.8332 8.49278   2
  -7   3   0 56.9269 16.1871   1
   6  -3   0 23.2648 10.5868   1
   6  -3   0 20.9813 3.33881   2
   6  -3   0 16.4497 3.41904   2
  -6   3   0 19.8439 3.69892   2
  -6   3   0 11.9235 7.29325   1
  -6   3   0 19.2174 3.47485   2
   5  -3   0 83.0942 9.84123   2
   5  -3   0 116.470 17.9187   1
   5  -3   0 81.5139 9.81768   2
  -5   3   0 76.1857 9.84834   2
  -5   3   0 78.1985 9.89611   2
  -5   3   0 90.4052 16.7521   1
   4  -3   0 104.262 14.7581   1
   4  -3   0 96.2894 11.3908   2
   4  -3   0 94.3473 11.3925   2
  -4   3   0 90.1943 11.4334   2
  -4   3   0 134.550 18.0189   1
  -4   3   0 89.5585 11.3951   2
   3  -3   0 10.0989 1.80025   2
   3  -3   0 5.97025 1.80946   2
   3  -3   0 7.40354 4.00263   1
  -3   3   0 6.06613 1.92840   2
  -3   3   0 3.45371 0.70976   3
  -3   3   0 5.08576 1.00269   2
  -3   3   0 9.34888 5.46396   1
   2  -3   0 2155.94 247.178   1
  -2   3   0 2146.64 247.192   1
   1  -3   0 48.5855 5.48863   2
   1  -3   0 78.8487 9.82900   1
   1  -3   0 39.4228 5.49456   2
  -1   3   0 31.1881 5.52737   2
  -1   3   0 49.1782 5.48260   2
  -1   3   0 58.7610 7.60535   1
   0   3   0 3.05421 0.68453   2
   0   3   0 5.34254 2.99524   1
  -1  -3   0 23.8149 5.85380   1
  -1  -3   0 21.9272 2.56728   2
   1   3   0 17.8437 2.63892   2
   1   3   0 19.1464 6.01622   1
   1   3   0 17.8735 2.68164   2
  -2  -3   0 274.272 40.0379   2
  -2  -3   0 339.739 40.0407   2
  -2  -3   0 390.010 41.1722   1
   2   3   0 468.667 41.7545   1
   2   3   0 343.000 40.0422   2
   2   3   0 291.536 40.0341   2
  -3  -3   0 82.0706 11.8229   1
  -3  -3   0 54.0774 7.89769   2
  -3  -3   0 70.5874 7.87728   2
   3   3   0 69.9173 7.88543   2
   3   3   0 56.6962 7.82925   2
   3   3   0 83.6566 11.6069   1
  -4  -3   0 53.5712 12.2643   1
  -4  -3   0 38.6410 5.46630   2
  -4  -3   0 44.4692 5.51425   2
   4   3   0 46.8013 5.50265   2
   4   3   0 43.6888 10.2663   1
   4   3   0 40.5457 5.45218   2
  -5  -3   0 250.757 27.5574   2
  -5  -3   0 237.652 30.5830   1
  -5  -3   0 217.189 27.5364   2
   5   3   0 242.414 30.4383   1
   5   3   0 235.586 27.5371   2
   5   3   0 248.987 27.5519   2
  -6  -3   0 0.98674 1.24801   2
  -6  -3   0 0.73662 6.50425   1
   6   3   0 -0.0315 6.52901   1
   6   3   0 2.37687 1.28654   2
  -7  -3   0 480.010 51.5262   1
  -7  -3   0 389.335 44.1909   2
  -7  -3   0 354.657 44.1812   2
   7   3   0 385.822 44.2033   2
   7   3   0 329.659 47.7501   1
   7   3   0 380.128 44.2005   2
  -8  -3   0 113.363 12.8847   2
  -8  -3   0 92.4606 12.9282   2
  -8  -3   0 135.919 26.6317   1
   8   3   0 142.335 25.8667   1
   8   3   0 105.568 12.9107   2
   8   3   0 99.1985 12.8762   2
  -9  -3   0 11.7794 13.2841   1
  -9  -3   0 2.40315 1.83152   2
  -9  -3   0 1.04699 2.21464   2
   9   3   0 2.09250 1.71850   2
   9   3   0 -1.2369 1.80126   2
   9   3   0 4.92369 13.6516   1
 -10  -3   0 30.8032 14.7030   1
 -10  -3   0 44.2724 7.03138   2
 -10  -3   0 48.7508 6.83541   2
  10   3   0 38.5394 15.4400   1
  10   3   0 45.2184 6.91565   2
  10   3   0 49.2472 7.06666   2
 -11  -3   0 3.71599 2.33005   2
 -11  -3   0 1.66460 2.22694   2
  11   3   0 2.97803 2.25482   2
  11   3   0 2.88483 2.23574   2
  11   3   0 -1.0683 12.2898   1
 -12  -3   0 4.36214 2.36639   2
  12   3   0 4.93737 2.60760   2
  12   3   0 1.41392 1.27313   3
  12   3   0 -0.6358 2.58122   2
  12  -4   0 1.75760 2.70000   2
  12  -4   0 0.35356 2.64783   2
 -12   4   0 5.54262 2.74365   2
  11  -4   0 19.7762 5.31045   2
  11  -4   0 18.8045 22.0413   1
  11  -4   0 11.0305 2.90121   2
 -11   4   0 18.4677 5.47861   2
 -11   4   0 13.3297 17.0363   1
 -11   4   0 9.12476 3.11607   2
  10  -4   0 36.0989 15.6360   1
  10  -4   0 56.3533 7.68239   2
  10  -4   0 52.1825 7.83634   2
 -10   4   0 31.7284 16.5582   1
 -10   4   0 62.3820 7.76641   2
 -10   4   0 50.9833 8.20285   2
   9  -4   0 2.59665 10.7579   1
   9  -4   0 2.65954 1.85188   2
   9  -4   0 5.03997 1.85940   2
  -9   4   0 6.90353 11.4947   1
  -9   4   0 4.12462 2.14256   2
  -9   4   0 5.27004 2.04628   2
   8  -4   0 25.1386 14.6093   1
   8  -4   0 26.4232 4.89868   2
   8  -4   0 29.9944 4.77980   2
  -8   4   0 20.3904 11.1447   1
  -8   4   0 26.0081 5.16518   2
  -8   4   0 31.7504 4.93235   2
   7  -4   0 12.0443 3.29365   2
   7  -4   0 9.30473 3.15776   2
   7  -4   0 9.10941 7.95950   1
  -7   4   0 10.9200 12.5633   1
  -7   4   0 5.42240 1.92831   2
  -7   4   0 11.6148 3.36161   2
   6  -4   0 213.128 24.5125   2
   6  -4   0 219.003 28.2031   1
   6  -4   0 216.468 24.5121   2
  -6   4   0 209.199 24.5595   2
  -6   4   0 210.613 24.5243   2
  -6   4   0 200.709 28.5924   1
   5  -4   0 238.785 30.4651   1
   5  -4   0 247.908 27.8163   2
   5  -4   0 247.290 27.8196   2
  -5   4   0 236.521 27.8251   2
  -5   4   0 252.658 27.8570   2
  -5   4   0 219.738 30.6984   1
   4  -4   0 51.2020 5.68628   2
   4  -4   0 39.6881 10.2053   1
   4  -4   0 43.5654 5.67802   2
  -4   4   0 42.0315 5.69006   2
  -4   4   0 57.6541 13.4497   1
  -4   4   0 43.2930 5.79259   2
  -4   4   0 47.0828 5.40356   3
   3  -4   0 22.2511 2.86492   2
   3  -4   0 18.6216 2.79559   2
   3  -4   0 19.5348 5.47025   1
  -3   4   0 17.6864 2.86666   2
  -3   4   0 14.2357 4.95974   1
  -3   4   0 18.2107 3.01576   2
   2  -4   0 15.1857 6.00807   1
   2  -4   0 8.17201 1.86002   2
   2  -4   0 9.04759 1.83348   2
  -2   4   0 5.79688 1.98066   2
  -2   4   0 7.45071 3.68872   1
  -2   4   0 7.06234 1.87934   2
   1  -4   0 93.6731 12.0923   1
   1  -4   0 77.9176 9.81554   2
   1  -4   0 80.8210 9.82358   2
  -1   4   0 75.1565 9.83257   2
  -1   4   0 76.7958 9.85374   2
  -1   4   0 124.260 13.3300   1
   0  -4   0 1891.17 217.399   1
  -1  -4   0 745.700 98.4133   2
  -1  -4   0 1087.98 99.4427   1
   1   4   0 1084.20 99.4152   1
   1   4   0 743.104 98.4140   2
   1   4   0 646.565 98.4028   2
  -2  -4   0 42.0328 4.97880   2
  -2  -4   0 29.5667 4.99197   2
  -2  -4   0 56.1059 9.11518   1
   2   4   0 53.8182 9.53506   1
   2   4   0 44.2204 4.98472   2
   2   4   0 38.3885 4.98348   2
  -3  -4   0 982.365 130.504   2
  -3  -4   0 1265.63 131.852   1
  -3  -4   0 1147.87 130.527   2
   3   4   0 1058.88 130.509   2
   3   4   0 1284.34 131.871   1
   3   4   0 1099.89 130.517   2
  -4  -4   0 3413.93 385.957   1
   4   4   0 3298.91 385.801   1
  -5  -4   0 274.850 36.6556   2
  -5  -4   0 294.555 36.6583   2
  -5  -4   0 408.493 41.0355   1
   5   4   0 304.166 36.6620   2
   5   4   0 291.570 36.6513   2
   5   4   0 365.595 40.3955   1
  -6  -4   0 139.903 22.7638   1
   6   4   0 117.711 19.7326   1
  -7  -4   0 75.4471 22.0491   1
  -7  -4   0 128.119 14.1862   2
   7   4   0 133.621 14.1903   2
   7   4   0 81.3230 23.1862   1
   7   4   0 128.726 14.1628   2
  -8  -4   0 55.8885 18.1388   1
  -8  -4   0 59.5471 8.27242   2
  -8  -4   0 68.1247 8.29585   2
   8   4   0 66.0507 8.37883   2
   8   4   0 54.5821 17.3678   1
   8   4   0 65.5829 8.35530   2
  -9  -4   0 79.2164 10.2290   2
  -9  -4   0 86.0889 10.1588   2
  -9  -4   0 67.3094 21.6892   1
   9   4   0 72.6156 10.6936   2
   9   4   0 81.6383 10.1194   2
   9   4   0 90.8247 24.1088   1
 -10  -4   0 19.9197 4.91609   2
 -10  -4   0 25.2172 5.31728   2
 -10  -4   0 9.72071 14.8659   1
  10   4   0 15.9997 5.06526   2
  10   4   0 21.5878 5.11466   2
  10   4   0 12.7786 12.2354   1
 -11  -4   0 -0.9021 2.48856   2
 -11  -4   0 1.42083 2.13183   2
  11   4   0 1.14667 16.7256   1
  11   4   0 0.35496 2.23332   2
 -12  -4   0 0.48096 2.41735   2
  12   4   0 0.80698 2.49956   2
  12   4   0 2.64527 2.62030   2
  12  -5   0 23.2020 6.69047   2
  12  -5   0 22.8548 6.46893   2
 -12   5   0 24.7435 6.87421   2
  11  -5   0 5.89239 22.6578   1
  11  -5   0 15.8365 5.67682   2
  11  -5   0 18.4117 5.59917   2
 -11   5   0 31.4542 18.0003   1
 -11   5   0 12.1764 3.56964   2
 -11   5   0 29.1846 5.78552   2
  10  -5   0 31.1506 5.47317   2
  10  -5   0 17.6254 5.54510   2
  10  -5   0 18.1179 14.0183   1
 -10   5   0 35.4804 5.75544   2
 -10   5   0 18.2395 6.32641   2
 -10   5   0 31.8503 19.9573   1
   9  -5   0 21.5270 4.62967   2
   9  -5   0 13.7984 11.9459   1
   9  -5   0 15.9775 4.72471   2
  -9   5   0 23.2236 4.86244   2
  -9   5   0 21.5730 18.5198   1
  -9   5   0 17.3260 5.18694   2
   8  -5   0 48.6670 7.14810   2
   8  -5   0 59.4823 17.0857   1
   8  -5   0 49.8567 7.23686   2
  -8   5   0 55.9120 7.25608   2
  -8   5   0 51.6268 17.6433   1
  -8   5   0 56.5897 7.52074   2
   7  -5   0 48.4931 6.48763   2
   7  -5   0 40.5883 14.7605   1
   7  -5   0 48.3986 6.47960   2
  -7   5   0 49.5215 6.71447   2
  -7   5   0 48.4772 16.7544   1
  -7   5   0 47.0699 6.51539   2
   6  -5   0 298.736 34.4540   1
   6  -5   0 229.540 26.6188   2
   6  -5   0 221.951 26.6216   2
  -6   5   0 195.027 30.5246   1
  -6   5   0 233.366 26.6885   2
  -6   5   0 222.126 26.6424   2
   5  -5   0 34.0415 10.0581   1
   5  -5   0 24.6786 3.79027   2
   5  -5   0 25.8989 3.76472   2
  -5   5   0 26.9268 3.78681   2
  -5   5   0 19.4802 6.97141   1
  -5   5   0 22.2025 4.01807   2
   4  -5   0 32.4033 10.2763   1
   4  -5   0 33.1305 4.47351   2
   4  -5   0 35.3367 4.51505   2
  -4   5   0 30.8893 4.68813   2
  -4   5   0 42.7268 10.2095   1
  -4   5   0 32.8503 4.51115   2
   3  -5   0 103.523 12.1536   2
   3  -5   0 111.762 12.1757   2
   3  -5   0 104.668 15.1663   1
  -3   5   0 99.6077 12.1629   2
  -3   5   0 94.1014 14.8759   1
  -3   5   0 108.303 12.2306   2
   2  -5   0 98.5744 12.1732   2
   2  -5   0 99.5752 12.1461   2
   2  -5   0 132.455 14.7358   1
  -2   5   0 86.3414 12.1912   2
  -2   5   0 123.515 14.4856   1
  -2   5   0 101.458 12.1520   2
   1  -5   0 50.8148 6.02239   2
   1  -5   0 61.9547 10.8834   1
   1  -5   0 46.2886 6.02908   2
  -1   5   0 49.4309 6.09090   2
   0  -5   0 7.45286 1.78788   2
   0  -5   0 3.57058 4.01197   1
   0   5   0 5.89804 1.86003   2
  -1  -5   0 491.528 52.3897   1
  -1  -5   0 404.936 51.1504   2
   1   5   0 486.868 52.3509   1
   1   5   0 404.298 51.1522   2
  -2  -5   0 122.347 13.0587   1
  -2  -5   0 70.6564 9.57003   2
   2   5   0 79.1975 9.59400   2
   2   5   0 119.798 13.2469   1
   2   5   0 59.2509 9.57971   2
  -3  -5   0 134.946 15.0484   2
  -3  -5   0 113.953 15.0303   2
  -3  -5   0 136.311 17.8744   1
   3   5   0 139.271 15.0556   2
   3   5   0 122.240 15.0381   2
   3   5   0 133.557 17.8304   1
  -4  -5   0 82.7202 11.6588   2
  -4  -5   0 96.4273 15.5909   1
  -4  -5   0 108.887 11.6668   2
   4   5   0 100.889 11.6572   2
   4   5   0 107.371 17.0034   1
   4   5   0 101.704 11.6487   2
  -5  -5   0 2.08992 7.12161   1
  -5  -5   0 0.85265 1.10484   2
  -5  -5   0 7.64575 2.53164   2
   5   5   0 -0.1378 6.66557   1
   5   5   0 1.69572 1.13089   2
   5   5   0 1.82167 1.12762   2
  -6  -5   0 143.406 18.4255   2
  -6  -5   0 147.323 23.6861   1
  -6  -5   0 167.703 18.4684   2
   6   5   0 165.484 18.4541   2
   6   5   0 156.687 23.1253   1
   6   5   0 162.527 18.4503   2
  -7  -5   0 134.696 17.1277   2
  -7  -5   0 134.902 24.1106   1
  -7  -5   0 152.481 17.1280   2
   7   5   0 156.729 17.1375   2
   7   5   0 139.754 23.5003   1
  -8  -5   0 73.5622 22.1013   1
  -8  -5   0 80.1786 9.90626   2
  -8  -5   0 74.7636 9.91465   2
   8   5   0 78.5375 9.95814   2
   8   5   0 82.1348 9.90367   2
   8   5   0 73.8987 19.7113   1
  -9  -5   0 3.52348 14.1430   1
  -9  -5   0 2.38899 1.86163   2
  -9  -5   0 1.93097 1.90817   2
   9   5   0 0.82156 1.87828   2
   9   5   0 4.70507 11.1606   1
   9   5   0 0.61922 1.91378   2
 -10  -5   0 3.17277 2.21064   2
 -10  -5   0 3.28610 15.2865   1
 -10  -5   0 5.55034 2.18290   2
  10   5   0 6.45085 2.32618   2
  10   5   0 5.29340 2.24563   2
  10   5   0 -5.0969 15.4223   1
 -11  -5   0 31.8044 6.01260   2
 -11  -5   0 25.8257 6.16517   2
  11   5   0 29.7006 6.09086   2
  11   5   0 28.2706 6.29764   2
 -12  -5   0 5.52673 2.63327   2
  12   5   0 19.5773 5.90737   2
  12   5   0 4.87898 2.67119   2
  11  -6   0 5.09799 2.60314   2
  11  -6   0 4.95717 2.65880   2
 -11   6   0 5.74796 2.96490   2
 -11   6   0 5.28583 2.75219   2
  10  -6   0 17.0187 13.4014   1
  10  -6   0 23.6279 5.22879   2
  10  -6   0 23.3815 5.50319   2
 -10   6   0 26.4362 5.53416   2
 -10   6   0 13.1553 3.46754   2
 -10   6   0 13.9902 14.8588   1
   9  -6   0 4.26374 11.1172   1
   9  -6   0 21.7865 4.87128   2
   9  -6   0 25.2761 4.85340   2
  -9   6   0 26.3463 5.11042   2
  -9   6   0 12.9929 12.5853   1
  -9   6   0 15.6336 5.78931   2
   8  -6   0 8.44193 9.92596   1
   8  -6   0 11.9602 3.82347   2
   8  -6   0 14.3433 4.00839   2
  -8   6   0 5.03521 2.29123   2
  -8   6   0 8.66475 10.6416   1
  -8   6   0 16.9043 4.13640   2
   7  -6   0 188.805 22.7372   2
   7  -6   0 276.599 34.0973   1
   7  -6   0 184.656 22.7396   2
  -7   6   0 173.060 28.7293   1
  -7   6   0 184.495 22.8796   2
  -7   6   0 201.435 22.7880   2
   6  -6   0 396.914 41.4051   1
   6  -6   0 283.536 33.4469   2
   6  -6   0 282.671 33.4339   2
  -6   6   0 242.581 37.0790   1
  -6   6   0 285.247 33.5096   2
  -6   6   0 277.589 33.4477   2
   5  -6   0 532.381 61.1000   2
   5  -6   0 533.911 63.5234   1
   5  -6   0 525.243 61.1012   2
  -5   6   0 504.809 61.0906   2
  -5   6   0 579.462 64.5882   1
  -5   6   0 528.872 60.9999   3
  -5   6   0 524.837 61.1297   2
   4  -6   0 247.372 28.4339   2
   4  -6   0 244.273 31.2039   1
   4  -6   0 259.315 28.4461   2
  -4   6   0 243.697 28.4375   2
  -4   6   0 259.122 28.4927   2
  -4   6   0 221.541 30.9270   1
   3  -6   0 52.9499 11.5515   1
   3  -6   0 51.9564 6.78721   2
   3  -6   0 63.8542 6.79444   2
  -3   6   0 51.9225 11.2943   1
  -3   6   0 55.4930 6.88270   2
  -3   6   0 52.7188 6.77461   2
   2  -6   0 29.9266 4.02114   2
   2  -6   0 44.0201 11.9293   1
   2  -6   0 29.5636 4.02800   2
  -2   6   0 34.8231 8.69473   1
  -2   6   0 30.8253 4.06317   2
  -2   6   0 28.7796 4.17102   2
   1  -6   0 58.9490 10.1109   1
   1  -6   0 58.1023 6.99078   2
   1  -6   0 56.4756 6.97214   2
  -1   6   0 60.1524 7.04492   2
   0  -6   0 240.484 30.8105   2
   0  -6   0 326.266 32.6356   1
   0   6   0 244.133 30.8172   2
  -1  -6   0 316.583 30.0104   1
  -1  -6   0 182.911 27.5476   2
   1   6   0 181.185 27.5482   2
   1   6   0 313.657 29.8740   1
  -2  -6   0 164.918 19.7397   1
  -2  -6   0 138.282 16.8431   2
   2   6   0 167.794 19.7446   1
   2   6   0 127.962 16.8378   2
   2   6   0 140.028 16.8514   2
  -3  -6   0 469.693 61.0516   2
  -3  -6   0 525.090 61.0653   2
  -3  -6   0 627.760 63.3362   1
   3   6   0 559.606 62.8900   1
   3   6   0 532.318 61.0634   2
   3   6   0 486.641 61.0515   2
   4   6   0 32.1662 10.4151   1
  -5  -6   0 321.012 37.9020   2
  -5  -6   0 320.028 37.9016   2
  -5  -6   0 344.829 41.1215   1
   5   6   0 328.579 37.8965   2
   5   6   0 355.803 41.5287   1
   5   6   0 311.547 37.8821   2
  -6  -6   0 46.7453 5.86627   2
  -6  -6   0 43.4912 14.4112   1
   6   6   0 44.3783 5.87730   2
   6   6   0 22.3052 10.1128   1
   6   6   0 44.8486 5.84707   2
  -7  -6   0 67.1934 18.1111   1
  -7  -6   0 64.7524 9.27618   2
  -7  -6   0 77.7318 9.30696   2
   7   6   0 79.6055 9.31106   2
   7   6   0 76.4857 19.1068   1
   7   6   0 75.9142 9.29258   2
  -8  -6   0 260.407 27.7142   2
  -8  -6   0 218.525 27.4766   2
  -8  -6   0 222.097 34.4182   1
   8   6   0 242.480 35.6932   1
   8   6   0 241.063 27.5080   2
   8   6   0 230.059 27.4974   2
  -9  -6   0 41.7638 15.1585   1
  -9  -6   0 47.9529 7.59335   2
  -9  -6   0 57.5721 7.57956   2
   9   6   0 55.9010 7.56821   2
   9   6   0 56.5567 7.67670   2
   9   6   0 45.0864 14.3977   1
 -10  -6   0 27.8881 5.91189   2
 -10  -6   0 34.9472 5.71884   2
 -10  -6   0 15.9474 15.7244   1
  10   6   0 26.5756 5.81675   2
  10   6   0 23.9316 5.92714   2
  10   6   0 29.0348 17.6715   1
 -11  -6   0 6.79907 2.47041   2
 -11  -6   0 3.69949 2.52003   2
  11   6   0 3.22521 2.52302   2
  11   6   0 5.07065 2.61766   2
  11  -7   0 5.46022 2.63582   2
  11  -7   0 0.41438 2.43675   2
 -11   7   0 4.76389 2.76009   2
 -11   7   0 -0.7374 3.09093   2
  10  -7   0 31.9284 6.27523   2
  10  -7   0 17.4237 21.8402   1
  10  -7   0 42.0770 6.60447   2
 -10   7   0 37.3471 6.48427   2
 -10   7   0 19.4382 15.4199   1
 -10   7   0 31.7503 7.10269   2
   9  -7   0 23.2357 13.0568   1
   9  -7   0 22.4478 4.92610   2
   9  -7   0 17.5435 5.13886   2
  -9   7   0 24.5086 5.15698   2
  -9   7   0 12.5009 12.6872   1
  -9   7   0 20.1700 5.95684   2
   8  -7   0 28.5378 12.3685   1
   8  -7   0 36.3046 5.98046   2
   8  -7   0 41.4480 5.89918   2
  -8   7   0 42.8218 5.97612   2
  -8   7   0 31.6929 6.33338   2
  -8   7   0 23.4236 12.3517   1
   7  -7   0 70.0727 9.63843   2
   7  -7   0 79.8687 25.1629   1
   7  -7   0 86.4759 9.67123   2
  -7   7   0 79.0554 9.72491   2
  -7   7   0 59.6747 18.9441   1
  -7   7   0 75.9859 9.98200   2
   6  -7   0 13.5431 8.30215   1
   6  -7   0 22.8745 3.85326   2
   6  -7   0 19.7601 3.83371   2
  -6   7   0 23.8551 3.98473   2
  -6   7   0 14.4152 4.35934   2
  -6   7   0 11.7381 8.15743   1
   5  -7   0 196.630 25.1121   1
   5  -7   0 172.872 20.7586   2
  -5   7   0 219.926 28.4817   1
  -5   7   0 150.705 20.8388   2
   4  -7   0 392.189 45.8675   2
   4  -7   0 394.418 48.3858   1
   4  -7   0 416.931 45.8644   2
  -4   7   0 437.052 45.9185   2
  -4   7   0 394.126 45.8547   2
  -4   7   0 354.251 48.1620   1
   3  -7   0 16.7903 8.19302   1
   3  -7   0 19.4804 2.89375   2
   3  -7   0 15.2826 2.93413   2
  -3   7   0 11.6811 3.09103   2
  -3   7   0 12.0498 7.90878   1
   2  -7   0 58.2205 11.2187   1
   2  -7   0 62.9115 7.00323   2
   2  -7   0 54.9491 6.95321   2
  -2   7   0 51.8789 10.6944   1
  -2   7   0 52.3950 6.98333   2
  -2   7   0 61.8499 7.09322   2
   1  -7   0 2.17010 0.92779   2
   1  -7   0 2.59360 0.93002   2
   1  -7   0 5.57996 5.96362   1
   1  -7   0 9.11870 5.00546   1
  -1   7   0 1.64505 1.04232   2
   0  -7   0 37.3004 4.87537   2
   0  -7   0 47.6114 10.0397   1
   0   7   0 36.8943 4.89808   2
  -1  -7   0 603.788 63.9574   1
  -1  -7   0 462.783 62.1955   2
   1   7   0 641.876 64.1499   1
   1   7   0 469.619 62.1978   2
  -2  -7   0 331.201 34.3996   1
  -2  -7   0 260.054 31.8241   2
   2   7   0 228.665 31.7943   2
   2   7   0 314.161 34.0761   1
   2   7   0 261.558 31.8261   2
  -3  -7   0 473.067 49.5607   1
  -3  -7   0 388.736 47.0897   2
   3   7   0 354.277 47.0713   2
   3   7   0 399.041 47.0921   2
   3   7   0 443.678 49.3319   1
  -4  -7   0 53.9975 12.1456   1
  -4  -7   0 46.4756 6.44137   2
  -4  -7   0 50.5839 6.46285   2
   4   7   0 46.3566 12.0775   1
   4   7   0 54.4209 6.44061   2
   4   7   0 55.4688 6.46747   2
  -5  -7   0 26.9364 4.31598   2
  -5  -7   0 26.9939 9.14089   1
  -5  -7   0 29.3120 4.37704   2
   5   7   0 28.6337 8.35420   1
   5   7   0 30.9185 4.33950   2
   5   7   0 32.5882 4.38927   2
  -6  -7   0 20.9620 9.29323   1
  -6  -7   0 25.5625 4.20041   2
  -6  -7   0 21.7913 4.13486   2
   6   7   0 23.4759 4.19507   2
   6   7   0 25.2126 4.15427   2
   6   7   0 26.1990 10.0414   1
  -7  -7   0 0.46272 1.60092   2
  -7  -7   0 -3.6428 12.4949   1
  -7  -7   0 -0.8166 1.55836   2
   7   7   0 -0.1337 1.47062   2
   7   7   0 -0.2241 1.52783   2
   7   7   0 -0.2525 8.73763   1
  -8  -7   0 2.42666 1.83169   2
  -8  -7   0 1.19564 10.4975   1
  -8  -7   0 4.00712 1.83092   2
   8   7   0 2.72535 10.0973   1
   8   7   0 2.98378 1.90155   2
  -9  -7   0 5.49609 2.09738   2
  -9  -7   0 7.48903 2.13281   2
  -9  -7   0 8.50404 15.0739   1
   9   7   0 7.48383 12.4392   1
   9   7   0 7.46190 2.12415   2
   9   7   0 7.23921 2.23607   2
 -10  -7   0 6.43412 2.27007   2
 -10  -7   0 5.82326 2.27028   2
  10   7   0 4.10994 2.50412   2
  10   7   0 5.16139 13.7303   1
  10   7   0 7.93738 2.28977   2
 -11  -7   0 27.7054 8.42400   2
 -11  -7   0 22.4259 5.78395   2
  11   7   0 19.1196 5.91253   2
  11   7   0 16.2896 5.94195   2
  11  -8   0 12.7212 3.32048   2
  11  -8   0 21.6447 5.61661   2
 -11   8   0 14.0747 3.84568   2
 -11   8   0 21.3756 6.27119   2
  10  -8   0 5.23030 2.39300   2
  10  -8   0 6.06895 2.40966   2
 -10   8   0 4.30100 2.95644   2
 -10   8   0 8.20907 2.56010   2
 -10   8   0 7.09726 15.1883   1
   9  -8   0 14.9763 19.3083   1
   9  -8   0 7.51673 2.28223   2
   9  -8   0 6.07181 2.19126   2
  -9   8   0 17.7704 4.85715   2
  -9   8   0 6.28378 2.67638   2
  -9   8   0 2.02563 18.1017   1
   8  -8   0 102.646 11.8956   2
   8  -8   0 154.990 30.9882   1
   8  -8   0 84.2636 11.8708   2
  -8   8   0 88.0661 12.2791   2
  -8   8   0 105.457 12.0302   2
  -8   8   0 76.9431 22.7554   1
   7  -8   0 110.872 14.5815   2
   7  -8   0 121.497 14.6273   2
   7  -8   0 176.956 29.1625   1
  -7   8   0 120.254 14.6767   2
  -7   8   0 117.076 14.8775   2
  -7   8   0 144.296 30.1930   1
   6  -8   0 311.054 38.1387   2
   6  -8   0 301.536 38.1352   2
   6  -8   0 442.120 46.6296   1
  -6   8   0 357.478 46.1653   1
  -6   8   0 318.389 38.2332   2
  -6   8   0 335.848 37.9877   3
  -6   8   0 295.531 38.1521   2
   5  -8   0 167.260 19.8610   2
   5  -8   0 174.943 19.8632   2
   5  -8   0 234.141 29.6337   1
  -5   8   0 134.476 24.3375   1
  -5   8   0 174.768 19.9815   2
  -5   8   0 160.623 19.8654   2
   4  -8   0 747.505 68.3531   1
   4  -8   0 502.960 62.5806   2
   4  -8   0 547.027 62.5930   2
  -4   8   0 565.607 62.6364   2
  -4   8   0 501.552 62.5722   2
  -4   8   0 433.545 64.6434   1
   3  -8   0 37.7336 4.95838   2
   3  -8   0 52.4706 11.5337   1
   3  -8   0 38.1792 5.00244   2
  -3   8   0 39.4039 4.99570   2
  -3   8   0 28.6587 5.19956   2
  -3   8   0 50.6917 11.3375   1
   2  -8   0 503.353 67.8376   2
   2  -8   0 895.378 71.4604   1
   2  -8   0 506.927 67.8473   2
  -2   8   0 499.618 67.8587   2
   1  -8   0 1014.02 109.334   1
   1  -8   0 821.959 107.816   2
   1  -8   0 888.636 107.850   2
   1  -8   0 1088.62 109.652   1
  -1   8   0 896.989 107.850   2
   0  -8   0 44.6673 11.2623   1
   0  -8   0 29.7992 4.20951   2
   0   8   0 29.2667 4.21252   2
  -1  -8   0 273.493 26.5606   1
  -1  -8   0 150.519 22.3276   2
   1   8   0 150.300 22.3293   2
   1   8   0 251.244 25.5444   1
  -2  -8   0 24.0499 3.91391   2
  -2  -8   0 51.3388 11.3313   1
   2   8   0 26.9902 3.92251   2
   2   8   0 41.3116 10.2120   1
   2   8   0 24.5074 3.79639   2
  -3  -8   0 3.85577 6.28163   1
  -3  -8   0 6.59280 2.49609   2
   3   8   0 5.15913 5.83306   1
   3   8   0 9.67116 2.36661   2
   3   8   0 7.17291 2.45186   2
  -4  -8   0 46.7578 5.94585   2
  -4  -8   0 45.9829 14.1486   1
   4   8   0 46.9224 5.95127   2
   4   8   0 47.0664 12.1513   1
   4   8   0 44.4557 5.89296   2
  -5  -8   0 0.39998 1.21909   2
  -5  -8   0 -4.7988 7.05343   1
  -5  -8   0 0.07182 1.17416   2
   5   8   0 0.30457 8.56372   1
   5   8   0 0.07243 1.20153   2
   5   8   0 0.21100 1.21656   2
  -6  -8   0 59.6339 7.44655   2
  -6  -8   0 46.8940 16.0609   1
  -6  -8   0 59.4893 7.47540   2
   6   8   0 45.9445 16.0833   1
   6   8   0 61.3026 7.39269   2
   6   8   0 54.2119 7.48677   2
  -7  -8   0 21.2137 10.7253   1
  -7  -8   0 22.7139 4.70681   2
  -7  -8   0 26.8240 4.78088   2
   7   8   0 25.1840 10.6332   1
   7   8   0 28.9376 4.81311   2
   7   8   0 27.6471 4.81940   2
  -8  -8   0 58.6147 22.0487   1
  -8  -8   0 67.5492 9.42150   2
  -8  -8   0 72.9433 9.41683   2
   8   8   0 81.3493 9.45773   2
   8   8   0 69.1357 19.7886   1
   8   8   0 73.2240 9.39898   2
  -9  -8   0 28.4010 5.87980   2
  -9  -8   0 33.7941 5.85315   2
  -9  -8   0 10.5784 14.2545   1
   9   8   0 36.2659 5.87775   2
   9   8   0 21.8663 12.9590   1
   9   8   0 34.5084 5.91183   2
 -10  -8   0 1.86818 2.23653   2
 -10  -8   0 4.12543 2.27204   2
  10   8   0 3.04447 2.40720   2
  10   8   0 1.56719 2.30727   2
 -11  -8   0 3.00285 2.37646   2
  11   8   0 2.41845 2.67621   2
  11   8   0 -1.8248 2.51724   2
  11  -9   0 -0.2098 2.67863   2
  11  -9   0 -1.1367 2.41403   2
 -11   9   0 0.11073 3.00668   2
 -11   9   0 2.34654 3.55695   2
  10  -9   0 6.33274 2.36014   2
  10  -9   0 7.65377 2.59127   2
 -10   9   0 5.62821 2.67959   2
 -10   9   0 8.48475 3.09947   2
   9  -9   0 28.8809 5.53194   2
   9  -9   0 13.5275 12.9504   1
   9  -9   0 15.3018 5.76214   2
  -9   9   0 26.4373 5.67218   2
  -9   9   0 26.3839 6.43623   2
  -9   9   0 5.37439 13.6157   1
   8  -9   0 32.6937 5.22355   2
   8  -9   0 21.3858 5.26923   2
   8  -9   0 30.0915 18.9821   1
  -8   9   0 21.0824 18.6023   1
  -8   9   0 21.1974 6.13551   2
  -8   9   0 29.0889 5.61745   2
   7  -9   0 -1.6044 9.24407   1
   7  -9   0 1.22149 1.62263   2
   7  -9   0 -0.0218 1.60562   2
  -7   9   0 4.76758 9.72530   1
  -7   9   0 1.56105 1.79514   2
  -7   9   0 -0.9540 1.96678   2
   6  -9   0 27.4818 3.72702   2
   6  -9   0 18.6190 9.34296   1
  -6   9   0 7.30923 13.7428   1
  -6   9   0 2.63009 2.33893   2
   5  -9   0 0.55929 1.42470   2
   5  -9   0 -0.2772 7.67471   1
   5  -9   0 -0.2261 1.32348   2
  -5   9   0 -0.1155 1.68181   2
  -5   9   0 1.44522 1.38126   2
  -5   9   0 1.57143 7.24291   1
   4  -9   0 159.614 20.2574   1
   4  -9   0 114.881 14.6845   2
   4  -9   0 128.393 14.7151   2
  -4   9   0 121.405 14.7343   2
  -4   9   0 118.030 14.8224   2
  -4   9   0 124.885 20.7029   1
   3  -9   0 206.639 26.2496   2
   3  -9   0 339.390 33.4340   1
   3  -9   0 221.772 26.2595   2
  -3   9   0 213.598 26.2542   2
  -3   9   0 220.324 26.3154   2
  -3   9   0 203.040 29.0899   1
   2  -9   0 83.4896 13.3149   1
   2  -9   0 65.6061 8.53412   2
   2  -9   0 72.8189 8.56903   2
  -2   9   0 68.3650 8.64045   2
   1  -9   0 15.7545 6.31929   1
   1  -9   0 22.3381 3.33806   2
   1  -9   0 18.4576 6.55813   1
   1  -9   0 22.4010 3.40301   2
  -1   9   0 20.3688 3.55053   2
   0  -9   0 -0.6295 0.96667   2
   0  -9   0 -0.1035 5.71727   1
   0  -9   0 -1.2821 4.78168   1
   0   9   0 -0.1158 1.04977   2
  -1  -9   0 -0.1663 7.01383   1
  -1  -9   0 -0.2202 1.00301   2
   1   9   0 0.59463 1.03560   2
   1   9   0 0.03845 5.45195   1
  -2  -9   0 37.8859 12.2145   1
  -2  -9   0 29.3003 4.40884   2
   2   9   0 28.4872 4.34367   2
   2   9   0 34.8649 4.43310   2
   2   9   0 39.7982 11.0843   1
  -3  -9   0 1.45617 6.87910   1
  -3  -9   0 1.71529 1.16099   2
   3   9   0 1.69080 1.14330   2
   3   9   0 2.21757 1.07108   2
   3   9   0 -0.6851 5.92520   1
  -4  -9   0 0.00803 1.22685   2
  -4  -9   0 1.47538 7.11266   1
   4   9   0 -0.3204 1.17534   2
   4   9   0 -0.0887 5.78520   1
   4   9   0 -0.0549 1.20352   2
  -5  -9   0 9.48062 8.16052   1
  -5  -9   0 3.26504 1.49073   2
   5   9   0 4.10305 1.49106   2
   5   9   0 6.99214 7.73605   1
   5   9   0 4.58893 1.41471   2
  -6  -9   0 21.1640 4.21406   2
  -6  -9   0 10.8946 9.89151   1
  -6  -9   0 19.0604 4.17474   2
   6   9   0 12.6271 9.64867   1
   6   9   0 25.5857 4.28168   2
   6   9   0 23.7714 4.16773   2
  -7  -9   0 20.3121 4.50899   2
  -7  -9   0 23.5343 4.71547   2
  -7  -9   0 17.2267 11.3988   1
   7   9   0 18.3583 5.56695   2
   7   9   0 19.6314 13.5374   1
   7   9   0 20.6665 4.44338   2
  -8  -9   0 -2.0025 14.2782   1
  -8  -9   0 -1.4194 1.71455   2
  -8  -9   0 -0.9980 1.79725   2
   8   9   0 -0.5186 1.82949   2
   8   9   0 5.30479 11.7663   1
   8   9   0 -0.1220 1.81283   2
  -9  -9   0 0.70341 1.90038   2
  -9  -9   0 1.52599 1.98171   2
  -9  -9   0 0.17527 17.8067   1
   9   9   0 2.32955 2.05715   2
   9   9   0 1.30314 2.10954   2
   9   9   0 8.73270 11.9721   1
 -10  -9   0 39.5821 6.74538   2
 -10  -9   0 37.6395 6.87626   2
  10   9   0 35.1679 6.84987   2
  10   9   0 41.3069 6.94864   2
 -11  -9   0 3.54887 2.53709   2
  11   9   0 6.69551 3.03711   2
  11   9   0 2.10678 2.60740   2
  10 -10   0 3.95471 2.42220   2
  10 -10   0 5.70190 2.66600   2
 -10  10   0 7.03412 2.77607   2
 -10  10   0 6.93719 3.48863   2
   9 -10   0 -1.6005 2.06389   2
   9 -10   0 1.95276 2.16958   2
  -9  10   0 10.5228 14.0185   1
  -9  10   0 -1.2864 2.77511   2
  -9  10   0 -0.8795 2.34868   2
   8 -10   0 -0.1964 1.91758   2
   8 -10   0 15.1866 17.7946   1
  -8  10   0 2.52117 2.46020   2
  -8  10   0 2.52195 12.4179   1
   7 -10   0 118.450 13.6198   2
   7 -10   0 92.3302 22.4801   1
   7 -10   0 106.959 13.5641   2
  -7  10   0 118.536 13.1727   3
  -7  10   0 108.687 13.6773   2
  -7  10   0 115.488 30.4895   1
  -7  10   0 115.366 13.9015   2
   6 -10   0 46.8407 16.6804   1
   6 -10   0 43.9991 5.99434   2
   6 -10   0 40.8060 6.04121   2
  -6  10   0 37.7854 6.02300   2
  -6  10   0 38.9516 15.2571   1
  -6  10   0 41.4895 6.51195   2
   5 -10   0 115.597 13.4314   2
   5 -10   0 114.670 13.4446   2
   5 -10   0 92.5314 20.1130   1
  -5  10   0 109.371 24.9463   1
  -5  10   0 120.702 13.6602   2
  -5  10   0 110.200 13.4822   2
   4 -10   0 42.6675 5.90237   2
   4 -10   0 110.009 21.0119   1
   4 -10   0 44.9147 5.95513   2
  -4  10   0 24.5018 6.21032   2
  -4  10   0 54.4404 5.99967   2
  -4  10   0 45.7516 13.4004   1
   3 -10   0 206.677 25.9874   2
   3 -10   0 345.605 30.7397   1
   3 -10   0 216.683 26.0085   2
  -3  10   0 170.062 26.0632   2
   2 -10   0 549.894 56.6652   1
   2 -10   0 439.776 53.4176   2
   2 -10   0 425.915 53.3870   2
  -2  10   0 453.127 53.4406   2
   1 -10   0 375.402 49.0711   2
   1 -10   0 520.517 52.4155   1
   1 -10   0 363.974 49.0318   2
   1 -10   0 526.715 52.0180   1
  -1  10   0 373.180 49.0748   2
   0 -10   0 963.409 97.2673   1
   0 -10   0 925.198 96.9379   1
   0 -10   0 784.986 94.8730   2
   0 -10   0 694.876 94.8106   2
   0  10   0 777.377 94.8609   2
  -1 -10   0 164.702 20.6124   2
  -1 -10   0 214.954 24.9588   1
   1  10   0 165.335 20.6044   2
  -2 -10   0 62.0213 7.74964   2
   2  10   0 62.3240 7.74338   2
   2  10   0 60.7105 7.65729   2
   2  10   0 68.7505 14.7756   1
  -3 -10   0 332.679 38.0145   2
  -3 -10   0 357.361 41.8518   1
   3  10   0 327.422 38.0208   2
   3  10   0 321.990 41.1267   1
   3  10   0 313.677 37.9917   2
  -4 -10   0 199.982 28.5157   1
  -4 -10   0 213.101 23.7876   2
   4  10   0 209.468 23.7551   2
   4  10   0 212.368 23.7814   2
   4  10   0 181.387 27.9011   1
  -5 -10   0 4.91398 1.63476   2
  -5 -10   0 2.81338 8.48255   1
   5  10   0 4.87619 1.48177   2
   5  10   0 5.79772 7.52722   1
   5  10   0 2.89793 1.53202   2
  -6 -10   0 3.24900 1.67545   2
  -6 -10   0 5.09438 9.49561   1
   6  10   0 1.87989 1.55030   2
   6  10   0 8.35455 8.47842   1
   6  10   0 2.51619 1.56336   2
  -7 -10   0 0.27034 11.1501   1
  -7 -10   0 -0.9797 1.74406   2
   7  10   0 0.84108 1.67463   2
   7  10   0 0.47709 9.23771   1
   7  10   0 -1.5308 1.66228   2
  -8 -10   0 -0.5573 1.75002   2
  -8 -10   0 -3.0124 12.2830   1
  -8 -10   0 0.20322 1.81354   2
   8  10   0 0.96055 1.81127   2
   8  10   0 -3.3093 10.7032   1
   8  10   0 1.30783 1.85664   2
  -9 -10   0 4.84965 2.09087   2
  -9 -10   0 3.57977 2.24763   2
   9  10   0 -0.5505 16.7794   1
   9  10   0 5.06657 2.24677   2
   9  10   0 16.2405 4.80051   2
 -10 -10   0 0.32818 2.26823   2
 -10 -10   0 -2.0276 2.18348   2
  10  10   0 1.03867 2.29431   2
  10  10   0 0.42517 2.44343   2
  11  10   0 4.18004 2.73225   2
  10 -11   0 3.23973 2.70401   2
  10 -11   0 -0.1858 2.35531   2
 -10  11   0 2.02222 3.16059   2
 -10  11   0 2.21756 2.69819   2
   9 -11   0 5.10423 2.16736   2
   9 -11   0 2.96205 2.30649   2
  -9  11   0 5.95812 3.16946   2
  -9  11   0 4.92906 3.71907   2
   8 -11   0 5.19923 2.14590   2
   8 -11   0 5.33956 2.17385   2
   8 -11   0 0.66115 14.8319   1
  -8  11   0 5.45516 12.5506   1
  -8  11   0 2.35936 2.77842   2
  -8  11   0 4.84802 2.20446   2
   7 -11   0 2.64140 1.91986   2
   7 -11   0 15.1660 16.4771   1
   7 -11   0 16.2285 4.06119   2
  -7  11   0 5.09441 1.90490   2
  -7  11   0 3.22009 2.43197   2
  -7  11   0 5.86304 10.7591   1
  -7  11   0 4.51800 1.23943   3
   6 -11   0 -0.7027 1.47456   2
   6 -11   0 -2.7684 14.0032   1
   6 -11   0 0.35440 1.51742   2
  -6  11   0 -0.3355 1.64406   2
  -6  11   0 -2.0145 9.42729   1
  -6  11   0 -0.1155 2.03238   2
   5 -11   0 23.2534 4.30737   2
   5 -11   0 32.8836 13.7278   1
   5 -11   0 22.5876 4.14627   2
  -5  11   0 19.4288 4.42232   2
  -5  11   0 28.4336 14.4985   1
  -5  11   0 23.0158 4.89891   2
   4 -11   0 0.08086 1.40624   2
   4 -11   0 4.52829 7.91856   1
   4 -11   0 0.78372 1.43481   2
  -4  11   0 2.59059 10.7236   1
  -4  11   0 0.94777 1.67394   2
   3 -11   0 95.3816 16.8223   1
   3 -11   0 85.3333 9.82726   2
   3 -11   0 72.2624 9.76123   2
  -3  11   0 77.2571 9.97681   2
   2 -11   0 -1.0435 1.23757   2
   2 -11   0 -0.8624 1.28543   2
   2 -11   0 -2.2957 6.16075   1
   2 -11   0 -2.4653 7.52224   1
  -2  11   0 0.91024 1.47315   2
   1 -11   0 -0.4255 1.24645   2
   1 -11   0 0.15059 6.24100   1
   1 -11   0 -1.0601 1.19749   2
   1 -11   0 -3.3155 9.16078   1
   0 -11   0 17.0874 3.45155   2
   0 -11   0 9.40994 6.61367   1
   0 -11   0 21.2445 3.53255   2
   0 -11   0 11.2647 7.93569   1
   0  11   0 18.1448 3.57486   2
  -1 -11   0 90.1533 17.1585   1
  -1 -11   0 76.8728 9.80386   2
   1  11   0 82.3555 9.83572   2
  -2 -11   0 2.69357 1.41871   2
  -2 -11   0 1.24645 8.20605   1
   2  11   0 3.37375 7.13481   1
   2  11   0 3.60582 1.38194   2
   2  11   0 2.93041 1.25783   2
  -3 -11   0 7.73628 9.02393   1
  -3 -11   0 4.75900 1.61862   2
   3  11   0 4.44019 7.69402   1
   3  11   0 9.24245 3.22138   2
   3  11   0 12.0221 3.24606   2
  -4 -11   0 74.7602 17.8274   1
  -4 -11   0 69.0727 8.59520   2
   4  11   0 65.7157 8.54994   2
   4  11   0 55.6836 16.1254   1
   4  11   0 71.0189 8.56390   2
  -5 -11   0 11.0373 3.65289   2
  -5 -11   0 10.9350 9.81607   1
   5  11   0 8.15948 8.83762   1
   5  11   0 7.55502 1.87206   2
   5  11   0 8.03956 1.80788   2
  -6 -11   0 11.7615 13.9421   1
  -6 -11   0 21.5954 4.31767   2
   6  11   0 18.4203 4.20301   2
   6  11   0 14.4367 4.35406   2
   6  11   0 13.2817 9.43104   1
  -7 -11   0 2.04182 1.73590   2
  -7 -11   0 -2.9295 11.1260   1
   7  11   0 1.13883 1.68909   2
   7  11   0 1.84861 1.78748   2
   7  11   0 -1.4386 9.00273   1
  -8 -11   0 1.74957 1.96732   2
  -8 -11   0 2.65704 16.4523   1
   8  11   0 -7.1916 11.0482   1
   8  11   0 0.12557 1.97173   2
   8  11   0 0.34205 1.86434   2
  -9 -11   0 5.94652 2.24548   2
   9  11   0 6.72454 2.29216   2
   9  11   0 3.83821 2.42397   2
 -10 -11   0 -1.1872 2.40352   2
  10  11   0 3.98089 2.57404   2
  10 -12   0 -0.7660 2.56166   2
 -10  12   0 0.12640 3.24270   2
 -10  12   0 -1.3510 2.62106   2
   9 -12   0 1.19012 2.30035   2
  -9  12   0 -1.7293 2.61854   2
   8 -12   0 -0.3610 2.06290   2
   8 -12   0 -0.9966 1.96815   2
  -8  12   0 -2.1298 2.17134   2
   7 -12   0 17.1331 12.6286   1
   7 -12   0 19.9948 4.77643   2
   7 -12   0 26.8979 5.05927   2
  -7  12   0 9.00504 13.9160   1
  -7  12   0 21.6409 5.95573   2
  -7  12   0 19.3584 3.81378   3
  -7  12   0 24.8075 5.16539   2
   6 -12   0 25.4514 4.55996   2
   6 -12   0 26.3128 4.71695   2
   6 -12   0 10.5899 10.6794   1
  -6  12   0 18.0348 4.86254   2
  -6  12   0 29.6088 17.5826   1
  -6  12   0 24.3006 5.49416   2
   5 -12   0 -1.1378 10.0034   1
   5 -12   0 -0.0876 1.57512   2
   5 -12   0 -0.6364 1.48609   2
  -5  12   0 -1.3041 1.56055   2
  -5  12   0 -0.4546 1.88561   2
  -5  12   0 -0.3448 10.8782   1
   4 -12   0 32.1548 4.73019   2
   4 -12   0 94.4100 16.9209   1
  -4  12   0 15.8834 5.08873   2
   3 -12   0 287.147 34.5167   2
   3 -12   0 277.592 34.4662   2
   3 -12   0 373.322 39.3767   1
  -3  12   0 274.597 34.5712   2
   2 -12   0 742.441 93.6186   2
   2 -12   0 1008.69 98.3675   1
   2 -12   0 739.258 93.5731   2
   2 -12   0 867.428 96.3496   1
  -2  12   0 742.594 93.6226   2
   1 -12   0 417.587 51.2670   1
   1 -12   0 430.579 50.8636   1
   1 -12   0 413.090 47.5195   2
   1 -12   0 374.912 47.4566   2
  -1  12   0 430.162 47.5455   2
   0 -12   0 239.583 29.6410   1
   0 -12   0 248.043 30.7568   1
   0 -12   0 190.401 25.0016   2
   0 -12   0 212.396 25.0706   2
   0  12   0 206.793 25.0781   2
  -1 -12   0 2.22364 8.21923   1
  -1 -12   0 2.47525 1.47338   2
   1  12   0 2.76550 1.52051   2
  -2 -12   0 306.311 37.7264   1
  -2 -12   0 281.256 32.4980   2
   2  12   0 280.831 37.6707   1
   2  12   0 278.058 32.4781   2
   2  12   0 264.293 32.4362   2
  -3 -12   0 566.124 65.4274   2
  -3 -12   0 625.935 69.6243   1
   3  12   0 551.757 65.3872   2
   3  12   0 581.915 65.4322   2
   3  12   0 522.010 68.6364   1
  -4 -12   0 232.620 33.0609   1
  -4 -12   0 232.312 26.9230   2
   4  12   0 232.232 26.8636   2
   4  12   0 245.527 26.9295   2
   4  12   0 208.646 31.8905   1
  -5 -12   0 52.5996 17.7127   1
  -5 -12   0 48.5430 6.27582   2
   5  12   0 53.5789 6.13720   2
   5  12   0 25.1256 6.90376   2
   5  12   0 28.0738 11.2047   1
  -6 -12   0 -0.1325 1.70694   2
  -6 -12   0 -0.6330 10.8127   1
   6  12   0 -0.5472 1.68580   2
   6  12   0 1.33939 9.47678   1
   6  12   0 1.10802 1.64942   2
  -7 -12   0 19.5834 4.84830   2
  -7 -12   0 8.74208 13.4887   1
   7  12   0 14.5400 10.4764   1
   7  12   0 21.5535 4.62100   2
   7  12   0 19.9357 4.87418   2
  -8 -12   0 13.1526 4.60980   2
   8  12   0 8.15236 17.3816   1
   8  12   0 12.8601 4.80792   2
   8  12   0 14.1039 4.81466   2
  -9 -12   0 -0.6067 2.22850   2
   9  12   0 -1.5696 2.22068   2
   9  12   0 -0.0247 2.24203   2
 -10 -12   0 2.57552 2.53032   2
   9 -13   0 1.17095 2.40676   2
   9 -13   0 2.01254 2.22981   2
  -9  13   0 5.37188 3.29883   2
  -9  13   0 2.45379 2.68924   2
   8 -13   0 -1.6958 2.04597   2
   8 -13   0 -0.7378 2.13004   2
  -8  13   0 -0.3010 2.79626   2
  -8  13   0 -0.0274 2.37251   2
   7 -13   0 0.50846 1.93862   2
  -7  13   0 0.31683 20.5875   1
  -7  13   0 -1.0826 2.07647   2
   6 -13   0 1.42598 16.0643   1
   6 -13   0 3.57311 1.81845   2
   6 -13   0 3.02089 1.82822   2
  -6  13   0 4.71063 1.96278   2
  -6  13   0 7.05082 10.7531   1
  -6  13   0 4.19535 2.33691   2
   5 -13   0 6.79478 10.3843   1
   5 -13   0 4.97131 1.85105   2
   5 -13   0 13.1718 3.74297   2
  -5  13   0 6.36191 2.28784   2
   4 -13   0 1.19931 1.62172   2
   4 -13   0 7.39511 10.2048   1
   4 -13   0 2.82711 1.58166   2
  -4  13   0 1.65824 1.88026   2
   3 -13   0 45.7196 17.1325   1
   3 -13   0 57.1616 7.69783   2
   3 -13   0 60.8856 7.84930   2
   3 -13   0 56.7580 17.6842   1
  -3  13   0 64.6265 8.08598   2
   2 -13   0 0.62660 7.20463   1
   2 -13   0 3.10120 1.45093   2
   2 -13   0 1.29133 1.58911   2
   2 -13   0 0.69250 8.48024   1
  -2  13   0 1.02962 1.76549   2
   1 -13   0 0.00466 8.50635   1
   1 -13   0 1.25754 1.42409   2
   1 -13   0 -1.1840 7.66792   1
   1 -13   0 1.34615 1.59308   2
  -1  13   0 2.08312 1.73632   2
   0 -13   0 4.44751 1.63613   2
   0 -13   0 2.43350 8.01570   1
   0 -13   0 3.10025 1.44983   2
   0 -13   0 5.59634 9.03800   1
   0  13   0 5.20094 1.69707   2
  -1 -13   0 3.90782 8.91509   1
  -1 -13   0 10.6058 3.56654   2
   1  13   0 6.64452 1.83371   2
  -2 -13   0 4.75306 10.5382   1
  -2 -13   0 2.68707 1.73440   2
   2  13   0 10.4322 3.33362   2
   2  13   0 5.40832 1.72397   2
  -3 -13   0 36.2071 12.8922   1
  -3 -13   0 44.4901 6.54104   2
   3  13   0 46.1327 6.51763   2
   3  13   0 32.0330 10.9503   1
   3  13   0 52.3579 6.35013   2
  -4 -13   0 1.67157 10.7922   1
  -4 -13   0 -1.6318 1.70691   2
   4  13   0 -2.3518 8.81244   1
   4  13   0 0.41840 1.53009   2
  -5 -13   0 16.7766 11.9426   1
  -5 -13   0 38.1371 5.88266   2
   5  13   0 19.9847 10.7435   1
   5  13   0 41.1808 5.88174   2
   5  13   0 39.2899 5.69925   2
  -6 -13   0 10.0192 12.3519   1
  -6 -13   0 21.2326 4.90492   2
   6  13   0 22.8540 4.84642   2
   6  13   0 21.1505 4.78978   2
   6  13   0 11.5053 11.1829   1
  -7 -13   0 -1.4928 1.89363   2
   7  13   0 -4.2393 11.4749   1
   7  13   0 -1.4488 1.96058   2
  -8 -13   0 -1.5690 2.14775   2
   8  13   0 1.03826 2.15571   2
   9  13   0 0.85721 2.36985   2
   9  13   0 -0.9889 2.29155   2
   9 -14   0 4.21722 2.42767   2
  -9  14   0 6.66269 3.53815   2
  -9  14   0 1.28307 2.89647   2
   8 -14   0 -0.6568 2.26974   2
   8 -14   0 0.76234 2.18001   2
  -8  14   0 -2.0568 2.95910   2
  -8  14   0 1.45554 2.51410   2
   7 -14   0 -0.7884 1.99652   2
   7 -14   0 0.05071 1.90740   2
  -7  14   0 1.25549 2.58849   2
   6 -14   0 2.27490 1.92641   2
   6 -14   0 4.62628 1.86984   2
  -6  14   0 4.80263 2.49312   2
   5 -14   0 -0.3544 1.68642   2
   5 -14   0 -4.3226 14.0511   1
   4 -14   0 0.16573 1.62074   2
   4 -14   0 4.72452 12.8944   1
   3 -14   0 172.840 24.7176   1
   3 -14   0 108.882 22.4981   1
   3 -14   0 109.327 13.7385   2
   3 -14   0 112.364 13.8921   2
  -3  14   0 107.043 13.9804   2
   2 -14   0 206.480 30.6045   1
   2 -14   0 210.356 24.2855   2
   2 -14   0 192.467 31.4314   1
   2 -14   0 197.733 24.2141   2
  -2  14   0 226.107 24.3773   2
   1 -14   0 114.413 21.0536   1
   1 -14   0 111.022 13.3385   2
   1 -14   0 105.332 13.1786   2
   1 -14   0 106.647 22.2673   1
  -1  14   0 113.165 13.3927   2
   0 -14   0 22.7789 11.1227   1
   0 -14   0 30.2498 10.3307   1
   0 -14   0 37.0592 5.12913   2
   0 -14   0 29.4729 5.49816   2
   0  14   0 38.7907 5.63547   2
  -1 -14   0 109.619 22.7051   1
  -1 -14   0 135.185 14.6382   2
  -1 -14   0 99.5712 21.0396   1
  -1 -14   0 115.035 14.4376   2
   1  14   0 128.672 14.5555   2
  -2 -14   0 61.4184 9.87598   2
  -2 -14   0 91.2475 20.7061   1
   2  14   0 78.6805 9.27440   2
   2  14   0 76.3149 9.51757   2
  -3 -14   0 76.3016 10.6925   2
  -3 -14   0 124.808 22.6773   1
   3  14   0 96.8967 20.4421   1
   3  14   0 85.9663 10.6116   2
   3  14   0 82.9923 10.7026   2
  -4 -14   0 147.863 27.7473   1
  -4 -14   0 152.912 17.9496   2
   4  14   0 163.728 17.9369   2
   4  14   0 107.112 25.4429   1
   4  14   0 159.199 17.8584   2
  -5 -14   0 -1.0601 11.7396   1
   5  14   0 -7.3607 10.0841   1
   5  14   0 1.36222 1.88868   2
  -6 -14   0 1.57659 2.09610   2
  -6 -14   0 9.73909 21.3481   1
   6  14   0 1.56347 1.99056   2
   6  14   0 -3.2965 10.6670   1
   6  14   0 1.92659 2.09761   2
  -7 -14   0 58.9425 9.03561   2
   7  14   0 62.1957 9.09457   2
   7  14   0 75.4987 9.01483   2
  -8 -14   0 7.27390 2.57038   2
   8  14   0 8.50937 2.52354   2
   8  14   0 8.20864 2.52793   2
  -9 -14   0 1.11721 2.49292   2
   9  14   0 -2.1624 2.45513   2
   8 -15   0 0.50839 2.33165   2
   8 -15   0 0.92519 3.81635   2
  -8  15   0 2.15193 1.40931   3
  -8  15   0 0.27865 3.11173   2
   7 -15   0 -0.2468 2.13865   2
   7 -15   0 0.19644 2.08116   2
  -7  15   0 0.50335 2.81171   2
   6 -15   0 -0.2858 1.90262   2
   6 -15   0 -1.5472 1.93720   2
  -6  15   0 -1.2288 2.52716   2
   5 -15   0 -1.3030 1.77189   2
   5 -15   0 2.25319 1.82933   2
  -5  15   0 0.53496 2.27090   2
   4 -15   0 -1.4715 1.72320   2
   4 -15   0 0.10682 1.70614   2
   4 -15   0 3.31870 11.6692   1
   4 -15   0 -1.7060 10.3279   1
  -4  15   0 -0.7806 2.03027   2
   3 -15   0 2.46851 1.59386   2
   3 -15   0 1.65698 1.82622   2
   3 -15   0 3.24805 9.67636   1
   3 -15   0 2.00114 9.90043   1
  -3  15   0 1.19424 2.14981   2
   2 -15   0 11.7705 4.04481   2
   2 -15   0 6.16940 12.7515   1
   2 -15   0 6.64028 1.83827   2
   2 -15   0 7.44304 9.33003   1
  -2  15   0 6.96020 2.67091   2
   1 -15   0 16.6520 10.9889   1
   1 -15   0 31.3309 4.96003   2
   1 -15   0 25.4896 10.8593   1
   1 -15   0 23.9302 4.72822   2
  -1  15   0 22.0497 6.22697   2
   0 -15   0 0.07548 1.78762   2
   0 -15   0 1.03442 9.30208   1
   0 -15   0 1.69667 1.49305   2
   0 -15   0 -0.9671 10.0681   1
   0  15   0 1.34831 2.07458   2
  -1 -15   0 8.14589 10.9291   1
  -1 -15   0 -0.6600 8.46846   1
  -1 -15   0 -0.6400 1.61230   2
   1  15   0 0.05985 1.82754   2
  -2 -15   0 12.8018 12.5380   1
  -2 -15   0 15.2278 4.47106   2
   2  15   0 18.2004 4.52736   2
   2  15   0 18.8906 4.22446   2
  -3 -15   0 2.01531 1.81886   2
  -3 -15   0 -2.7005 11.8859   1
   3  15   0 1.75487 1.81577   2
   3  15   0 -2.2452 10.3856   1
   3  15   0 3.03506 1.69033   2
  -4 -15   0 1.91392 1.90793   2
  -4 -15   0 -4.0093 12.5454   1
   4  15   0 -1.6380 1.87815   2
   4  15   0 1.44854 1.69945   2
   4  15   0 1.67089 10.4323   1
  -5 -15   0 10.1024 18.7022   1
  -5 -15   0 6.42947 2.23933   2
   5  15   0 5.64615 11.1788   1
   5  15   0 9.59811 2.23720   2
   5  15   0 7.52255 2.29784   2
  -6 -15   0 0.83563 2.20009   2
   6  15   0 3.12976 2.01187   2
   6  15   0 0.60123 2.15177   2
  -7 -15   0 -0.2824 2.19290   2
   7  15   0 1.00066 2.35492   2
   7  15   0 0.35942 2.20551   2
  -8 -15   0 0.16363 2.47079   2
   8  15   0 1.02341 2.31005   2
   7 -16   0 3.64898 2.62699   2
   7 -16   0 1.73925 2.28178   2
  -7  16   0 7.24252 3.13349   2
   6 -16   0 2.35687 2.10878   2
   6 -16   0 2.18732 2.14713   2
  -6  16   0 5.66719 2.75442   2
   5 -16   0 10.8287 2.53785   2
   5 -16   0 14.9705 4.66704   2
   5 -16   0 1.67529 12.8419   1
  -5  16   0 18.8926 5.75362   2
   4 -16   0 0.88015 11.3294   1
   4 -16   0 3.56225 1.90443   2
   4 -16   0 1.27298 1.93326   2
  -4  16   0 2.83270 2.26724   2
   3 -16   0 12.3706 4.14046   2
   3 -16   0 9.49861 2.33103   2
   3 -16   0 7.37661 11.9921   1
  -3  16   0 15.2572 5.07798   2
   2 -16   0 3.98644 12.4611   1
   2 -16   0 6.02175 1.86311   2
   2 -16   0 6.97261 2.12475   2
   2 -16   0 8.07232 11.8366   1
  -2  16   0 14.0592 4.60744   2
   1 -16   0 6.45022 1.87837   2
   1 -16   0 9.64075 12.4921   1
   1 -16   0 5.83412 2.04361   2
   1 -16   0 9.25782 10.1510   1
  -1  16   0 7.59668 2.24254   2
   0 -16   0 0.02390 9.31271   1
   0 -16   0 -1.3057 1.59653   2
   0 -16   0 -5.4759 10.4964   1
   0 -16   0 -1.5815 1.96327   2
   0  16   0 0.15635 1.85303   2
  -1 -16   0 46.9822 6.88854   2
  -1 -16   0 19.4660 11.8831   1
  -1 -16   0 28.7876 14.3194   1
  -1 -16   0 48.9321 7.15862   2
   1  16   0 64.4188 7.23741   2
  -2 -16   0 58.6835 7.95968   2
  -2 -16   0 53.9290 7.70671   2
  -2 -16   0 33.3887 15.0970   1
   2  16   0 64.8493 7.99980   2
   2  16   0 57.2693 7.78207   2
  -3 -16   0 35.1200 16.6750   1
  -3 -16   0 76.5641 9.26712   2
   3  16   0 73.9438 9.15971   2
   3  16   0 70.1255 9.28300   2
  -4 -16   0 -0.3559 1.99394   2
   4  16   0 -0.2863 1.77150   2
   4  16   0 -1.9149 1.95527   2
   4  16   0 3.15634 11.7414   1
  -5 -16   0 4.43145 2.22032   2
   5  16   0 8.07961 2.26921   2
   5  16   0 1.58548 2.18445   2
  -6 -16   0 36.4888 7.04694   2
   6  16   0 40.2885 6.98621   2
   6  16   0 43.1874 6.80758   2
  -7 -16   0 20.6990 5.67234   2
   7  16   0 21.6324 5.60876   2
   7  16   0 12.2512 3.12207   2
  -8 -16   0 8.47676 3.32912   2
  -7  17   0 -2.7418 3.23237   2
   6 -17   0 -0.1870 2.57021   2
   6 -17   0 1.05778 2.10477   2
  -6  17   0 0.31760 2.85560   2
   5 -17   0 -0.8653 2.05278   2
  -5  17   0 -1.7095 2.65677   2
   4 -17   0 -0.4471 1.94827   2
   4 -17   0 -0.7001 2.02710   2
  -4  17   0 0.96183 2.37452   2
   3 -17   0 7.41857 2.18248   2
   3 -17   0 16.4834 4.65557   2
   3 -17   0 7.57947 13.6061   1
  -3  17   0 9.20555 2.67367   2
   2 -17   0 1.90404 12.2878   1
   2 -17   0 1.86107 1.71880   2
   2 -17   0 0.89307 2.05026   2
  -2  17   0 1.70764 2.24433   2
   1 -17   0 0.87056 2.00506   2
   1 -17   0 1.27477 13.2283   1
   1 -17   0 0.10814 1.73564   2
  -1  17   0 0.02028 2.14185   2
   0 -17   0 0.01094 1.74483   2
   0 -17   0 -0.2713 12.3921   1
  -1 -17   0 0.00873 1.66583   2
  -1 -17   0 -0.3120 13.9562   1
  -1 -17   0 2.45797 2.06248   2
   1  17   0 1.87831 1.84100   2
   1  17   0 1.50386 2.09319   2
  -2 -17   0 6.78598 2.23277   2
  -2 -17   0 9.31494 23.4913   1
  -2 -17   0 3.78175 1.98118   2
   2  17   0 5.79520 1.95759   2
   2  17   0 6.44517 2.21023   2
  -3 -17   0 0.24981 1.96471   2
   3  17   0 -0.9367 2.02375   2
   3  17   0 1.72991 1.87608   2
  -4 -17   0 -0.0550 2.11509   2
   4  17   0 -0.0690 2.09478   2
   4  17   0 0.95421 1.92996   2
  -5 -17   0 -0.3232 2.21246   2
   5  17   0 0.35742 2.20812   2
   5  17   0 0.11372 2.12177   2
  -6 -17   0 2.72731 2.57769   2
   6  17   0 5.40385 2.37605   2
   6  17   0 5.59211 2.50341   2
  -7 -17   0 -1.1278 2.70254   2
   7  17   0 1.05839 2.82185   2
   6 -18   0 19.3583 6.19559   2
  -6  18   0 38.8717 7.76267   2
   5 -18   0 0.52981 2.22070   2
  -5  18   0 2.16553 2.94251   2
   4 -18   0 -0.3898 2.09801   2
  -4  18   0 -1.8412 2.62980   2
   3 -18   0 4.79060 2.31788   2
   3 -18   0 5.71267 2.08476   2
  -3  18   0 5.37520 2.66776   2
   2 -18   0 4.80342 2.24770   2
   2 -18   0 6.05667 2.04065   2
  -2  18   0 7.60020 2.56658   2
   1 -18   0 12.0953 4.22199   2
   1 -18   0 5.53973 2.42365   2
  -1  18   0 6.42684 2.52066   2
   0 -18   0 0.10930 1.86507   2
  -1 -18   0 12.9009 4.14338   2
  -1 -18   0 6.18687 2.37106   2
   1  18   0 3.98731 2.45707   2
   1  18   0 16.4242 4.58278   2
  -2 -18   0 47.5915 7.59658   2
  -2 -18   0 43.0945 7.20541   2
   2  18   0 55.6309 7.60568   2
   2  18   0 48.3132 7.30245   2
  -3 -18   0 -0.0754 2.18915   2
  -3 -18   0 4.06495 2.04619   2
   3  18   0 2.27964 2.10244   2
   3  18   0 4.88222 2.28015   2
  -4 -18   0 -1.3949 2.23483   2
   4  18   0 1.06856 2.06297   2
   4  18   0 -2.0999 2.26603   2
  -5 -18   0 4.33766 2.47055   2
   5  18   0 7.52968 2.51373   2
   5  18   0 1.50809 2.41393   2
  -6 -18   0 4.16011 2.78571   2
   6  18   0 2.52775 2.75699   2
   5 -19   0 4.54668 2.54318   2
   4 -19   0 1.14601 2.40022   2
  -4  19   0 4.07440 2.89495   2
   3 -19   0 -0.5308 2.35625   2
   3 -19   0 1.14561 2.74333   2
  -3  19   0 -0.1309 2.72762   2
   2 -19   0 -0.3645 1.97092   2
   2 -19   0 1.73205 2.33145   2
  -2  19   0 0.71735 2.57993   2
   1 -19   0 -0.2396 2.35684   2
   1 -19   0 -1.5494 1.95475   2
  -1  19   0 -1.1819 2.51587   2
   0 -19   0 -1.0428 2.31668   2
   0 -19   0 -0.8566 1.98029   2
   0  19   0 1.32735 2.51893   2
  -1 -19   0 -0.7582 1.91231   2
  -1 -19   0 -2.0235 2.20982   2
   1  19   0 -0.6702 2.03639   2
   1  19   0 -1.4868 2.28323   2
  -2 -19   0 13.0382 4.57898   2
  -2 -19   0 6.06611 2.44988   2
   2  19   0 2.00801 2.53679   2
   2  19   0 4.35416 2.18379   2
  -3 -19   0 0.06402 2.25657   2
  -3 -19   0 3.06814 2.85619   2
   3  19   0 0.74739 2.20553   2
   3  19   0 -1.5427 2.35276   2
  -4 -19   0 -0.5352 2.40581   2
   4  19   0 -0.2075 2.15718   2
  -5 -19   0 0.79367 2.81707   2
   5  19   0 4.30691 3.87512   2
   3 -20   0 20.9206 6.54131   2
  -3  20   0 28.7339 7.19911   2
   2 -20   0 57.5863 8.89836   2
  -2  20   0 55.0152 9.28872   2
   1 -20   0 21.1483 6.01264   2
  -1  20   0 10.7128 3.34960   2
  -1 -20   0 6.07792 2.75431   2
   1  20   0 5.36910 2.83223   2
   1  20   0 7.26427 2.48860   2
  -2 -20   0 3.86615 2.58947   2
   2  20   0 3.78407 2.40089   2
   2  20   0 2.44442 2.59451   2
   3  20   0 0.45113 2.81587   2
   0 -21   0 -1.3205 3.59154   2
  -3 -20   1 3.21196 3.39636   2
   2  20  -1 -1.6240 2.64039   2
   2  20  -1 1.42725 3.08888   2
  -2 -20   1 0.66496 2.52380   2
   1  20  -1 6.11881 2.41606   2
   1  20  -1 0.43476 2.78410   2
  -1 -20   1 18.0487 5.56402   2
   0  20  -1 17.9550 6.33947   2
   0 -20   1 19.6719 6.13421   2
  -1  20  -1 -1.8451 2.69202   2
   1 -20   1 0.56530 2.47653   2
   2 -20   1 -1.0896 2.57113   2
  -3  20  -1 8.86366 3.25545   2
   3 -20   1 10.2737 2.90206   2
   4  19  -1 -0.9431 2.50709   2
   4  19  -1 0.58760 2.59452   2
  -4 -19   1 2.86459 2.43670   2
   3  19  -1 1.91816 2.15633   2
   3  19  -1 0.96879 2.39144   2
  -3 -19   1 1.70092 2.34642   2
   2  19  -1 -0.7650 2.40803   2
   2  19  -1 -0.1674 2.00753   2
  -2 -19   1 -0.4514 2.19145   2
   1  19  -1 -0.1986 2.24801   2
   1  19  -1 0.58018 2.06261   2
   0  19  -1 2.24678 2.51631   2
   0 -19   1 1.95262 1.97853   2
   0 -19   1 -0.4313 2.17136   2
   1 -19   1 0.37365 2.31043   2
   1 -19   1 0.58349 1.85634   2
  -2  19  -1 3.59276 2.51888   2
   2 -19   1 -2.0795 2.21731   2
   2 -19   1 0.13484 1.86467   2
  -3  19  -1 -1.3278 2.65178   2
   3 -19   1 -1.9220 2.31151   2
  -4  19  -1 1.55436 2.83987   2
   4 -19   1 1.02856 2.40692   2
  -5  19  -1 -1.8815 3.04642   2
   5 -19   1 -1.5142 2.47744   2
   5  18  -1 48.7157 7.77132   2
   5  18  -1 35.9815 7.52551   2
  -5 -18   1 52.8288 7.61694   2
   4  18  -1 68.4806 9.68291   2
   4  18  -1 78.1454 9.90178   2
  -4 -18   1 70.6946 9.89963   2
   3  18  -1 -0.3988 2.24059   2
   3  18  -1 0.77485 2.06132   2
  -3 -18   1 3.07158 2.21081   2
   2  18  -1 1.14429 1.89022   2
  -2 -18   1 -0.0320 2.19540   2
   1  18  -1 59.0477 8.54724   2
   1  18  -1 62.7201 8.21946   2
  -1 -18   1 60.1743 8.46342   2
  -1 -18   1 49.8623 8.74759   2
   0  18  -1 15.9894 5.29417   2
   0 -18   1 13.5655 4.41035   2
   0 -18   1 4.23276 2.39231   2
  -1  18  -1 8.11936 2.74698   2
   1 -18   1 16.6276 4.45543   2
   1 -18   1 14.5253 5.02776   2
   2 -18   1 -0.1888 1.75972   2
  -3  18  -1 -1.1862 2.47990   2
   3 -18   1 1.17416 2.13204   2
   3 -18   1 2.19049 1.83735   2
  -4  18  -1 16.3998 5.97833   2
   4 -18   1 14.7102 4.94897   2
   4 -18   1 17.7200 5.18026   2
  -5  18  -1 4.35172 2.89313   2
   5 -18   1 -1.6756 2.29548   2
   6  17  -1 -0.5500 2.19406   2
  -6 -17   1 0.21639 2.40615   2
   5  17  -1 -0.4071 2.22245   2
   5  17  -1 0.26119 2.13521   2
  -5 -17   1 -0.8276 2.16039   2
   4  17  -1 13.8865 4.83693   2
   4  17  -1 8.44209 2.26952   2
  -4 -17   1 7.84355 2.43075   2
   3  17  -1 3.97963 2.11480   2
   3  17  -1 2.17341 1.99242   2
  -3 -17   1 3.18396 2.07281   2
   2  17  -1 0.74643 1.74178   2
   2  17  -1 1.02314 2.01841   2
  -2 -17   1 -0.1438 2.02386   2
   1  17  -1 -0.9736 1.76635   2
   1  17  -1 -1.3997 2.05346   2
  -1 -17   1 -0.3179 1.79528   2
   0  17  -1 5.68808 2.21076   2
   0 -17   1 2.45023 2.01015   2
   0 -17   1 3.17750 1.84442   2
   0 -17   1 3.16703 13.9590   1
  -1  17  -1 3.42991 2.15148   2
   1 -17   1 3.05664 14.3208   1
   1 -17   1 3.64857 1.98981   2
   1 -17   1 0.43309 1.73373   2
  -2  17  -1 -1.6850 2.17216   2
   2 -17   1 -1.7075 1.98735   2
   2 -17   1 -2.2244 13.6133   1
  -3  17  -1 1.04583 2.33352   2
   3 -17   1 2.40797 2.02722   2
   3 -17   1 2.64031 1.76161   2
  -4  17  -1 -1.6120 2.29490   2
   4 -17   1 -0.4873 1.94472   2
  -5  17  -1 5.25131 2.67334   2
   5 -17   1 3.52468 2.11811   2
   5 -17   1 1.11731 2.09075   2
  -6  17  -1 1.85925 2.83045   2
   6 -17   1 -1.0884 2.13529   2
   6 -17   1 1.01450 2.94804   2
  -7  17  -1 1.72222 3.20171   2
   7 -17   1 -2.1360 2.35555   2
   7  16  -1 29.4920 6.38151   2
   7  16  -1 28.2057 6.08251   2
   6  16  -1 56.5092 8.54273   2
   6  16  -1 66.0238 8.60581   2
  -6 -16   1 55.0525 8.59478   2
   5  16  -1 44.0907 7.27109   2
   5  16  -1 49.4864 7.31680   2
  -5 -16   1 47.9120 7.29795   2
   4  16  -1 16.8597 4.95549   2
   4  16  -1 18.8854 4.68963   2
   4  16  -1 4.59605 14.4583   1
  -4 -16   1 19.1465 5.00019   2
   3  16  -1 4.74038 1.96392   2
   3  16  -1 5.52962 2.11188   2
  -3 -16   1 5.49530 2.03640   2
  -3 -16   1 8.20173 17.3556   1
   2  16  -1 13.9453 4.10718   2
   2  16  -1 7.54436 2.25034   2
  -2 -16   1 8.34781 2.24668   2
  -2 -16   1 7.35108 13.6762   1
   1  16  -1 77.3492 8.65322   2
  -1 -16   1 36.7536 15.6914   1
  -1 -16   1 73.9470 8.60788   2
  -1 -16   1 55.6576 8.32502   2
  -1 -16   1 35.6540 17.0313   1
   0  16  -1 119.570 13.8869   2
   0 -16   1 92.7739 23.5320   1
   0 -16   1 119.863 13.8827   2
   0 -16   1 109.234 13.7186   2
   0 -16   1 113.357 25.0454   1
  -1  16  -1 20.1124 4.98816   2
   1 -16   1 21.5631 13.0055   1
   1 -16   1 11.6914 10.9750   1
   1 -16   1 16.7828 4.24665   2
   1 -16   1 16.0383 4.71740   2
   2 -16   1 -0.6141 10.9069   1
   2 -16   1 0.04436 1.61923   2
   2 -16   1 -1.9302 1.85004   2
  -3  16  -1 1.92905 2.22569   2
   3 -16   1 4.62874 11.6112   1
   3 -16   1 2.27690 1.88416   2
   3 -16   1 2.75956 1.73346   2
  -4  16  -1 5.81919 2.30931   2
   4 -16   1 4.85353 1.96969   2
   4 -16   1 5.05737 1.97532   2
   4 -16   1 -3.1573 10.8815   1
  -5  16  -1 -1.2563 2.40761   2
   5 -16   1 -0.9420 13.3434   1
   5 -16   1 2.39346 1.98773   2
   5 -16   1 -1.3687 1.93950   2
   6 -16   1 -1.3346 1.95975   2
  -7  16  -1 1.55891 3.05224   2
   7 -16   1 0.14753 2.75921   2
   7 -16   1 1.64243 2.20264   2
  -8  16  -1 22.0638 4.00818   3
   8 -16   1 2.87885 2.59181   2
   8  15  -1 4.63658 2.55163   2
   8  15  -1 7.05005 3.00319   2
  -8 -15   1 5.41729 2.58728   2
   7  15  -1 6.00318 2.40124   2
   7  15  -1 8.81576 2.59968   2
  -7 -15   1 7.93089 2.41280   2
   6  15  -1 2.38239 2.14118   2
   6  15  -1 3.62662 2.16369   2
  -6 -15   1 2.88550 2.11298   2
   5  15  -1 25.0160 5.19833   2
   5  15  -1 22.1852 5.00242   2
   5  15  -1 9.46262 12.2353   1
  -5 -15   1 24.0527 5.16442   2
   4  15  -1 4.65662 10.0144   1
   4  15  -1 16.8591 4.43750   2
   4  15  -1 12.8400 4.07374   2
  -4 -15   1 7.65397 2.25018   2
  -4 -15   1 3.35989 12.8436   1
   3  15  -1 -1.1778 1.77375   2
   3  15  -1 0.17939 1.61350   2
   3  15  -1 3.74501 10.0934   1
  -3 -15   1 -4.2685 11.1935   1
  -3 -15   1 -1.3573 1.70026   2
   2  15  -1 4.19309 1.84848   2
   2  15  -1 3.85334 1.64244   2
  -2 -15   1 5.99021 11.5480   1
  -2 -15   1 1.66296 1.79803   2
   1  15  -1 46.6790 6.26183   2
  -1 -15   1 22.0338 10.4909   1
  -1 -15   1 31.2488 13.1864   1
  -1 -15   1 48.0343 6.26887   2
  -1 -15   1 34.9532 5.94340   2
   0  15  -1 18.2230 4.44184   2
   0 -15   1 14.7288 4.05169   2
   0 -15   1 19.4168 4.69798   2
   0 -15   1 6.62204 8.99284   1
   0 -15   1 6.02177 10.1878   1
  -1  15  -1 -0.8349 1.79965   2
   1 -15   1 -1.5291 1.69578   2
   1 -15   1 5.22004 9.47832   1
   1 -15   1 -0.2141 1.57716   2
   1 -15   1 -3.7548 10.1275   1
  -2  15  -1 -1.0115 1.86590   2
   2 -15   1 2.17130 10.7695   1
   2 -15   1 1.84997 8.82559   1
   2 -15   1 -0.7969 1.71555   2
   2 -15   1 0.00465 1.45689   2
  -3  15  -1 10.0473 2.66775   2
   3 -15   1 13.2994 10.1950   1
   3 -15   1 24.3026 4.03579   2
   3 -15   1 12.1662 10.5997   1
   3 -15   1 12.3733 4.28142   2
  -4  15  -1 0.60376 2.02733   2
   4 -15   1 -0.4267 1.70976   2
   4 -15   1 0.42286 10.3535   1
   4 -15   1 -0.5303 1.72359   2
   4 -15   1 1.64519 14.9122   1
  -5  15  -1 -0.3183 2.22921   2
   5 -15   1 0.42245 1.85442   2
  -6  15  -1 6.89607 2.62019   2
   6 -15   1 5.37408 2.06469   2
   6 -15   1 4.62428 2.07977   2
  -7  15  -1 -0.6358 2.78499   2
   7 -15   1 -1.3760 2.06609   2
   7 -15   1 -0.2556 2.03111   2
  -8  15  -1 0.67881 3.06354   2
   8 -15   1 0.99007 2.27909   2
  -9 -14   1 -1.2491 3.30273   2
   8  14  -1 3.63594 2.29189   2
   8  14  -1 3.53033 2.33160   2
  -8 -14   1 0.58410 2.20717   2
   7  14  -1 67.4103 8.92113   2
   7  14  -1 64.3764 8.92778   2
  -7 -14   1 61.2864 8.87546   2
   6  14  -1 54.5759 7.61292   2
   6  14  -1 56.7971 7.58502   2
   6  14  -1 17.2292 13.9381   1
  -6 -14   1 56.3585 7.53756   2
   5  14  -1 7.24774 1.89868   2
   5  14  -1 6.74060 2.01028   2
   5  14  -1 1.19297 10.2370   1
  -5 -14   1 3.84738 1.93858   2
  -5 -14   1 2.12286 11.6743   1
   4  14  -1 5.58480 1.96881   2
   4  14  -1 6.83914 1.81246   2
   4  14  -1 -0.2322 9.35944   1
  -4 -14   1 4.32561 1.92921   2
  -4 -14   1 -0.0511 11.2960   1
   3  14  -1 7.32735 9.46764   1
   3  14  -1 11.2849 3.69703   2
   3  14  -1 4.66568 1.83124   2
  -3 -14   1 5.77857 10.5039   1
  -3 -14   1 3.44139 1.76467   2
   2  14  -1 95.2793 12.3219   2
   2  14  -1 108.714 12.4114   2
  -2 -14   1 101.683 12.4105   2
  -2 -14   1 102.159 22.4749   1
   1  14  -1 194.121 21.9737   2
  -1 -14   1 167.231 27.0419   1
  -1 -14   1 188.237 21.6744   2
  -1 -14   1 200.970 29.0688   1
  -1 -14   1 177.287 21.9417   2
   0  14  -1 308.679 33.7407   2
   0 -14   1 302.317 38.3582   1
   0 -14   1 320.407 39.7172   1
   0 -14   1 283.197 33.6234   2
   0 -14   1 251.133 33.8555   2
  -1  14  -1 16.9318 5.03444   2
   1 -14   1 26.5496 11.1804   1
   1 -14   1 28.5223 4.61363   2
   1 -14   1 52.8425 15.6283   1
   1 -14   1 27.2425 5.10634   2
   2 -14   1 0.25034 1.45622   2
   2 -14   1 0.64046 8.00942   1
   2 -14   1 -1.6236 9.71850   1
  -3  14  -1 100.712 12.3398   2
   3 -14   1 95.0597 11.9559   2
   3 -14   1 107.122 12.2784   2
   3 -14   1 67.4924 21.9561   1
   3 -14   1 105.061 22.8333   1
   4 -14   1 33.2553 5.15504   2
   4 -14   1 73.3862 19.0797   1
   4 -14   1 22.8938 5.09365   2
  -5  14  -1 70.2650 8.71808   2
   5 -14   1 41.1210 15.5843   1
   5 -14   1 59.1343 8.26145   2
   5 -14   1 62.8676 8.27729   2
   6 -14   1 -1.0734 1.81933   2
   6 -14   1 0.98292 1.82356   2
  -7  14  -1 -0.9065 2.54283   2
  -7  14  -1 -0.4131 2.16962   2
   7 -14   1 -1.0593 1.97304   2
   7 -14   1 1.04720 1.88929   2
  -8  14  -1 6.72625 2.62181   2
  -8  14  -1 5.95296 1.43396   3
  -8  14  -1 5.56421 3.02498   2
   8 -14   1 5.31480 2.43002   2
   8 -14   1 2.52455 2.21241   2
  -9  14  -1 2.53351 2.99248   2
   9 -14   1 -0.2653 2.27915   2
   9  13  -1 1.22794 2.39412   2
  -9 -13   1 0.21861 2.29504   2
   8  13  -1 2.61336 2.15073   2
   8  13  -1 0.42941 2.24021   2
  -8 -13   1 1.67769 2.15837   2
   7  13  -1 6.91084 2.10859   2
   7  13  -1 4.36784 2.00018   2
  -7 -13   1 2.83260 1.96489   2
   6  13  -1 -1.2836 10.2732   1
   6  13  -1 1.29007 1.81423   2
   6  13  -1 0.23107 1.70998   2
  -6 -13   1 -4.6594 11.9229   1
  -6 -13   1 1.25494 1.83308   2
   5  13  -1 11.0607 3.78402   2
   5  13  -1 13.1975 4.12247   2
   5  13  -1 11.8539 9.76348   1
  -5 -13   1 6.89058 2.01035   2
  -5 -13   1 0.07688 10.3735   1
   4  13  -1 11.9581 3.82196   2
   4  13  -1 12.5769 3.63493   2
   4  13  -1 9.17395 9.16433   1
  -4 -13   1 6.68511 1.99125   2
  -4 -13   1 10.7575 10.6970   1
   3  13  -1 2.24792 2.03512   2
   3  13  -1 2.20084 1.47217   2
   3  13  -1 -4.6475 8.16560   1
  -3 -13   1 -1.1224 1.97838   2
  -3 -13   1 2.91531 9.60461   1
   2  13  -1 44.1203 6.24987   2
   2  13  -1 51.8933 6.39037   2
  -2 -13   1 40.8295 6.46359   2
  -2 -13   1 48.9001 17.2536   1
   1  13  -1 1.86950 1.53093   2
  -1 -13   1 1.69832 1.48746   2
  -1 -13   1 0.22868 1.41552   2
  -1 -13   1 -2.6731 8.76593   1
   0  13  -1 -0.9482 1.55207   2
   0 -13   1 -0.2930 1.44979   2
   0 -13   1 0.25200 8.69870   1
   0 -13   1 -0.5495 1.23690   2
  -1  13  -1 3.56231 1.74230   2
   1 -13   1 2.23770 1.47964   2
   1 -13   1 0.27388 8.31182   1
   1 -13   1 2.56224 1.59735   2
   1 -13   1 0.81278 7.79222   1
  -2  13  -1 98.2897 11.8375   2
   2 -13   1 99.8235 11.5408   2
   2 -13   1 90.2089 11.6686   2
   2 -13   1 94.9490 18.7692   1
   2 -13   1 95.6556 19.3250   1
  -3  13  -1 20.1266 4.70522   2
   3 -13   1 21.8521 4.18569   2
   3 -13   1 19.7185 4.26358   2
   3 -13   1 16.4859 10.9272   1
   3 -13   1 14.7614 9.81589   1
  -4  13  -1 37.9174 5.70380   2
   4 -13   1 25.8138 5.33944   2
   4 -13   1 29.5039 11.5355   1
   4 -13   1 35.5730 5.25485   2
  -5  13  -1 -1.3189 2.07167   2
   5 -13   1 0.22511 9.66723   1
   5 -13   1 -0.2686 1.61977   2
  -6  13  -1 2.02314 1.86268   2
  -6  13  -1 -1.7786 2.83490   2
  -6  13  -1 0.19205 10.1291   1
   6 -13   1 0.00354 1.70109   2
   6 -13   1 0.53671 1.72602   2
   6 -13   1 8.03880 16.7332   1
  -7  13  -1 6.59970 13.9693   1
  -7  13  -1 5.60891 1.32181   3
  -7  13  -1 5.16479 2.59764   2
  -7  13  -1 4.83449 2.24646   2
   7 -13   1 4.36567 1.99964   2
   7 -13   1 6.50161 2.00619   2
  -8  13  -1 17.9586 6.25411   2
  -8  13  -1 8.54756 2.73375   2
   8 -13   1 19.9486 4.66272   2
   8 -13   1 10.0979 2.64131   2
   9 -13   1 0.01926 2.12915   2
   9 -13   1 0.26591 2.38232   2
  10  12  -1 1.81242 3.52134   2
 -10 -12   1 -0.2142 3.49659   2
   9  12  -1 0.12110 2.36186   2
   9  12  -1 -0.5947 2.24560   2
   8  12  -1 2.75349 2.08341   2
   8  12  -1 0.19518 2.03284   2
  -8 -12   1 2.21973 2.03096   2
   7  12  -1 -0.7642 1.72824   2
   7  12  -1 0.92940 9.87784   1
   7  12  -1 -0.1350 1.80248   2
  -7 -12   1 -0.0752 1.85808   2
  -7 -12   1 -2.3665 17.6421   1
   6  12  -1 1.32698 1.69477   2
   6  12  -1 1.23804 9.46685   1
   6  12  -1 2.04550 1.76965   2
  -6 -12   1 1.81653 1.78316   2
  -6 -12   1 7.94147 11.4340   1
   5  12  -1 24.9428 10.6517   1
   5  12  -1 38.4334 5.51255   2
   5  12  -1 41.4207 5.64421   2
  -5 -12   1 36.6419 5.66975   2
  -5 -12   1 23.3249 11.4583   1
   4  12  -1 3.05641 1.54907   2
   4  12  -1 1.50455 1.66099   2
   4  12  -1 2.61413 8.18464   1
  -4 -12   1 0.79515 1.97932   2
  -4 -12   1 2.62723 9.17500   1
   3  12  -1 365.538 47.7303   1
   3  12  -1 365.121 43.9912   2
   3  12  -1 396.582 44.0286   2
  -3 -12   1 411.527 48.6729   1
  -3 -12   1 373.699 44.0099   2
   2  12  -1 253.028 34.7001   2
   2  12  -1 271.852 34.7423   2
   2  12  -1 371.984 39.4075   1
  -2 -12   1 392.325 40.0087   1
  -2 -12   1 261.451 34.7393   2
   1  12  -1 530.152 64.8720   2
  -1 -12   1 646.438 68.2678   1
  -1 -12   1 525.346 64.8772   2
   0  12  -1 36.6823 5.22312   2
   0 -12   1 35.3628 5.14642   2
   0 -12   1 25.4961 9.73039   1
   0 -12   1 24.9970 9.49280   1
   0 -12   1 37.8817 5.03034   2
  -1  12  -1 16.9105 3.94899   2
   1 -12   1 16.4737 3.69396   2
   1 -12   1 16.3459 3.51131   2
   1 -12   1 5.87590 8.28203   1
   1 -12   1 7.84056 7.46924   1
  -2  12  -1 321.554 33.0081   2
   2 -12   1 271.174 38.1444   1
   2 -12   1 298.468 32.9429   2
   2 -12   1 269.647 32.8815   2
   2 -12   1 254.392 36.5999   1
  -3  12  -1 394.451 46.5151   2
   3 -12   1 387.442 46.4673   2
   3 -12   1 462.739 50.5207   1
   3 -12   1 378.037 46.4350   2
  -4  12  -1 293.020 36.5087   2
   4 -12   1 296.912 36.4218   2
   4 -12   1 280.748 36.4237   2
   4 -12   1 422.093 42.3748   1
  -5  12  -1 0.20936 11.6451   1
  -5  12  -1 0.17989 1.88110   2
  -5  12  -1 -0.4050 1.59005   2
   5 -12   1 4.28646 9.18212   1
   5 -12   1 0.18745 1.47769   2
  -6  12  -1 1.99764 1.76074   2
  -6  12  -1 0.77046 2.19815   2
  -6  12  -1 4.94473 10.8853   1
   6 -12   1 4.40117 1.73358   2
   6 -12   1 7.17626 11.0928   1
   6 -12   1 1.86330 2.01602   2
  -7  12  -1 24.9797 3.59207   3
  -7  12  -1 7.58368 12.1119   1
  -7  12  -1 12.1155 3.60415   2
  -7  12  -1 23.4282 5.11096   2
   7 -12   1 27.3100 4.87386   2
   7 -12   1 17.7873 4.64220   2
   7 -12   1 16.5154 12.5166   1
  -8  12  -1 7.97943 2.39008   2
  -8  12  -1 6.79174 2.89464   2
   8 -12   1 7.91477 2.27237   2
   8 -12   1 14.4216 4.84885   2
  -9  12  -1 3.87999 2.60538   2
  -9  12  -1 4.40957 2.98838   2
   9 -12   1 3.10581 2.37466   2
   9 -12   1 5.72046 2.33929   2
 -10  12  -1 -1.6972 3.24689   2
 -10  12  -1 -1.8042 2.78639   2
  10 -12   1 -1.4078 2.45302   2
  10  11  -1 -1.2048 2.43212   2
  10  11  -1 3.93994 2.62189   2
 -10 -11   1 -0.6200 2.37059   2
   9  11  -1 5.00350 2.33711   2
   9  11  -1 5.08656 2.31897   2
  -9 -11   1 4.93595 2.22831   2
   8  11  -1 3.35059 1.99062   2
   8  11  -1 2.56924 1.99273   2
   8  11  -1 2.31808 12.2183   1
  -8 -11   1 1.43528 2.02493   2
   7  11  -1 0.77140 1.80852   2
   7  11  -1 -3.4485 9.11578   1
   7  11  -1 2.72513 1.76310   2
  -7 -11   1 1.39336 1.82075   2
  -7 -11   1 6.46034 11.8434   1
   6  11  -1 2.95488 8.69119   1
   6  11  -1 2.79362 1.73113   2
   6  11  -1 5.07506 1.71576   2
  -6 -11   1 2.35923 10.3485   1
  -6 -11   1 4.39629 1.67277   2
   5  11  -1 -0.1313 1.56683   2
   5  11  -1 -1.7375 8.12070   1
   5  11  -1 0.77789 1.47937   2
  -5 -11   1 -0.0685 9.05777   1
   4  11  -1 7.85412 8.16234   1
   4  11  -1 10.7482 3.33883   2
   4  11  -1 12.5837 3.52498   2
  -4 -11   1 7.89212 8.90368   1
  -4 -11   1 10.3038 3.43379   2
   3  11  -1 31.4831 9.24468   1
   3  11  -1 32.4553 5.01256   2
   3  11  -1 37.0101 5.07164   2
  -3 -11   1 34.8546 10.7732   1
  -3 -11   1 32.0486 5.03416   2
   2  11  -1 10.4013 3.14860   2
   2  11  -1 12.3380 7.09367   1
   2  11  -1 13.4567 3.40392   2
  -2 -11   1 13.0378 8.17997   1
  -2 -11   1 14.8761 3.34163   2
  -1 -11   1 -0.7586 1.25250   2
  -1 -11   1 -1.3244 6.81679   1
   0  11  -1 -0.3612 1.24518   2
   0 -11   1 -1.1560 7.05613   1
   0 -11   1 0.74642 1.14359   2
   0 -11   1 -0.0799 5.70019   1
   0 -11   1 -0.2004 1.21204   2
  -1  11  -1 38.3658 5.56643   2
   1 -11   1 37.7223 5.38994   2
   1 -11   1 55.3678 13.3947   1
   1 -11   1 58.7024 12.5213   1
   1 -11   1 38.2574 5.44342   2
  -2  11  -1 10.0039 3.30506   2
   2 -11   1 10.2020 7.45797   1
   2 -11   1 6.83523 6.99698   1
   2 -11   1 4.35628 1.45701   2
   2 -11   1 4.56153 1.38432   2
  -3  11  -1 2.20570 1.67494   2
   3 -11   1 4.01445 9.28371   1
   3 -11   1 4.09591 1.47830   2
   3 -11   1 2.53952 1.40222   2
  -4  11  -1 2.65704 7.85684   1
  -4  11  -1 -1.0842 1.66431   2
  -4  11  -1 0.73499 1.39482   2
   4 -11   1 -2.4370 7.81399   1
   4 -11   1 -0.8098 1.38095   2
   4 -11   1 -0.2894 1.40853   2
  -5  11  -1 1.76523 1.54266   2
  -5  11  -1 -1.1849 8.55354   1
  -5  11  -1 1.19997 1.90304   2
   5 -11   1 2.55508 1.45925   2
   5 -11   1 2.98741 1.42969   2
   5 -11   1 3.67374 8.25733   1
  -6  11  -1 10.6547 13.3796   1
  -6  11  -1 6.88671 2.17087   2
  -6  11  -1 3.99903 1.79445   2
   6 -11   1 3.81069 9.60938   1
   6 -11   1 4.21386 1.75745   2
   6 -11   1 5.27785 1.66644   2
  -7  11  -1 61.7457 6.69346   3
  -7  11  -1 48.1042 7.52276   2
  -7  11  -1 23.4666 13.2887   1
  -7  11  -1 62.6831 8.12909   2
   7 -11   1 58.0593 19.2957   1
   7 -11   1 53.7332 7.48836   2
   7 -11   1 47.7276 7.74202   2
  -8  11  -1 4.92859 2.79780   2
  -8  11  -1 1.80474 2.13383   2
  -8  11  -1 4.48719 22.7055   1
   8 -11   1 -0.8357 1.97433   2
   8 -11   1 2.88223 13.8279   1
  -9  11  -1 1.05490 2.40557   2
  -9  11  -1 -1.9021 2.84592   2
   9 -11   1 -1.0115 2.03619   2
   9 -11   1 1.32518 2.19169   2
 -10  11  -1 3.03497 2.83330   2
 -10  11  -1 1.33933 3.09124   2
  10 -11   1 1.64466 2.57681   2
  10 -11   1 1.12626 2.40518   2
  10  10  -1 2.87772 2.36913   2
  10  10  -1 4.84252 2.53064   2
 -10 -10   1 2.61253 2.40202   2
   9  10  -1 0.80532 2.18204   2
   9  10  -1 -0.7871 2.09301   2
  -9 -10   1 1.70651 2.04635   2
  -9 -10   1 -0.8862 2.04970   2
   8  10  -1 0.13336 1.94795   2
   8  10  -1 0.63164 1.93194   2
   8  10  -1 -0.4246 11.3307   1
  -8 -10   1 4.70032 13.2842   1
  -8 -10   1 -0.9847 1.81397   2
  -8 -10   1 0.13637 1.88290   2
   7  10  -1 73.6441 8.53920   2
   7  10  -1 70.8300 8.51228   2
   7  10  -1 48.1920 18.6174   1
  -7 -10   1 35.8071 14.4579   1
  -7 -10   1 64.0831 8.43693   2
   6  10  -1 0.65409 1.55897   2
   6  10  -1 -0.7572 1.95250   2
   6  10  -1 2.38608 8.40024   1
  -6 -10   1 1.76079 1.56519   2
  -6 -10   1 -2.7077 9.06967   1
   5  10  -1 6.00073 1.62506   2
   5  10  -1 6.76662 1.63231   2
   5  10  -1 4.10815 7.57221   1
  -5 -10   1 1.44336 8.41294   1
  -5 -10   1 5.50905 1.69678   2
   4  10  -1 37.0563 5.12655   2
   4  10  -1 36.8639 13.6131   1
   4  10  -1 34.0806 5.13960   2
  -4 -10   1 34.5853 5.10550   2
  -4 -10   1 41.0511 13.7877   1
   3  10  -1 111.168 14.2855   2
   3  10  -1 120.358 14.3519   2
   3  10  -1 133.010 21.0686   1
  -3 -10   1 113.041 14.3072   2
  -3 -10   1 153.748 20.5358   1
   2  10  -1 217.779 26.5515   1
   2  10  -1 170.371 22.8587   2
   2  10  -1 188.155 22.9032   2
  -2 -10   1 262.595 27.6322   1
  -2 -10   1 176.952 22.8767   2
   1  10  -1 154.055 17.8691   2
  -1 -10   1 153.135 17.8624   2
  -1 -10   1 153.000 23.7869   1
   0  10  -1 165.590 20.7717   2
   0 -10   1 157.886 20.7365   2
   0 -10   1 173.881 20.7687   2
   0 -10   1 216.873 25.1864   1
   0 -10   1 198.579 24.0925   1
  -1  10  -1 224.280 26.0114   2
   1 -10   1 247.943 29.0087   1
   1 -10   1 245.663 29.4909   1
   1 -10   1 215.663 25.9867   2
   1 -10   1 199.946 25.9510   2
  -2  10  -1 485.015 56.6319   2
   2 -10   1 564.845 59.2538   1
   2 -10   1 474.625 56.6113   2
   2 -10   1 452.718 56.5797   2
  -3  10  -1 683.211 80.9850   2
   3 -10   1 662.808 80.9611   2
   3 -10   1 652.465 80.9437   2
   3 -10   1 831.734 83.7321   1
  -4  10  -1 190.711 22.9517   2
  -4  10  -1 170.772 23.0367   2
  -4  10  -1 218.219 28.6105   1
   4 -10   1 189.836 22.9580   2
   4 -10   1 187.269 22.9573   2
   4 -10   1 258.077 28.2545   1
  -5  10  -1 77.3712 11.9382   2
  -5  10  -1 108.452 11.7257   2
  -5  10  -1 93.4313 18.5162   1
   5 -10   1 139.603 19.7184   1
   5 -10   1 104.756 11.7254   2
   5 -10   1 84.3243 11.6751   2
  -6  10  -1 1.07553 1.57300   2
  -6  10  -1 -0.8489 1.92013   2
  -6  10  -1 -2.6172 12.8187   1
   6 -10   1 -0.9689 8.76931   1
   6 -10   1 0.62580 1.50826   2
   6 -10   1 -0.6007 1.54925   2
  -7  10  -1 22.1048 12.8364   1
  -7  10  -1 40.7978 6.54442   2
  -7  10  -1 48.2856 5.60292   3
  -7  10  -1 45.4469 7.02713   2
   7 -10   1 45.5938 6.44329   2
   7 -10   1 26.8574 12.1983   1
   7 -10   1 48.0328 6.49652   2
  -8  10  -1 98.1647 12.5015   2
  -8  10  -1 118.965 42.7225   1
  -8  10  -1 109.465 12.8910   2
   8 -10   1 82.7076 12.9875   2
   8 -10   1 105.922 12.4169   2
   8 -10   1 101.464 24.3384   1
  -9  10  -1 19.5153 22.8092   1
  -9  10  -1 20.7065 7.01076   2
  -9  10  -1 18.0035 5.40020   2
   9 -10   1 15.5198 4.97734   2
   9 -10   1 16.9649 5.34065   2
 -10  10  -1 -0.1257 2.61340   2
 -10  10  -1 0.82866 2.97496   2
  10 -10   1 -1.2889 2.21787   2
  10 -10   1 2.45459 2.43827   2
  11   9  -1 -2.4050 2.63661   2
 -11  -9   1 2.19778 2.50693   2
  10   9  -1 4.20327 2.45360   2
  10   9  -1 6.42228 2.69036   2
 -10  -9   1 3.53715 2.28476   2
 -10  -9   1 3.51527 2.27481   2
   9   9  -1 15.2551 4.88299   2
   9   9  -1 17.6886 4.84941   2
   9   9  -1 -8.9606 13.4229   1
  -9  -9   1 6.87948 2.28947   2
  -9  -9   1 16.0538 4.69670   2
   8   9  -1 26.7670 5.33540   2
   8   9  -1 15.9844 12.4425   1
   8   9  -1 26.5065 5.15988   2
  -8  -9   1 17.9789 12.9235   1
  -8  -9   1 27.7582 5.20436   2
  -8  -9   1 25.1997 5.17243   2
   7   9  -1 21.3538 4.82406   2
   7   9  -1 28.2607 4.85790   2
   7   9  -1 19.1788 11.3677   1
  -7  -9   1 28.9228 4.78659   2
  -7  -9   1 26.8062 4.76752   2
  -7  -9   1 11.5173 11.3052   1
   6   9  -1 76.8914 8.82097   2
   6   9  -1 62.2694 16.8918   1
   6   9  -1 74.2108 8.87635   2
  -6  -9   1 67.8532 8.87334   2
  -6  -9   1 68.5238 8.81968   2
  -6  -9   1 51.5731 17.6205   1
   5   9  -1 17.0583 3.47023   2
   5   9  -1 12.9901 3.56893   2
   5   9  -1 14.5321 8.11097   1
  -5  -9   1 15.0065 8.85249   1
  -5  -9   1 16.8713 3.61300   2
   4   9  -1 3.59994 7.84064   1
   4   9  -1 2.77708 1.30210   2
   4   9  -1 3.01364 1.26260   2
  -4  -9   1 2.02123 1.21537   2
  -4  -9   1 3.12061 6.82826   1
   3   9  -1 8.10333 2.61270   2
   3   9  -1 8.09403 2.67505   2
   3   9  -1 6.83214 6.38901   1
  -3  -9   1 8.73751 2.66382   2
  -3  -9   1 6.92741 6.98824   1
   2   9  -1 -0.9643 1.03934   2
   2   9  -1 2.58144 5.69944   1
   2   9  -1 0.03832 0.95648   2
  -2  -9   1 0.84943 6.65930   1
  -2  -9   1 -0.5602 1.04245   2
   1   9  -1 2.11843 1.08811   2
   1   9  -1 4.34624 5.52265   1
  -1  -9   1 4.83632 5.82990   1
  -1  -9   1 2.53726 1.08184   2
   0   9  -1 -0.8330 1.02038   2
   0  -9   1 0.37453 5.39700   1
   0  -9   1 0.20335 4.62302   1
  -1   9  -1 2.62961 1.14596   2
   1  -9   1 -0.4818 4.78567   1
   1  -9   1 1.51314 1.07667   2
   1  -9   1 1.99441 1.04464   2
   1  -9   1 2.30235 6.22270   1
  -2   9  -1 121.159 14.0302   2
   2  -9   1 122.015 13.9962   2
   2  -9   1 106.332 13.9319   2
   2  -9   1 134.145 18.4796   1
  -3   9  -1 -0.0879 5.18213   1
  -3   9  -1 -0.8997 1.10683   2
  -3   9  -1 -0.9079 1.29614   2
   3  -9   1 -0.9484 7.68653   1
   3  -9   1 -0.1145 1.05789   2
  -4   9  -1 91.5040 11.5176   2
  -4   9  -1 96.6176 11.6866   2
  -4   9  -1 96.6651 18.7065   1
   4  -9   1 99.2018 11.5299   2
   4  -9   1 110.508 17.7564   1
   4  -9   1 93.5744 11.4968   2
  -5   9  -1 101.911 11.8136   2
  -5   9  -1 91.4001 11.9728   2
  -5   9  -1 85.5450 17.9735   1
   5  -9   1 114.421 18.7150   1
   5  -9   1 100.388 11.8082   2
   5  -9   1 98.4510 11.7799   2
  -6   9  -1 74.6047 19.1201   1
  -6   9  -1 92.0069 11.3485   2
  -6   9  -1 101.061 11.5901   2
  -6   9  -1 96.0783 10.9273   3
   6  -9   1 94.6285 11.3357   2
   6  -9   1 96.2039 19.2132   1
   6  -9   1 88.1532 11.2939   2
  -7   9  -1 15.8766 4.25991   2
  -7   9  -1 6.09778 9.85968   1
  -7   9  -1 13.7273 4.68694   2
   7  -9   1 11.8411 3.88704   2
   7  -9   1 14.3818 4.17558   2
   7  -9   1 14.2562 15.1126   1
  -8   9  -1 21.6336 4.89031   2
  -8   9  -1 9.33624 12.0706   1
  -8   9  -1 6.21330 2.83519   2
   8  -9   1 16.3236 17.8076   1
   8  -9   1 13.0945 4.40702   2
   8  -9   1 19.1016 4.53965   2
  -9   9  -1 5.48727 2.80235   2
  -9   9  -1 12.4791 19.0214   1
  -9   9  -1 13.8031 4.97691   2
   9  -9   1 6.72852 2.39106   2
   9  -9   1 14.2839 4.86922   2
   9  -9   1 14.2225 19.7011   1
 -10   9  -1 2.76257 2.58850   2
  10  -9   1 -0.0529 2.25473   2
  10  -9   1 0.88189 2.22023   2
 -11   9  -1 3.20706 3.22713   2
 -11   9  -1 7.40418 3.01961   2
  11  -9   1 6.36893 3.17158   2
  11  -9   1 2.91342 2.61965   2
  11   8  -1 16.2719 5.72727   2
  11   8  -1 4.91411 2.73378   2
 -11  -8   1 7.69697 2.69829   2
  10   8  -1 26.2339 6.32336   2
  10   8  -1 34.0347 6.17598   2
 -10  -8   1 35.0927 6.05423   2
 -10  -8   1 25.2250 6.15047   2
   9   8  -1 -8.8108 11.5365   1
   9   8  -1 1.45596 2.07158   2
   9   8  -1 0.19468 2.02569   2
  -9  -8   1 2.49045 1.99503   2
  -9  -8   1 2.35526 22.1627   1
   8   8  -1 21.8787 4.98954   2
   8   8  -1 19.5735 11.7315   1
   8   8  -1 23.9821 4.91851   2
  -8  -8   1 24.1361 4.81885   2
  -8  -8   1 19.3612 4.92087   2
  -8  -8   1 19.6309 12.5553   1
   7   8  -1 62.2459 8.78488   2
   7   8  -1 68.5835 8.22542   2
   7   8  -1 50.9071 17.5824   1
  -7  -8   1 61.8551 8.53329   2
  -7  -8   1 59.8913 8.26737   2
  -7  -8   1 76.8906 18.8876   1
   6   8  -1 20.7189 4.32559   2
   6   8  -1 27.5781 4.24647   2
   6   8  -1 12.3541 9.65242   1
  -6  -8   1 15.6884 9.33218   1
  -6  -8   1 21.4751 4.30493   2
  -6  -8   1 27.3227 4.29186   2
   5   8  -1 -0.2826 1.22863   2
   5   8  -1 0.40419 1.26241   2
   5   8  -1 -1.8853 6.80437   1
  -5  -8   1 -0.1585 1.21424   2
  -5  -8   1 -0.8264 1.25159   2
  -5  -8   1 -1.7515 6.96100   1
   4   8  -1 24.8124 3.66086   2
   4   8  -1 23.5005 3.71408   2
   4   8  -1 14.3311 7.19877   1
  -4  -8   1 14.3384 7.58518   1
  -4  -8   1 24.2546 3.70448   2
   3   8  -1 0.73826 5.20190   1
   3   8  -1 0.62436 0.95974   2
   3   8  -1 -0.6575 1.01503   2
  -3  -8   1 -0.7702 6.07115   1
  -3  -8   1 -0.1647 1.01341   2
   2   8  -1 54.2081 6.87096   2
   2   8  -1 61.0239 11.6828   1
   2   8  -1 52.1167 6.79306   2
  -2  -8   1 72.9137 12.3253   1
  -2  -8   1 54.0327 6.82767   2
   1   8  -1 137.699 16.9029   2
   1   8  -1 152.969 19.8044   1
  -1  -8   1 160.997 20.1355   1
  -1  -8   1 137.517 16.9050   2
   0   8  -1 27.9511 3.87421   2
   0  -8   1 37.6290 10.1049   1
   0  -8   1 27.1784 3.87533   2
   0  -8   1 25.2070 4.22637   2
  -1   8  -1 258.291 32.1048   2
   1  -8   1 326.263 34.6829   1
   1  -8   1 313.007 34.5631   1
   1  -8   1 260.563 32.0965   2
   1  -8   1 247.695 32.0724   2
  -2   8  -1 37.8255 6.66035   2
   2  -8   1 53.8146 6.61774   2
   2  -8   1 124.252 13.0635   1
   2  -8   1 52.4105 6.56216   2
  -3   8  -1 264.080 31.8991   1
  -3   8  -1 241.730 28.0555   2
  -3   8  -1 216.791 28.0008   2
   3  -8   1 230.656 28.0140   2
   3  -8   1 232.735 28.0138   2
   3  -8   1 286.758 32.0245   1
  -4   8  -1 172.098 28.4344   2
  -4   8  -1 245.904 28.4089   2
  -4   8  -1 323.691 33.6179   1
   4  -8   1 222.298 28.4079   2
   4  -8   1 301.849 32.1936   1
  -5   8  -1 54.9759 6.45552   2
  -5   8  -1 47.9059 13.8803   1
  -5   8  -1 37.5041 6.68578   2
   5  -8   1 51.7439 6.42129   2
   5  -8   1 94.1328 20.5344   1
   5  -8   1 47.7124 6.39721   2
  -6   8  -1 19.9534 4.52091   2
  -6   8  -1 19.7366 3.06566   3
  -6   8  -1 5.77208 7.76683   1
  -6   8  -1 21.3714 4.06130   2
   6  -8   1 20.8222 3.87682   2
   6  -8   1 20.9771 3.98490   2
   6  -8   1 13.2811 8.62475   1
  -7   8  -1 158.765 19.3960   2
  -7   8  -1 174.690 19.5651   2
  -7   8  -1 129.307 26.1558   1
   7  -8   1 174.631 19.3800   2
   7  -8   1 163.439 26.1487   1
   7  -8   1 171.000 19.3911   2
  -8   8  -1 116.479 26.2973   1
  -8   8  -1 138.728 17.4999   2
  -8   8  -1 154.073 17.7028   2
   8  -8   1 144.873 17.4296   2
   8  -8   1 147.691 17.4833   2
   8  -8   1 203.767 34.8444   1
  -9   8  -1 34.7606 6.19340   2
   9  -8   1 35.6081 6.12082   2
   9  -8   1 9.51106 14.7129   1
 -10   8  -1 6.10073 16.8223   1
 -10   8  -1 2.28180 2.86382   2
 -10   8  -1 6.21531 3.23571   2
  10  -8   1 5.75181 2.40499   2
  10  -8   1 3.25551 2.20655   2
 -11   8  -1 4.17616 2.78899   2
 -11   8  -1 0.80100 3.19191   2
  11  -8   1 4.52259 3.12851   2
  11  -8   1 1.74245 2.43888   2
  11   7  -1 5.92024 2.57519   2
  11   7  -1 6.79279 2.80074   2
 -11  -7   1 6.48343 2.50626   2
  10   7  -1 20.8405 5.11788   2
  10   7  -1 18.0863 5.31066   2
 -10  -7   1 19.0767 5.17463   2
 -10  -7   1 9.10735 2.72238   2
   9   7  -1 61.7367 8.35846   2
   9   7  -1 39.3745 14.7315   1
   9   7  -1 64.1431 8.14793   2
  -9  -7   1 64.7329 8.13779   2
  -9  -7   1 30.2229 15.4305   1
  -9  -7   1 58.3527 8.16879   2
   8   7  -1 6.59820 10.7173   1
   8   7  -1 8.92357 2.03233   2
   8   7  -1 6.00358 1.95166   2
  -8  -7   1 8.74115 10.4789   1
  -8  -7   1 3.95567 1.98815   2
  -8  -7   1 4.82849 1.97299   2
   7   7  -1 23.7575 4.57111   2
   7   7  -1 24.5786 9.96400   1
   7   7  -1 24.4872 4.60535   2
  -7  -7   1 26.1517 4.62337   2
  -7  -7   1 22.8669 4.50270   2
  -7  -7   1 17.6614 10.3731   1
   6   7  -1 16.5145 3.58632   2
   6   7  -1 16.8162 3.65664   2
   6   7  -1 8.52981 8.18849   1
  -6  -7   1 15.1009 3.69364   2
  -6  -7   1 17.7929 3.61548   2
  -6  -7   1 8.03757 8.62475   1
   5   7  -1 1.15143 1.23652   2
   5   7  -1 0.47758 6.36410   1
   5   7  -1 1.87325 1.15543   2
  -5  -7   1 1.19998 1.14200   2
  -5  -7   1 2.01249 1.20008   2
  -5  -7   1 0.57204 6.42776   1
   4   7  -1 -0.0395 0.99824   2
   4   7  -1 0.05626 1.05721   2
   4   7  -1 -1.6237 5.33254   1
  -4  -7   1 1.69762 1.09492   2
  -4  -7   1 -0.7109 5.87370   1
   3   7  -1 122.726 14.4268   2
   3   7  -1 119.887 14.4264   2
   3   7  -1 123.065 17.6623   1
  -3  -7   1 131.267 17.9901   1
  -3  -7   1 123.983 14.4061   2
   2   7  -1 33.9348 4.61711   2
   2   7  -1 42.0304 9.96911   1
   2   7  -1 35.0358 4.66061   2
  -2  -7   1 35.7348 4.64601   2
  -2  -7   1 42.1889 10.3340   1
   1   7  -1 510.621 66.0735   2
   1   7  -1 621.990 67.5464   1
  -1  -7   1 511.157 66.0709   2
  -1  -7   1 666.855 67.7589   1
   0   7  -1 0.15396 0.89781   2
   0  -7   1 0.14344 0.88507   2
   0  -7   1 3.13697 4.60711   1
  -1   7  -1 367.027 47.6007   2
   1  -7   1 543.827 49.6553   1
   1  -7   1 338.721 47.5773   2
   1  -7   1 368.483 47.5947   2
   1  -7   1 471.646 49.2100   1
  -2   7  -1 5.74476 4.37948   1
  -2   7  -1 8.08866 2.35142   2
  -2   7  -1 6.79203 2.48679   2
   2  -7   1 7.90139 2.23609   2
   2  -7   1 9.08645 2.29986   2
   2  -7   1 9.65775 5.61466   1
  -3   7  -1 129.705 16.1511   1
  -3   7  -1 81.8351 12.3871   2
  -3   7  -1 116.063 12.3722   2
   3  -7   1 97.6785 12.3432   2
   3  -7   1 93.7629 12.3516   2
   3  -7   1 139.707 16.5586   1
  -4   7  -1 1.99568 1.36467   2
  -4   7  -1 3.28674 5.68613   1
  -4   7  -1 2.56099 1.19454   2
   4  -7   1 2.69917 1.10831   2
   4  -7   1 3.70068 7.41794   1
   4  -7   1 3.82702 1.16438   2
  -5   7  -1 117.864 14.7630   2
  -5   7  -1 132.117 21.8221   1
  -5   7  -1 130.903 14.8679   2
   5  -7   1 125.976 14.7542   2
   5  -7   1 128.135 19.4924   1
   5  -7   1 124.144 14.7612   2
  -6   7  -1 -1.5679 7.29953   1
  -6   7  -1 3.32232 1.68409   2
  -6   7  -1 3.55336 1.39341   2
   6  -7   1 3.13233 1.41867   2
   6  -7   1 4.76456 1.41183   2
   6  -7   1 2.22360 7.18129   1
  -7   7  -1 40.5039 15.9707   1
  -7   7  -1 50.8435 6.36163   2
  -7   7  -1 37.6957 6.71777   2
   7  -7   1 46.1885 16.0699   1
   7  -7   1 45.9055 6.26342   2
   7  -7   1 43.5382 6.25254   2
  -8   7  -1 14.7622 10.9826   1
  -8   7  -1 19.3863 5.45591   2
  -8   7  -1 25.9263 5.04186   2
   8  -7   1 20.2040 15.5219   1
   8  -7   1 28.2910 4.89678   2
   8  -7   1 28.6298 4.94995   2
  -9   7  -1 -4.9435 11.6765   1
  -9   7  -1 14.6031 4.64183   2
  -9   7  -1 7.67750 2.69899   2
   9  -7   1 6.89335 2.30691   2
   9  -7   1 9.01665 13.6783   1
   9  -7   1 13.2965 4.37525   2
 -10   7  -1 58.2824 25.3854   1
 -10   7  -1 65.1223 9.06544   2
 -10   7  -1 38.1534 7.99552   2
  10  -7   1 16.8922 16.1001   1
  10  -7   1 47.5170 7.49545   2
 -11   7  -1 16.3838 5.59709   2
 -11   7  -1 10.7565 3.48531   2
  11  -7   1 16.9256 5.38549   2
  11  -7   1 10.4597 3.62204   2
  11   6  -1 7.75306 2.53915   2
  11   6  -1 2.69432 2.62692   2
 -11  -6   1 4.71343 2.34839   2
 -11  -6   1 5.24647 2.91988   2
  10   6  -1 5.65707 2.25199   2
  10   6  -1 -3.2855 13.3242   1
  10   6  -1 7.14336 2.36896   2
 -10  -6   1 4.96390 2.22889   2
 -10  -6   1 5.50779 2.24716   2
   9   6  -1 -0.9529 10.0407   1
   9   6  -1 2.97643 2.05656   2
   9   6  -1 -0.6281 1.90966   2
  -9  -6   1 2.37142 1.90785   2
  -9  -6   1 3.11662 11.7848   1
  -9  -6   1 0.48867 1.87599   2
   8   6  -1 39.3465 16.2834   1
   8   6  -1 31.6781 6.09613   2
   8   6  -1 41.7894 6.93316   2
  -8  -6   1 21.5947 12.1922   1
  -8  -6   1 45.1645 6.12904   2
  -8  -6   1 44.6897 6.20907   2
   7   6  -1 30.8035 4.98518   2
   7   6  -1 36.8822 5.03576   2
   7   6  -1 23.9280 9.98308   1
  -7  -6   1 25.0623 10.6199   1
  -7  -6   1 31.7227 4.95869   2
  -7  -6   1 24.3244 5.00102   2
   6   6  -1 247.982 27.3732   2
   6   6  -1 220.042 31.6135   1
   6   6  -1 251.441 27.3915   2
  -6  -6   1 224.990 31.8307   1
  -6  -6   1 248.192 27.4061   2
  -6  -6   1 218.965 27.3590   2
   5   6  -1 253.075 27.5156   2
   5   6  -1 252.499 27.5291   2
   5   6  -1 225.936 30.9272   1
  -5  -6   1 202.925 31.2986   1
  -5  -6   1 235.108 27.5246   2
  -5  -6   1 249.108 27.5315   2
   4   6  -1 27.6951 4.20990   2
   4   6  -1 17.3001 7.03529   1
  -4  -6   1 33.5510 10.4869   1
  -4  -6   1 36.0581 4.18728   2
   3   6  -1 302.241 38.7232   2
   3   6  -1 348.735 38.7361   2
   3   6  -1 340.956 40.6721   1
  -3  -6   1 376.830 40.8485   1
  -3  -6   1 320.308 38.7184   2
   2   6  -1 321.711 45.6910   2
   2   6  -1 376.993 45.7067   2
   2   6  -1 436.723 47.3032   1
  -2  -6   1 507.245 47.7083   1
  -2  -6   1 360.298 45.6934   2
   1   6  -1 186.651 20.1072   1
   1   6  -1 126.598 17.8119   2
  -1  -6   1 130.320 17.8029   2
  -1  -6   1 189.457 20.1170   1
   0   6  -1 94.4626 12.0970   2
   0  -6   1 94.2143 12.0875   2
   0  -6   1 134.570 14.8672   1
  -1   6  -1 305.917 34.5391   2
   1  -6   1 296.974 34.5263   2
   1  -6   1 335.041 36.0951   1
   1  -6   1 266.892 34.5132   2
  -2   6  -1 71.7669 12.6784   1
  -2   6  -1 77.0656 9.87470   2
  -2   6  -1 89.5328 9.95046   2
   2  -6   1 87.5244 9.89242   2
   2  -6   1 79.6165 9.86674   2
   2  -6   1 108.241 14.8424   1
  -3   6  -1 522.325 59.6782   1
  -3   6  -1 512.366 58.0306   2
  -3   6  -1 454.842 58.0393   2
   3  -6   1 477.789 58.0233   2
   3  -6   1 584.057 59.9742   1
   3  -6   1 488.381 58.0272   2
  -4   6  -1 238.483 27.0221   1
   4  -6   1 182.957 24.3681   1
   4  -6   1 154.525 21.3326   2
  -5   6  -1 152.936 18.2223   2
  -5   6  -1 160.814 17.9729   3
  -5   6  -1 136.206 18.1444   2
  -5   6  -1 183.276 25.4061   1
   5  -6   1 147.849 18.1354   2
   5  -6   1 149.197 18.1448   2
   5  -6   1 195.988 25.7790   1
  -6   6  -1 69.9420 8.67458   2
  -6   6  -1 49.7960 15.1716   1
  -6   6  -1 67.7719 8.48431   2
   6  -6   1 67.2194 8.49191   2
   6  -6   1 69.9492 20.0956   1
   6  -6   1 75.3930 8.46897   2
  -7   6  -1 124.069 14.9052   2
  -7   6  -1 97.7817 21.6402   1
  -7   6  -1 137.833 15.0703   2
   7  -6   1 126.388 14.8908   2
   7  -6   1 116.271 21.3885   1
   7  -6   1 131.129 14.8848   2
  -8   6  -1 87.2871 27.9061   1
  -8   6  -1 67.3002 8.82967   2
  -8   6  -1 65.8986 8.57191   2
   8  -6   1 58.5359 18.5301   1
   8  -6   1 64.4969 8.45979   2
   8  -6   1 63.3501 8.57858   2
  -9   6  -1 55.8236 7.41688   2
  -9   6  -1 52.5170 7.92942   2
  -9   6  -1 55.3158 20.6366   1
   9  -6   1 44.6465 7.26648   2
   9  -6   1 56.7431 7.45264   2
   9  -6   1 31.7159 16.6281   1
 -10   6  -1 13.3715 14.6748   1
 -10   6  -1 27.4211 6.42995   2
 -10   6  -1 19.1813 6.29987   2
  10  -6   1 27.7112 5.72355   2
  10  -6   1 14.6930 14.5844   1
  10  -6   1 27.7703 5.39420   2
 -11   6  -1 19.4163 6.72988   2
 -11   6  -1 25.1245 6.03348   2
  11  -6   1 22.3534 5.76364   2
  11  -6   1 19.6773 7.02762   2
  12  -6   1 12.3664 3.41205   2
  11   5  -1 -1.1254 2.29567   2
  11   5  -1 1.87711 2.35458   2
 -11  -5   1 -0.5279 2.14848   2
  10   5  -1 48.1001 7.56853   2
  10   5  -1 51.3741 7.69222   2
  10   5  -1 41.3106 15.6542   1
 -10  -5   1 52.7269 7.63629   2
 -10  -5   1 57.2210 7.48213   2
 -10  -5   1 40.7606 20.8713   1
   9   5  -1 17.4763 11.4809   1
   9   5  -1 22.3154 4.95436   2
   9   5  -1 24.7328 5.01980   2
  -9  -5   1 20.2320 4.99839   2
  -9  -5   1 21.8980 4.81288   2
  -9  -5   1 22.1562 12.5995   1
   8   5  -1 -1.4814 1.66682   2
   8   5  -1 -3.0304 9.23874   1
   8   5  -1 0.12052 1.75831   2
  -8  -5   1 -0.3918 1.62537   2
  -8  -5   1 7.30053 12.3638   1
   7   5  -1 20.8644 4.61622   2
   7   5  -1 11.3710 9.13134   1
   7   5  -1 29.8461 4.73433   2
  -7  -5   1 34.1349 4.68421   2
  -7  -5   1 29.0674 4.65944   2
  -7  -5   1 4.12070 9.17100   1
   6   5  -1 55.9261 15.7331   1
   6   5  -1 80.8973 9.38714   2
   6   5  -1 78.9911 9.39453   2
  -6  -5   1 73.6223 9.37747   2
  -6  -5   1 65.4456 16.2778   1
  -6  -5   1 84.6052 9.42225   2
   5   5  -1 94.8500 11.4327   2
   5   5  -1 84.4559 15.9752   1
   5   5  -1 101.462 11.4355   2
  -5  -5   1 113.410 18.6405   1
  -5  -5   1 90.3419 11.4148   2
  -5  -5   1 98.7292 11.4310   2
   4   5  -1 299.242 31.9925   2
   4   5  -1 286.119 34.4539   1
   4   5  -1 279.939 31.9765   2
  -4  -5   1 289.001 34.5296   1
  -4  -5   1 220.977 31.9913   2
  -4  -5   1 294.227 31.9916   2
   3   5  -1 144.062 18.0482   1
   3   5  -1 103.594 15.1588   2
  -3  -5   1 155.339 18.0998   1
   2   5  -1 542.497 65.2252   2
   2   5  -1 466.045 65.2120   2
   2   5  -1 624.026 66.5024   1
  -2  -5   1 553.236 65.2193   2
  -2  -5   1 664.211 66.6539   1
   1   5  -1 28.7216 7.55673   1
   1   5  -1 26.1201 3.65557   2
  -1  -5   1 26.3573 7.53621   1
  -1  -5   1 29.9502 3.63419   2
   0   5  -1 13.4869 2.38452   2
   0  -5   1 15.3527 2.36413   2
   0  -5   1 23.1291 6.84108   1
  -1   5  -1 231.131 26.7480   2
  -1   5  -1 235.837 26.7253   2
   1  -5   1 224.051 26.7504   2
   1  -5   1 238.922 26.7351   2
  -2   5  -1 240.229 33.7816   2
  -2   5  -1 279.512 33.7698   2
  -2   5  -1 365.803 35.4154   1
   2  -5   1 368.055 35.4570   1
   2  -5   1 263.120 33.7800   2
   2  -5   1 262.379 33.7675   2
  -3   5  -1 444.528 51.2592   2
  -3   5  -1 445.732 52.7548   1
  -3   5  -1 426.382 51.2359   2
   3  -5   1 469.648 52.8754   1
   3  -5   1 444.275 51.2417   2
   3  -5   1 449.604 51.2487   2
  -4   5  -1 131.272 15.2982   2
  -4   5  -1 127.730 18.5420   1
  -4   5  -1 106.457 15.3489   2
   4  -5   1 128.779 15.3039   2
   4  -5   1 207.716 22.0579   1
   4  -5   1 127.122 15.3104   2
  -5   5  -1 1.06076 1.19956   2
  -5   5  -1 1.34365 1.04131   2
  -5   5  -1 1.45727 5.67227   1
   5  -5   1 3.22236 8.29928   1
   5  -5   1 0.68985 1.04285   2
   5  -5   1 1.59709 1.02688   2
  -6   5  -1 31.2982 4.38424   2
  -6   5  -1 27.6489 4.65236   2
  -6   5  -1 21.1760 8.43195   1
   6  -5   1 31.1428 4.37645   2
   6  -5   1 47.5197 16.4647   1
   6  -5   1 29.2369 4.39903   2
  -7   5  -1 3.39283 1.63651   2
  -7   5  -1 3.24798 1.47059   2
  -7   5  -1 2.13955 8.48665   1
   7  -5   1 3.64622 1.42576   2
   7  -5   1 3.11951 1.46256   2
   7  -5   1 6.62164 11.5407   1
  -8   5  -1 65.4036 8.39602   2
  -8   5  -1 67.6367 8.65779   2
  -8   5  -1 54.5023 18.9883   1
   8  -5   1 60.4046 8.34052   2
   8  -5   1 62.2901 18.6120   1
   8  -5   1 67.7291 8.35504   2
  -9   5  -1 64.0305 9.04476   2
  -9   5  -1 46.4979 15.2781   1
  -9   5  -1 70.3023 8.75396   2
   9  -5   1 70.3666 8.81339   2
   9  -5   1 65.4994 8.72265   2
   9  -5   1 98.3274 34.9867   1
 -10   5  -1 23.4468 15.1398   1
 -10   5  -1 45.1727 6.81590   2
 -10   5  -1 34.8140 7.09868   2
  10  -5   1 41.1331 6.40459   2
  10  -5   1 19.5202 14.2263   1
  10  -5   1 40.2651 6.50247   2
 -11   5  -1 23.4458 7.04936   2
 -11   5  -1 41.7964 6.42998   2
 -11   5  -1 21.4544 18.2191   1
  11  -5   1 25.7319 6.86755   2
  11  -5   1 20.5636 6.72405   2
 -12   5  -1 9.09915 2.86849   2
  12  -5   1 2.04133 2.65386   2
  12  -5   1 4.07646 2.74655   2
  12   4  -1 1.16295 2.61960   2
 -12  -4   1 0.98521 2.41633   2
  11   4  -1 -0.7245 2.24687   2
  11   4  -1 -0.9971 2.18776   2
 -11  -4   1 -1.4430 2.43813   2
 -11  -4   1 -0.0223 2.15930   2
  10   4  -1 1.82374 1.99328   2
  10   4  -1 0.61608 2.09205   2
  10   4  -1 -4.8719 12.3403   1
 -10  -4   1 1.56202 2.04159   2
 -10  -4   1 0.40187 1.87965   2
 -10  -4   1 0.75433 13.3298   1
   9   4  -1 5.26912 10.3780   1
   9   4  -1 12.1929 4.45174   2
   9   4  -1 13.9178 4.44173   2
  -9  -4   1 4.65056 10.9953   1
  -9  -4   1 21.2774 4.50679   2
  -9  -4   1 12.6220 4.30513   2
   8   4  -1 6.64146 1.81697   2
   8   4  -1 4.68178 1.77872   2
   8   4  -1 13.9062 12.7529   1
  -8  -4   1 4.15630 1.72334   2
  -8  -4   1 4.48965 1.74411   2
  -8  -4   1 11.9606 12.1957   1
   7   4  -1 392.873 54.7470   1
   7   4  -1 456.009 51.3437   2
   7   4  -1 454.530 51.3614   2
  -7  -4   1 521.942 57.3460   1
  -7  -4   1 397.335 51.3114   2
  -7  -4   1 462.068 51.3483   2
   6   4  -1 255.290 28.4266   2
   6   4  -1 258.518 28.4305   2
   6   4  -1 232.269 31.9414   1
  -6  -4   1 225.482 28.4033   2
  -6  -4   1 257.962 28.4308   2
  -6  -4   1 241.769 32.4027   1
   5   4  -1 12.7742 2.92727   2
   5   4  -1 10.6877 6.19455   1
   5   4  -1 13.1313 2.95482   2
  -5  -4   1 10.5229 3.02372   2
  -5  -4   1 13.9579 2.96464   2
  -5  -4   1 12.4127 6.87249   1
   4   4  -1 2591.25 273.560   1
   4   4  -1 2472.31 272.093   2
   4   4  -1 2368.57 272.068   2
  -4  -4   1 1900.76 272.050   2
  -4  -4   1 2232.40 272.096   2
  -4  -4   1 2689.49 273.731   1
   3   4  -1 2361.15 274.593   2
   3   4  -1 1962.74 274.559   2
   3   4  -1 2651.72 275.737   1
  -3  -4   1 2686.42 275.814   1
  -3  -4   1 2327.08 274.596   2
   2   4  -1 2441.74 279.978   1
  -2  -4   1 2432.41 280.002   1
   1   4  -1 175.426 31.4004   2
   1   4  -1 427.160 32.8938   1
   1   4  -1 252.688 31.3736   2
  -1  -4   1 255.452 31.3636   2
   0  -4   1 -1.7653 3.10533   1
  -1   4  -1 940.323 87.4780   1
  -1   4  -1 748.639 86.6581   2
  -1   4  -1 711.615 86.6446   2
   1  -4   1 903.303 88.0018   1
   1  -4   1 503.290 86.6958   2
   1  -4   1 736.676 86.6534   2
  -2   4  -1 53.0140 6.48706   2
  -2   4  -1 48.4541 8.85337   1
  -2   4  -1 51.7215 6.44592   2
   2  -4   1 54.4920 9.35366   1
   2  -4   1 55.8357 6.45540   2
   2  -4   1 59.1615 6.45775   2
  -3   4  -1 380.001 51.8712   2
  -3   4  -1 607.303 54.6899   1
  -3   4  -1 363.759 51.8808   2
   3  -4   1 380.921 51.8725   2
   3  -4   1 371.832 51.8688   2
   3  -4   1 663.631 54.9967   1
  -4   4  -1 371.431 43.4904   2
  -4   4  -1 386.215 43.3964   3
  -4   4  -1 363.127 45.4123   1
  -4   4  -1 385.703 43.5092   2
   4  -4   1 386.776 43.4925   2
   4  -4   1 373.522 43.4852   2
   4  -4   1 382.032 45.3549   1
  -5   4  -1 59.5778 12.8609   1
  -5   4  -1 63.9283 7.77621   2
  -5   4  -1 61.6202 7.86662   2
   5  -4   1 65.1932 7.77118   2
   5  -4   1 67.9796 12.3329   1
   5  -4   1 65.6238 7.74383   2
  -6   4  -1 104.641 19.8794   1
  -6   4  -1 127.154 15.1427   2
  -6   4  -1 135.772 15.1870   2
   6  -4   1 134.846 15.1325   2
   6  -4   1 137.741 15.1250   2
   6  -4   1 120.544 19.4319   1
  -7   4  -1 81.9522 9.99000   2
  -7   4  -1 81.6401 9.88351   2
  -7   4  -1 69.1911 17.2890   1
   7  -4   1 74.1090 16.6365   1
   7  -4   1 81.6728 9.86174   2
   7  -4   1 83.0551 9.84646   2
  -8   4  -1 8.47662 2.24952   2
  -8   4  -1 16.0701 3.83555   2
  -8   4  -1 18.2151 10.3799   1
   8  -4   1 13.2958 3.76463   2
   8  -4   1 14.5977 3.82164   2
   8  -4   1 12.4769 9.33804   1
  -9   4  -1 1.31279 2.00617   2
  -9   4  -1 0.66540 1.86272   2
  -9   4  -1 5.28066 10.7102   1
   9  -4   1 3.87796 11.5893   1
   9  -4   1 0.79127 1.67953   2
   9  -4   1 1.47828 1.71132   2
 -10   4  -1 8.07796 2.57488   2
 -10   4  -1 8.58254 2.51472   2
 -10   4  -1 9.90274 12.7529   1
  10  -4   1 8.47641 2.33525   2
  10  -4   1 10.1531 12.0120   1
  10  -4   1 12.7422 4.43119   2
 -11   4  -1 48.7217 8.04030   2
 -11   4  -1 37.1392 18.7432   1
 -11   4  -1 56.2719 7.52809   2
  11  -4   1 43.9195 7.44833   2
  11  -4   1 44.0830 7.67795   2
  11  -4   1 28.1313 16.8958   1
 -12   4  -1 6.58285 4.15025   2
 -12   4  -1 6.88861 2.86461   2
  12  -4   1 4.75762 2.75089   2
  12  -4   1 5.10408 2.70926   2
  12   3  -1 1.35536 2.49494   2
  12   3  -1 6.30649 2.61498   2
 -12  -3   1 -0.2055 2.36744   2
  11   3  -1 3.87567 2.23702   2
  11   3  -1 1.89256 2.27087   2
 -11  -3   1 0.36594 2.24702   2
 -11  -3   1 2.97203 2.17482   2
  10   3  -1 -3.6731 15.0337   1
  10   3  -1 2.83888 1.91726   2
  10   3  -1 1.21122 2.09161   2
 -10  -3   1 1.76299 1.88611   2
 -10  -3   1 1.42275 1.96563   2
 -10  -3   1 2.00688 12.5605   1
   9   3  -1 2.83593 1.81736   2
   9   3  -1 -4.5193 9.24924   1
   9   3  -1 1.51999 1.88427   2
  -9  -3   1 2.01892 10.1966   1
  -9  -3   1 2.67033 1.84264   2
  -9  -3   1 3.62450 1.73816   2
   8   3  -1 21.9390 10.6883   1
   8   3  -1 32.7522 5.28361   2
   8   3  -1 36.1246 5.35677   2
  -8  -3   1 15.9831 10.9015   1
  -8  -3   1 33.5194 5.31521   2
  -8  -3   1 33.8363 5.46649   2
   7   3  -1 68.6079 8.13618   2
   7   3  -1 54.1707 16.0750   1
  -7  -3   1 59.2838 17.9598   1
  -7  -3   1 62.8073 8.05356   2
  -7  -3   1 62.8614 8.16129   2
   6   3  -1 195.618 26.9064   1
   6   3  -1 208.466 22.9258   2
   6   3  -1 207.903 22.9112   2
  -6  -3   1 209.850 22.9094   2
  -6  -3   1 179.609 22.8841   2
  -6  -3   1 172.367 29.7460   1
   5   3  -1 118.344 14.1231   2
   5   3  -1 128.547 14.1388   2
   5   3  -1 130.950 18.0698   1
  -5  -3   1 104.862 14.1205   2
  -5  -3   1 121.782 18.2783   1
  -5  -3   1 124.025 14.1358   2
   4   3  -1 771.512 92.5847   2
   4   3  -1 867.538 94.2325   1
   4   3  -1 835.937 92.6025   2
  -4  -3   1 816.988 92.6022   2
  -4  -3   1 712.008 92.5745   2
  -4  -3   1 844.637 94.3310   1
   3   3  -1 120.714 16.0500   1
   3   3  -1 105.857 13.8287   2
   3   3  -1 128.842 13.8526   2
  -3  -3   1 117.987 16.1720   1
  -3  -3   1 123.394 13.8433   2
   2   3  -1 1064.13 125.712   2
   2   3  -1 858.250 125.701   2
   2   3  -1 1229.00 126.579   1
  -2  -3   1 1240.66 126.590   1
  -2  -3   1 1097.56 125.714   2
   1   3  -1 34.5643 6.35915   1
   1   3  -1 7.71460 3.34080   2
   1   3  -1 19.9819 3.19401   2
  -1  -3   1 33.7452 3.12932   2
  -1  -3   1 49.5327 6.23277   1
   0   3  -1 4.66359 1.21057   2
   0  -3   1 -0.2384 2.16510   1
   0  -3   1 0.20510 0.44196   2
  -1   3  -1 26.1424 5.76380   1
  -1   3  -1 19.5037 3.24360   2
  -1   3  -1 25.2339 3.14784   2
   1  -3   1 29.6323 3.14684   2
  -2   3  -1 98.4899 12.7380   2
  -2   3  -1 119.523 14.3900   1
  -2   3  -1 108.430 12.7142   2
   2  -3   1 125.713 14.5921   1
   2  -3   1 99.3740 12.7195   2
   2  -3   1 114.049 12.7216   2
  -3   3  -1 335.375 38.9425   1
  -3   3  -1 323.902 37.5033   2
  -3   3  -1 315.713 37.4334   3
  -3   3  -1 309.992 37.5101   2
   3  -3   1 326.084 37.4996   2
   3  -3   1 355.491 38.9407   1
   3  -3   1 322.466 37.5031   2
  -4   3  -1 180.879 21.4297   2
  -4   3  -1 179.792 21.4047   2
  -4   3  -1 172.031 23.7986   1
   4  -3   1 202.481 24.0631   1
   4  -3   1 193.592 21.4143   2
   4  -3   1 184.683 21.4053   2
  -5   3  -1 16.1653 6.15489   1
  -5   3  -1 15.2082 2.91176   2
  -5   3  -1 11.9383 2.98562   2
   5  -3   1 16.4837 6.13781   1
   5  -3   1 15.7063 2.87320   2
   5  -3   1 15.8006 2.80902   2
  -6   3  -1 56.5298 7.05280   2
  -6   3  -1 52.3694 7.15189   2
  -6   3  -1 83.9776 18.4997   1
   6  -3   1 54.6304 7.04586   2
   6  -3   1 54.8400 12.8849   1
   6  -3   1 57.3252 7.00520   2
  -7   3  -1 54.3344 6.98444   2
  -7   3  -1 44.4977 15.9797   1
  -7   3  -1 55.3011 7.10558   2
   7  -3   1 44.1959 14.2804   1
   7  -3   1 58.0940 6.95510   2
   7  -3   1 52.1431 7.00819   2
  -8   3  -1 10.7465 13.9777   1
  -8   3  -1 4.02846 1.81659   2
  -8   3  -1 4.76193 1.67576   2
   8  -3   1 8.81316 8.71371   1
   8  -3   1 5.61281 1.63106   2
   8  -3   1 9.79357 3.52459   2
  -9   3  -1 15.2774 4.15333   2
  -9   3  -1 6.45093 11.0598   1
  -9   3  -1 12.7043 4.48812   2
   9  -3   1 11.3651 4.00031   2
   9  -3   1 9.01329 2.27186   2
   9  -3   1 11.7999 11.1394   1
 -10   3  -1 30.8228 5.80557   2
 -10   3  -1 22.8332 5.68343   2
 -10   3  -1 24.9417 13.5818   1
  10  -3   1 17.4662 12.9532   1
  10  -3   1 23.0548 5.22565   2
  10  -3   1 21.6135 5.14197   2
 -11   3  -1 27.9716 5.70986   2
 -11   3  -1 26.0219 16.4581   1
 -11   3  -1 16.5770 6.09891   2
  11  -3   1 16.3518 21.0000   1
  11  -3   1 23.9785 5.64148   2
  11  -3   1 22.3054 5.59540   2
 -12   3  -1 16.1690 5.81283   2
 -12   3  -1 6.33025 3.45099   2
  12  -3   1 8.65312 2.75113   2
  12  -3   1 8.85997 2.85594   2
  12   2  -1 -0.1876 2.37049   2
  12   2  -1 2.61255 2.62405   2
 -12  -2   1 -1.3041 2.55381   2
  11   2  -1 6.85420 1.41313   3
  11   2  -1 6.80119 22.6578   1
  11   2  -1 3.96200 2.44449   2
  11   2  -1 8.65596 2.41605   2
 -11  -2   1 18.5682 4.68846   2
 -11  -2   1 4.37832 2.56367   2
  10   2  -1 21.2335 4.99879   2
  10   2  -1 10.0450 12.1306   1
  10   2  -1 22.3578 5.04955   2
 -10  -2   1 20.9323 5.12755   2
 -10  -2   1 12.4839 13.2440   1
 -10  -2   1 21.7803 4.88509   2
   9   2  -1 23.7867 14.3883   1
   9   2  -1 26.1697 4.87652   2
   9   2  -1 23.8076 5.53359   2
  -9  -2   1 22.2561 4.97903   2
  -9  -2   1 24.6844 4.71092   2
  -9  -2   1 17.0536 11.2310   1
   8   2  -1 150.933 26.8550   1
   8   2  -1 173.995 19.7933   2
   8   2  -1 173.051 19.7853   2
  -8  -2   1 173.734 19.7692   2
  -8  -2   1 153.133 19.7872   2
  -8  -2   1 189.794 29.0184   1
   7   2  -1 106.791 12.8171   2
   7   2  -1 104.199 21.8998   1
   7   2  -1 112.155 12.8349   2
  -7  -2   1 116.204 12.8359   2
  -7  -2   1 101.268 19.5655   1
  -7  -2   1 98.2250 12.8319   2
   6   2  -1 48.9296 6.18221   2
   6   2  -1 33.5369 12.6581   1
   6   2  -1 49.8805 6.18715   2
  -6  -2   1 50.3825 6.16093   2
  -6  -2   1 46.4466 6.18899   2
  -6  -2   1 40.5208 12.9631   1
   5   2  -1 298.208 35.1250   2
   5   2  -1 381.593 38.9123   1
   5   2  -1 301.108 35.1379   2
  -5  -2   1 312.558 37.8628   1
  -5  -2   1 248.472 35.1111   2
  -5  -2   1 304.756 35.1334   2
   4   2  -1 395.508 43.8386   1
   4   2  -1 350.890 41.8245   2
   4   2  -1 362.591 41.8238   2
  -4  -2   1 370.113 41.8292   2
  -4  -2   1 383.816 43.8723   1
  -4  -2   1 325.944 41.8121   2
   3   2  -1 4755.67 546.405   1
  -3  -2   1 4768.34 546.445   1
   2   2  -1 2987.01 347.397   1
  -2  -2   1 3067.69 347.443   1
   0  -2   1 -0.4443 1.23784   1
  -1   2  -1 2975.01 341.100   1
  -2   2  -1 838.556 88.8117   1
  -2   2  -1 749.496 88.0428   2
  -2   2  -1 698.780 88.0416   2
   2  -2   1 715.234 88.0405   2
   2  -2   1 868.673 88.8437   1
   2  -2   1 742.189 88.0417   2
  -3   2  -1 473.828 62.9367   2
  -3   2  -1 495.135 62.9451   2
  -3   2  -1 811.244 65.6798   1
   3  -2   1 546.222 64.0630   1
   3  -2   1 497.441 62.9387   2
   3  -2   1 495.004 62.9394   2
  -4   2  -1 311.829 36.1714   1
  -4   2  -1 275.161 34.0069   2
  -4   2  -1 272.341 34.0182   2
   4  -2   1 279.770 34.0121   2
   4  -2   1 363.534 36.5955   1
   4  -2   1 283.588 34.0084   2
  -5   2  -1 15.3066 2.81236   2
  -5   2  -1 15.1238 6.43580   1
  -5   2  -1 13.1356 2.93696   2
   5  -2   1 13.1382 2.84014   2
   5  -2   1 14.9276 2.74177   2
   5  -2   1 17.7064 6.33819   1
  -6   2  -1 70.0691 8.50961   2
  -6   2  -1 91.9545 19.4822   1
  -6   2  -1 64.7537 8.43375   2
   6  -2   1 73.9326 8.44883   2
   6  -2   1 61.4931 13.8932   1
   6  -2   1 74.0220 8.46219   2
   6  -2   1 62.8328 8.07847   3
  -7   2  -1 60.4351 8.27648   2
  -7   2  -1 66.8746 16.2610   1
  -7   2  -1 69.4576 8.14716   2
   7  -2   1 84.9717 20.2424   1
   7  -2   1 63.2088 8.14798   2
   7  -2   1 64.4238 8.20507   2
  -8   2  -1 22.2043 4.25764   2
  -8   2  -1 21.8910 4.66583   2
  -8   2  -1 25.8595 12.7893   1
   8  -2   1 24.3087 4.31550   2
   8  -2   1 14.3019 9.44141   1
   8  -2   1 21.7883 4.38911   2
  -9   2  -1 15.1336 3.94374   2
  -9   2  -1 5.91152 2.14601   2
  -9   2  -1 19.4874 11.1732   1
   9  -2   1 7.05851 2.00923   2
   9  -2   1 7.81276 2.00193   2
   9  -2   1 10.2058 10.2760   1
 -10   2  -1 9.23365 2.86481   2
 -10   2  -1 19.0890 18.8229   1
 -10   2  -1 9.29245 2.56712   2
  10  -2   1 8.83096 11.3019   1
  10  -2   1 15.2057 4.44282   2
  10  -2   1 13.2782 4.41066   2
 -11   2  -1 2.71832 2.23784   2
 -11   2  -1 0.28471 14.3963   1
 -11   2  -1 0.47510 2.35470   2
  11  -2   1 -3.6012 18.1429   1
  11  -2   1 1.09236 2.07282   2
  11  -2   1 -0.3142 2.03822   2
 -12   2  -1 -0.5828 2.73557   2
 -12   2  -1 3.78177 2.66902   2
  12  -2   1 1.97264 3.14420   2
  12  -2   1 1.57188 2.57421   2
  12   1  -1 -1.7897 2.60502   2
  12   1  -1 3.09379 2.57902   2
  12   1  -1 1.72397 1.26362   3
 -12  -1   1 3.40669 2.51144   2
  11   1  -1 6.23854 2.35478   2
  11   1  -1 5.32289 1.33128   3
  11   1  -1 4.74072 2.36584   2
  11   1  -1 2.28278 13.8775   1
 -11  -1   1 6.08652 2.54397   2
 -11  -1   1 5.67486 2.36881   2
  10   1  -1 0.67813 1.00653   3
  10   1  -1 1.39184 1.93853   2
  10   1  -1 2.12070 1.86015   2
  10   1  -1 4.26263 11.2897   1
 -10  -1   1 -0.0813 1.98806   2
 -10  -1   1 1.33796 1.93513   2
 -10  -1   1 1.52003 13.5976   1
   9   1  -1 16.2656 4.18374   2
   9   1  -1 15.9264 12.4615   1
   9   1  -1 11.2470 4.09673   2
  -9  -1   1 22.1045 11.9857   1
  -9  -1   1 12.6151 4.33742   2
  -9  -1   1 14.1773 5.11200   2
   8   1  -1 31.3132 4.92607   2
   8   1  -1 18.0317 10.6539   1
   8   1  -1 31.8388 4.84600   2
  -8  -1   1 14.0334 10.0627   1
  -8  -1   1 33.0584 4.88365   2
  -8  -1   1 25.1927 4.93489   2
   7   1  -1 4.00987 1.40577   2
   7   1  -1 2.60736 1.38274   2
   7   1  -1 4.16149 10.7230   1
  -7  -1   1 4.24962 1.34378   2
  -7  -1   1 2.59111 1.41854   2
  -7  -1   1 7.53913 11.3772   1
   6   1  -1 236.476 27.7232   2
   6   1  -1 262.663 31.8349   1
   6   1  -1 246.991 27.7292   2
  -6  -1   1 247.887 31.3051   1
  -6  -1   1 215.087 27.7180   2
  -6  -1   1 237.884 27.7240   2
   5   1  -1 19.1099 3.01795   2
   5   1  -1 14.8958 6.52584   1
   5   1  -1 16.1829 3.12392   2
  -5  -1   1 13.9157 3.10133   2
  -5  -1   1 14.2492 6.46900   1
  -5  -1   1 21.7635 3.10645   2
   4   1  -1 21.0546 3.18037   2
   4   1  -1 27.8790 10.0789   1
   4   1  -1 21.8686 3.20975   2
  -4  -1   1 22.8849 3.16944   2
  -4  -1   1 23.4921 6.31108   1
  -4  -1   1 16.9827 3.19869   2
   3   1  -1 62.4933 7.40403   2
   3   1  -1 69.3711 10.5632   1
   3   1  -1 63.8522 7.44552   2
  -3  -1   1 69.4989 10.5123   1
  -3  -1   1 66.1444 7.42690   2
  -3  -1   1 50.4125 7.41187   2
   2   1  -1 269.338 33.1298   2
   2   1  -1 311.728 34.2171   1
   2   1  -1 252.811 33.1250   2
  -2  -1   1 322.447 34.1984   1
  -2  -1   1 290.466 33.1271   2
   1   1  -1 14.5682 2.11898   2
   1   1  -1 17.3394 2.25152   2
   1   1  -1 20.7634 4.46843   1
  -2   1  -1 1493.74 173.685   1
   2  -1   1 1527.69 173.713   1
  -3   1  -1 3484.36 405.702   1
   3  -1   1 3574.12 405.729   1
  -4   1  -1 35.0473 4.89390   2
  -4   1  -1 57.2717 12.5251   1
  -4   1  -1 36.1317 4.78392   2
   4  -1   1 36.6010 4.83319   2
   4  -1   1 36.5931 4.79915   2
   4  -1   1 60.5138 12.8966   1
  -5   1  -1 81.1023 14.5934   1
  -5   1  -1 76.5149 9.17055   2
  -5   1  -1 75.1798 9.10941   2
   5  -1   1 75.2929 9.12778   2
   5  -1   1 73.4032 13.5187   1
   5  -1   1 77.8984 9.13532   2
  -6   1  -1 52.6631 6.44602   2
  -6   1  -1 50.3412 6.52649   2
  -6   1  -1 43.5784 12.6751   1
   6  -1   1 52.9030 6.43981   2
   6  -1   1 51.2356 6.01368   3
   6  -1   1 41.2484 12.5277   1
   6  -1   1 50.5704 6.43849   2
  -7   1  -1 128.375 23.9458   1
  -7   1  -1 94.5040 11.4371   2
  -7   1  -1 94.9270 11.5390   2
   7  -1   1 89.1542 11.0812   3
   7  -1   1 95.8966 11.4337   2
   7  -1   1 129.751 23.1434   1
   7  -1   1 87.6478 11.4105   2
  -8   1  -1 33.3051 5.14381   2
  -8   1  -1 30.4283 5.28252   2
  -8   1  -1 28.5622 11.7168   1
   8  -1   1 31.2703 5.21085   2
   8  -1   1 34.0410 5.14256   2
   8  -1   1 34.8969 4.24199   3
   8  -1   1 36.2492 15.4070   1
  -9   1  -1 -0.8267 9.84176   1
  -9   1  -1 0.56203 1.65309   2
  -9   1  -1 0.48455 1.79013   2
   9  -1   1 1.36592 1.66499   2
   9  -1   1 1.10956 0.77379   3
   9  -1   1 0.16373 1.61765   2
   9  -1   1 -1.4692 13.3063   1
 -10   1  -1 23.5896 5.35985   2
 -10   1  -1 34.8176 19.9079   1
 -10   1  -1 20.4625 6.50304   2
  10  -1   1 22.0588 4.92136   2
  10  -1   1 21.9961 5.00404   2
  10  -1   1 24.2449 12.2474   1
 -11   1  -1 2.19289 14.5781   1
 -11   1  -1 1.82594 2.21769   2
 -11   1  -1 -0.4902 2.09990   2
  11  -1   1 3.70976 13.5424   1
  11  -1   1 1.90985 2.16561   2
  11  -1   1 1.50665 2.16782   2
 -12   1  -1 3.45764 2.52095   2
 -12   1  -1 1.95666 2.84093   2
  12  -1   1 -2.2235 2.43147   2
  12  -1   1 0.48390 2.44209   2
  12   0  -1 5.60535 2.83355   2
  12   0  -1 7.35655 2.81698   2
 -12   0   1 17.7518 5.79043   2
  11   0  -1 2.61304 1.12302   3
  11   0  -1 -3.0113 17.3994   1
  11   0  -1 2.30941 2.18797   2
  11   0  -1 4.35235 2.29901   2
 -11   0   1 2.73672 2.41062   2
 -11   0   1 1.62794 2.23812   2
  10   0  -1 4.38802 2.03242   2
  10   0  -1 6.67820 2.15114   2
  10   0  -1 4.82525 1.19376   3
  10   0  -1 5.18078 14.8773   1
 -10   0   1 7.50381 14.2941   1
 -10   0   1 4.02469 2.14384   2
 -10   0   1 13.1328 4.43384   2
   9   0  -1 8.39214 2.14679   2
   9   0  -1 14.9847 2.63688   3
   9   0  -1 15.3704 3.98346   2
   9   0  -1 12.0549 10.2029   1
  -9   0   1 15.5253 10.9361   1
  -9   0   1 13.9040 4.23443   2
  -9   0   1 7.32076 2.50902   2
   8   0  -1 32.6688 13.9636   1
   8   0  -1 26.6609 4.42786   2
   8   0  -1 22.7378 4.46297   2
   8   0  -1 22.1257 3.47810   3
  -8   0   1 17.9326 10.0069   1
  -8   0   1 25.3917 4.44811   2
  -8   0   1 20.7907 4.63424   2
   7   0  -1 37.5326 5.05650   2
   7   0  -1 34.6136 5.03645   2
   7   0  -1 24.9822 9.23220   1
  -7   0   1 34.9703 5.14355   2
  -7   0   1 34.5627 5.04910   2
  -7   0   1 30.7013 10.2846   1
   6   0  -1 23.5334 3.72660   2
   6   0  -1 23.4143 3.68870   2
   6   0  -1 25.2313 10.8334   1
  -6   0   1 19.4910 3.80441   2
  -6   0   1 22.2039 3.68211   2
  -6   0   1 24.7132 10.5151   1
   5   0  -1 72.4327 8.59116   2
   5   0  -1 67.8171 8.55044   2
   5   0  -1 86.4391 14.5454   1
  -5   0   1 66.3955 8.60835   2
  -5   0   1 72.0327 8.53029   2
  -5   0   1 72.9021 13.7458   1
   4   0  -1 10.9863 2.26493   2
   4   0  -1 10.1956 2.25865   2
   4   0  -1 16.2425 7.10057   1
  -4   0   1 14.1930 7.43611   1
  -4   0   1 5.78354 1.39391   2
  -4   0   1 10.0750 2.22810   2
   3   0  -1 1808.08 191.058   1
  -3   0   1 1774.57 191.022   1
  -3   0   1 1392.42 189.862   2
   2   0  -1 269.494 29.3163   1
   2   0  -1 237.482 28.1658   2
   2   0  -1 237.400 28.1701   2
  -2   0   1 250.712 28.1583   2
  -2   0   1 199.362 28.1925   2
  -2   0   1 281.841 29.2771   1
  -2   0  -1 2526.95 289.670   1
   2   0   1 2519.48 289.675   1
  -3   0  -1 4543.65 559.397   1
   3   0   1 5209.00 559.712   1
  -4   0  -1 741.697 95.8951   2
  -4   0  -1 726.826 95.8951   2
  -4   0  -1 849.022 97.4173   1
   4   0   1 801.492 95.9094   2
   4   0   1 1181.02 98.8262   1
   4   0   1 743.122 95.8967   2
  -5   0  -1 322.124 38.4053   2
  -5   0  -1 293.942 40.6296   1
  -5   0  -1 307.664 38.3889   2
   5   0   1 450.341 43.5680   1
   5   0   1 325.021 38.4013   2
   5   0   1 327.221 38.3990   2
  -6   0  -1 665.352 76.2986   2
  -6   0  -1 634.656 76.2863   2
  -6   0  -1 650.555 78.7179   1
   6   0   1 683.972 76.3012   2
   6   0   1 675.840 76.2959   2
   6   0   1 677.903 78.7550   1
  -7   0  -1 30.2119 12.7971   1
  -7   0  -1 27.9218 4.17174   2
  -7   0  -1 16.3886 4.26760   2
   7   0   1 25.3641 4.12924   2
   7   0   1 30.0254 4.21463   2
   7   0   1 18.2148 8.38481   1
  -8   0  -1 57.5376 7.52196   2
  -8   0  -1 56.3687 7.36417   2
  -8   0  -1 45.4178 16.7643   1
   8   0   1 58.0537 7.38413   2
   8   0   1 61.3855 7.42131   2
   8   0   1 36.6303 12.1579   1
  -9   0  -1 12.3505 15.2395   1
  -9   0  -1 12.1295 4.08195   2
  -9   0  -1 6.22351 1.96322   2
   9   0   1 8.50676 9.59776   1
   9   0   1 11.5069 3.77177   2
   9   0   1 8.58284 2.23959   3
   9   0   1 5.30099 1.92875   2
 -10   0  -1 1.70444 2.02276   2
 -10   0  -1 1.51527 11.5076   1
 -10   0  -1 2.86775 2.04760   2
  10   0   1 4.60917 1.93381   2
  10   0   1 -0.8791 16.0789   1
  10   0   1 2.02761 1.00553   3
  10   0   1 4.46288 1.98964   2
 -11   0  -1 -0.1677 2.33442   2
 -11   0  -1 1.29140 2.03688   2
 -11   0  -1 6.61807 21.0152   1
  11   0   1 0.67589 2.13842   2
  11   0   1 1.65294 2.12578   2
  11   0   1 2.93259 1.11023   3
  11   0   1 -1.3503 18.1682   1
 -12   0  -1 -0.1463 2.39626   2
 -12   0  -1 2.37813 2.87861   2
  12   0   1 2.97421 2.52105   2
  12  -1  -1 9.21600 2.84568   2
  12  -1  -1 9.18748 3.00153   2
 -12   1   1 6.98502 2.88020   2
  11  -1  -1 6.66890 12.7875   1
  11  -1  -1 3.08767 2.17746   2
  11  -1  -1 5.08847 2.29890   2
 -11   1   1 5.90590 18.8697   1
 -11   1   1 4.83764 2.36767   2
 -11   1   1 4.00212 2.46878   2
  10  -1  -1 72.0111 24.6561   1
  10  -1  -1 97.7636 12.2464   2
  10  -1  -1 95.9758 12.2495   2
 -10   1   1 101.063 12.4111   2
 -10   1   1 76.1401 24.8504   1
 -10   1   1 109.631 12.3572   2
   9  -1  -1 21.0182 11.7267   1
   9  -1  -1 33.1740 5.48551   2
   9  -1  -1 36.9614 4.42588   3
   9  -1  -1 33.0275 5.52531   2
  -9   1   1 37.3125 5.58406   2
  -9   1   1 18.1794 12.4500   1
  -9   1   1 28.8182 5.73620   2
   8  -1  -1 25.1728 10.1574   1
   8  -1  -1 27.5014 3.75408   3
   8  -1  -1 26.9466 4.69833   2
   8  -1  -1 28.2358 4.63237   2
  -8   1   1 17.6394 10.5270   1
  -8   1   1 29.9150 4.76961   2
  -8   1   1 25.9940 4.93531   2
   7  -1  -1 93.5173 10.9866   3
   7  -1  -1 94.3432 17.5145   1
   7  -1  -1 94.2549 11.2803   2
   7  -1  -1 94.9218 11.3204   2
  -7   1   1 94.2971 11.4235   2
  -7   1   1 96.2855 11.3081   2
  -7   1   1 86.6387 19.0550   1
   6  -1  -1 8.56071 1.94016   3
   6  -1  -1 10.8080 2.82398   2
   6  -1  -1 10.8196 7.05624   1
   6  -1  -1 11.1228 2.83656   2
  -6   1   1 11.8662 2.77291   2
  -6   1   1 9.66234 3.04931   2
  -6   1   1 7.58980 6.78339   1
   5  -1  -1 264.965 32.3872   3
   5  -1  -1 266.096 32.4900   2
   5  -1  -1 424.266 38.1426   1
   5  -1  -1 273.633 32.4861   2
  -5   1   1 268.110 34.9941   1
  -5   1   1 259.275 32.5052   2
  -5   1   1 259.655 32.4863   2
   4  -1  -1 248.506 30.8230   3
   4  -1  -1 260.948 30.9029   2
   4  -1  -1 255.519 30.9049   2
   4  -1  -1 274.794 32.9360   1
  -4   1   1 375.553 35.1151   1
  -4   1   1 245.660 30.9188   2
  -4   1   1 246.584 30.9012   2
   3  -1  -1 15.2549 2.27278   3
   3  -1  -1 18.4918 2.56920   2
   3  -1  -1 17.7319 2.64005   2
   3  -1  -1 28.5730 9.83033   1
  -3   1   1 12.8904 2.67804   2
  -3   1   1 19.4940 2.57723   2
  -3   1   1 25.2287 6.39793   1
   2  -1  -1 368.076 42.1194   2
   2  -1  -1 339.831 42.0821   3
   2  -1  -1 342.972 42.1119   2
   2  -1  -1 390.107 43.0119   1
  -2   1   1 366.334 42.1139   2
  -2   1   1 425.779 43.2087   1
  -2   1   1 341.249 42.1238   2
   1  -1  -1 8.52584 3.26594   1
  -1   1   1 -0.8620 1.42575   1
  -2  -1  -1 2497.39 241.178   1
   2   1   1 1694.90 240.515   1
  -3  -1  -1 48.7256 5.65536   2
  -3  -1  -1 41.1271 5.63733   2
  -3  -1  -1 52.2834 9.95599   1
   3   1   1 54.7664 11.3870   1
   3   1   1 45.7280 5.64167   2
   3   1   1 45.4840 5.65089   2
  -4  -1  -1 252.641 30.1540   1
  -4  -1  -1 223.830 27.9304   2
  -4  -1  -1 236.680 27.9394   2
   4   1   1 259.348 30.1310   1
   4   1   1 241.706 27.9419   2
   4   1   1 245.132 27.9336   2
  -5  -1  -1 47.1280 11.6843   1
  -5  -1  -1 44.3122 6.15978   2
  -5  -1  -1 53.4274 6.16332   2
   5   1   1 65.3083 15.7883   1
   5   1   1 43.6223 6.12843   2
   5   1   1 51.8966 6.14582   2
  -6  -1  -1 287.327 33.6547   2
  -6  -1  -1 277.072 33.6601   2
  -6  -1  -1 290.135 37.0242   1
   6   1   1 303.234 36.9020   1
   6   1   1 295.627 33.6590   2
   6   1   1 300.130 33.6659   2
  -7  -1  -1 25.9615 9.59854   1
  -7  -1  -1 36.9154 5.22966   2
  -7  -1  -1 36.0928 5.25503   2
   7   1   1 26.4674 9.78119   1
   7   1   1 35.9103 5.20769   2
   7   1   1 42.1171 5.28727   2
  -8  -1  -1 21.1227 10.9507   1
  -8  -1  -1 42.7997 5.56162   2
  -8  -1  -1 36.0691 5.48325   2
   8   1   1 39.2456 5.51262   2
   8   1   1 34.6252 5.54135   2
   8   1   1 19.7734 10.2488   1
  -9  -1  -1 67.9131 9.15287   2
  -9  -1  -1 63.3518 19.5688   1
  -9  -1  -1 76.4981 9.07796   2
   9   1   1 69.2772 9.09021   2
   9   1   1 72.5258 9.06497   2
   9   1   1 58.1928 18.8757   1
 -10  -1  -1 2.48892 2.09146   2
 -10  -1  -1 3.24875 2.00074   2
 -10  -1  -1 10.9796 15.4988   1
  10   1   1 3.81829 2.06064   2
  10   1   1 2.67043 1.03857   3
  10   1   1 -0.3016 16.1797   1
  10   1   1 2.79782 1.92315   2
 -11  -1  -1 3.40635 2.35266   2
 -11  -1  -1 1.47144 2.11172   2
 -11  -1  -1 -4.1256 13.8653   1
  11   1   1 1.46973 2.13196   2
  11   1   1 0.17451 1.08899   3
  11   1   1 6.16000 14.2514   1
  11   1   1 2.78829 2.24801   2
 -12  -1  -1 -1.3827 3.00389   2
  12   1   1 -1.5242 1.09610   3
  12   1   1 1.48875 2.41963   2
  12  -2  -1 9.13648 3.17502   2
  12  -2  -1 17.1316 5.74234   2
 -12   2   1 17.7109 5.76662   2
  11  -2  -1 0.46892 20.9118   1
  11  -2  -1 9.95023 2.59013   2
  11  -2  -1 7.51292 2.46811   2
 -11   2   1 6.96745 2.72424   2
 -11   2   1 14.2880 5.07428   2
 -11   2   1 4.04543 19.7516   1
  10  -2  -1 14.7624 4.82209   2
  10  -2  -1 15.4389 4.77997   2
  10  -2  -1 9.82631 12.1949   1
 -10   2   1 19.0174 14.6043   1
 -10   2   1 18.7583 4.96508   2
 -10   2   1 16.9577 5.34834   2
   9  -2  -1 25.5028 12.9640   1
   9  -2  -1 50.7901 6.92618   2
   9  -2  -1 46.4858 6.87173   2
  -9   2   1 53.8725 7.03910   2
  -9   2   1 48.0450 7.25733   2
  -9   2   1 87.3145 28.9261   1
   8  -2  -1 1.01110 1.46254   2
   8  -2  -1 0.99189 1.52789   2
   8  -2  -1 0.65534 8.57907   1
  -8   2   1 2.67124 1.56742   2
  -8   2   1 7.43444 13.1753   1
  -8   2   1 0.51057 1.65785   2
   7  -2  -1 155.632 17.8731   2
   7  -2  -1 148.742 23.3053   1
   7  -2  -1 149.563 17.8614   2
  -7   2   1 156.466 17.8877   2
  -7   2   1 151.138 17.9264   2
   6  -2  -1 31.0119 4.37157   2
   6  -2  -1 30.5549 4.36784   2
   6  -2  -1 31.9564 3.78764   3
   6  -2  -1 23.3401 7.95195   1
  -6   2   1 31.1820 4.39356   2
  -6   2   1 30.7607 9.47919   1
  -6   2   1 27.1473 4.49199   2
   5  -2  -1 19.3841 3.02721   2
   5  -2  -1 16.7752 2.43256   3
   5  -2  -1 22.5997 6.66381   1
   5  -2  -1 18.3754 3.05642   2
  -5   2   1 18.0941 3.06901   2
  -5   2   1 12.2801 3.23563   2
  -5   2   1 36.4141 10.3253   1
   4  -2  -1 555.389 75.0852   2
   4  -2  -1 549.160 75.0790   2
   4  -2  -1 911.095 78.4246   1
  -4   2   1 884.851 78.4895   1
  -4   2   1 544.005 75.0850   2
  -4   2   1 540.964 75.0921   2
   3  -2  -1 260.831 32.8558   2
   3  -2  -1 278.715 34.2330   1
   3  -2  -1 263.938 32.8623   2
  -3   2   1 258.123 32.8755   2
  -3   2   1 263.339 32.8631   2
  -3   2   1 416.568 36.1111   1
   2  -2  -1 410.568 42.7284   1
   2  -2  -1 349.158 41.5695   2
   2  -2  -1 354.593 41.5713   2
  -2   2   1 353.742 41.5811   2
  -2   2   1 345.007 41.5673   2
  -2   2   1 349.993 41.5332   3
  -2   2   1 376.978 42.5347   1
   1  -2  -1 191.278 22.0459   2
   1  -2  -1 327.284 24.0632   1
   1  -2  -1 182.907 22.0393   2
  -1   2   1 187.718 22.0617   2
  -1   2   1 89.4489 22.4505   1
   1   2   1 3345.59 383.682   1
  -2  -2  -1 1000.39 100.385   1
  -2  -2  -1 853.131 99.5091   2
  -2  -2  -1 761.523 99.5028   2
   2   2   1 772.404 99.5006   2
   2   2   1 958.340 100.319   1
  -3  -2  -1 1106.35 93.8404   1
  -3  -2  -1 679.720 91.5194   2
  -3  -2  -1 613.545 91.5085   2
   3   2   1 628.472 91.5109   2
   3   2   1 683.794 91.5184   2
   3   2   1 1124.79 93.8343   1
  -4  -2  -1 146.440 20.4358   1
  -4  -2  -1 152.391 17.7132   2
  -4  -2  -1 146.704 17.7087   2
   4   2   1 156.526 20.3952   1
   4   2   1 157.365 17.7129   2
   4   2   1 157.270 17.7284   2
  -5  -2  -1 398.427 38.2149   1
  -5  -2  -1 267.480 32.2170   2
  -5  -2  -1 243.782 32.2057   2
   5   2   1 276.328 32.2287   2
   5   2   1 252.086 34.7575   1
   5   2   1 273.224 32.2172   2
  -6  -2  -1 859.899 98.4385   1
  -6  -2  -1 767.217 95.8342   2
  -6  -2  -1 837.085 95.8523   2
   6   2   1 844.687 95.8588   2
   6   2   1 841.299 98.2413   1
   6   2   1 864.563 95.8631   2
  -7  -2  -1 394.511 52.8859   1
  -7  -2  -1 390.108 49.1514   2
  -7  -2  -1 412.506 49.1610   2
   7   2   1 576.823 56.4520   1
   7   2   1 403.006 49.1631   2
   7   2   1 420.659 49.1794   2
  -8  -2  -1 146.931 16.7976   2
  -8  -2  -1 144.441 16.8178   2
  -8  -2  -1 123.613 24.1004   1
   8   2   1 135.686 16.8106   2
   8   2   1 174.617 33.5512   1
   8   2   1 141.059 16.8237   2
  -9  -2  -1 20.1238 4.47002   2
  -9  -2  -1 25.0080 4.68233   2
  -9  -2  -1 3.72432 10.9077   1
   9   2   1 10.0509 13.4304   1
   9   2   1 19.4656 4.61586   2
   9   2   1 15.3181 4.54993   2
 -10  -2  -1 -1.6138 17.7547   1
 -10  -2  -1 2.86394 1.97720   2
 -10  -2  -1 2.58447 2.06714   2
  10   2   1 -2.6782 11.3932   1
  10   2   1 1.07265 1.98015   2
 -11  -2  -1 4.22724 14.2974   1
 -11  -2  -1 0.62203 2.49118   2
 -11  -2  -1 3.40307 2.22843   2
  11   2   1 3.11120 2.20773   2
  11   2   1 3.37833 1.19426   3
  11   2   1 2.19552 2.12785   2
  11   2   1 5.33104 12.0882   1
 -12  -2  -1 0.82737 2.31650   2
  12   2   1 1.30892 2.47865   2
  12   2   1 -0.4421 2.38003   2
  12   2   1 -0.8093 1.22355   3
  12  -3  -1 10.9947 2.88980   2
  12  -3  -1 9.54963 3.20210   2
 -12   3   1 18.3449 6.06762   2
  11  -3  -1 39.8250 6.91645   2
  11  -3  -1 18.9002 15.6836   1
  11  -3  -1 42.7475 6.89376   2
 -11   3   1 44.4151 6.93314   2
 -11   3   1 37.0919 7.44939   2
 -11   3   1 31.1022 18.3440   1
  10  -3  -1 20.4591 5.29372   2
  10  -3  -1 16.0896 13.5032   1
  10  -3  -1 22.3366 5.25287   2
 -10   3   1 18.5748 14.6052   1
 -10   3   1 27.1168 5.81343   2
 -10   3   1 20.8973 5.38218   2
   9  -3  -1 47.0201 6.58619   2
   9  -3  -1 50.6207 6.61178   2
   9  -3  -1 27.8125 12.9663   1
  -9   3   1 28.0400 13.5453   1
  -9   3   1 42.7328 7.01506   2
  -9   3   1 48.4701 6.79758   2
   8  -3  -1 0.73026 1.50168   2
   8  -3  -1 -1.5706 8.67247   1
   8  -3  -1 1.47737 1.56309   2
  -8   3   1 -1.3718 1.68016   2
  -8   3   1 1.59750 9.53068   1
  -8   3   1 2.64365 1.65791   2
   7  -3  -1 6.22809 7.68647   1
   7  -3  -1 11.7772 3.32215   2
   7  -3  -1 9.97944 3.30091   2
  -7   3   1 10.7451 3.39945   2
  -7   3   1 6.88057 14.4543   1
  -7   3   1 11.2800 3.73108   2
   6  -3  -1 191.927 24.4309   1
   6  -3  -1 129.903 15.6745   2
   6  -3  -1 125.831 15.6649   2
  -6   3   1 162.810 25.2316   1
  -6   3   1 125.452 15.6817   2
  -6   3   1 121.588 15.7298   2
   5  -3  -1 4.11630 1.14484   2
   5  -3  -1 3.79897 1.06032   2
   5  -3  -1 7.17745 5.42273   1
  -5   3   1 3.19878 5.75095   1
  -5   3   1 3.37454 1.17419   2
  -5   3   1 3.47418 1.26238   2
   4  -3  -1 48.7793 5.66157   2
   4  -3  -1 47.4758 5.63274   2
   4  -3  -1 44.2598 9.85681   1
  -4   3   1 45.2481 5.68819   2
  -4   3   1 42.3953 10.4403   1
  -4   3   1 41.2994 5.75273   2
   3  -3  -1 54.7972 6.52014   2
   3  -3  -1 53.7249 6.52904   2
   3  -3  -1 55.8973 9.79136   1
  -3   3   1 55.6090 6.54955   2
  -3   3   1 51.7728 6.58857   2
  -3   3   1 57.2868 6.38831   3
  -3   3   1 53.2405 9.79393   1
   2  -3  -1 1786.40 200.958   1
  -2   3   1 1707.82 200.900   1
   1  -3  -1 13.2492 2.92030   2
   1  -3  -1 31.3013 8.78312   1
   1  -3  -1 23.7607 2.95088   2
  -1   3   1 24.2482 6.01229   1
  -1   3   1 27.0216 2.91077   2
   0  -3  -1 19.8526 6.64314   1
   0  -3  -1 19.6907 2.54818   2
  -1  -3  -1 108.565 11.6707   2
  -1  -3  -1 104.216 13.2398   1
   1   3   1 103.654 11.6610   2
   1   3   1 92.1758 13.3399   1
   1   3   1 94.2891 11.6791   2
  -2  -3  -1 134.977 15.1575   2
  -2  -3  -1 146.796 16.9066   1
  -2  -3  -1 113.436 15.1658   2
   2   3   1 134.447 15.1564   2
   2   3   1 147.211 17.0658   1
   2   3   1 116.764 15.1609   2
  -3  -3  -1 440.302 51.2098   2
  -3  -3  -1 495.479 52.7244   1
  -3  -3  -1 401.715 51.2044   2
   3   3   1 449.731 51.2107   2
   3   3   1 410.758 51.2022   2
   3   3   1 484.733 52.6034   1
  -4  -3  -1 75.7108 9.33306   2
  -4  -3  -1 75.7573 9.33858   2
  -4  -3  -1 117.037 17.2984   1
   4   3   1 73.6571 9.33422   2
   4   3   1 80.5071 9.34204   2
   4   3   1 74.4629 12.9266   1
  -5  -3  -1 89.9671 12.4904   2
  -5  -3  -1 160.059 21.4925   1
  -5  -3  -1 106.575 12.5364   2
   5   3   1 104.218 12.4968   2
   5   3   1 106.436 12.5061   2
   5   3   1 106.848 16.3912   1
  -6  -3  -1 23.8074 3.92498   2
  -6  -3  -1 25.8871 3.82209   2
  -6  -3  -1 10.6881 7.83631   1
   6   3   1 22.7217 3.84914   2
   6   3   1 14.9414 7.43963   1
   6   3   1 23.3972 3.85265   2
  -7  -3  -1 79.9104 24.7690   1
  -7  -3  -1 135.906 15.2860   2
  -7  -3  -1 139.479 15.2739   2
   7   3   1 134.510 15.2957   2
   7   3   1 131.465 15.2857   2
   7   3   1 110.957 25.9824   1
  -8  -3  -1 86.9317 11.0388   2
  -8  -3  -1 92.4680 10.9343   2
  -8  -3  -1 72.2650 19.7079   1
   8   3   1 98.9096 25.4403   1
   8   3   1 89.6537 10.9692   2
   8   3   1 89.2981 10.9748   2
  -9  -3  -1 62.1573 8.26935   2
  -9  -3  -1 41.1562 14.4210   1
  -9  -3  -1 64.1122 8.40261   2
   9   3   1 63.9699 8.30878   2
   9   3   1 52.4365 18.4105   1
   9   3   1 64.8490 8.26426   2
 -10  -3  -1 16.4688 13.8781   1
 -10  -3  -1 46.3762 6.48171   2
 -10  -3  -1 39.0831 6.27973   2
  10   3   1 25.0607 14.3406   1
  10   3   1 39.6179 6.35200   2
  10   3   1 32.3349 6.39370   2
 -11  -3  -1 15.5986 4.76061   2
 -11  -3  -1 7.14441 2.55172   2
 -11  -3  -1 12.1500 15.3312   1
  11   3   1 7.28070 2.42933   2
  11   3   1 11.4331 13.3994   1
  11   3   1 5.54004 2.48078   2
 -12  -3  -1 1.22668 2.32525   2
  12   3   1 0.87886 2.44750   2
  12   3   1 0.56784 2.44983   2
  12   3   1 1.58999 1.28135   3
  12  -4  -1 6.00745 2.84421   2
  12  -4  -1 6.99929 3.26599   2
 -12   4   1 17.5025 6.08962   2
  11  -4  -1 2.39148 21.1936   1
  11  -4  -1 26.3100 6.29100   2
  11  -4  -1 31.1861 6.17814   2
 -11   4   1 32.8132 7.01644   2
 -11   4   1 7.96997 17.4399   1
 -11   4   1 32.2264 6.38364   2
  10  -4  -1 7.34454 2.39826   2
  10  -4  -1 14.2526 12.5671   1
  10  -4  -1 8.12330 2.48652   2
 -10   4   1 6.58083 2.60128   2
 -10   4   1 15.5178 4.84976   2
 -10   4   1 6.97045 13.6664   1
   9  -4  -1 27.3471 5.32772   2
   9  -4  -1 29.6687 5.46699   2
   9  -4  -1 22.6171 11.7546   1
  -9   4   1 29.4357 5.92982   2
  -9   4   1 37.3022 5.50156   2
  -9   4   1 23.4162 14.2394   1
   8  -4  -1 110.795 13.6731   2
   8  -4  -1 113.312 13.6698   2
   8  -4  -1 109.179 22.5476   1
  -8   4   1 149.996 29.9902   1
  -8   4   1 117.981 13.7024   2
  -8   4   1 108.432 13.8251   2
   7  -4  -1 9.78632 3.21586   2
   7  -4  -1 7.79089 8.04379   1
   7  -4  -1 9.37274 3.28725   2
  -7   4   1 5.45101 1.91189   2
  -7   4   1 9.71096 3.28724   2
  -7   4   1 7.64096 8.80601   1
   6  -4  -1 43.7367 14.0631   1
   6  -4  -1 61.5310 8.11306   2
   6  -4  -1 70.7449 8.14976   2
  -6   4   1 72.6733 8.15807   2
  -6   4   1 73.6363 8.33028   2
  -6   4   1 46.4409 14.8863   1
   5  -4  -1 42.7998 5.44636   2
   5  -4  -1 43.0420 5.43316   2
   5  -4  -1 43.4627 11.0242   1
  -5   4   1 56.7423 16.1863   1
  -5   4   1 37.6848 5.59667   2
  -5   4   1 43.4028 5.47403   2
   4  -4  -1 128.373 14.7621   2
   4  -4  -1 126.273 14.7568   2
   4  -4  -1 127.353 17.8228   1
  -4   4   1 125.926 14.8208   2
  -4   4   1 121.425 17.9408   1
  -4   4   1 129.655 14.6319   3
  -4   4   1 127.406 14.7664   2
   3  -4  -1 334.901 39.4034   2
   3  -4  -1 399.202 41.5197   1
   3  -4  -1 337.583 39.4080   2
  -3   4   1 332.096 40.9263   1
  -3   4   1 327.906 39.4001   2
  -3   4   1 331.711 39.4236   2
   2  -4  -1 40.2142 8.07453   1
   2  -4  -1 33.6661 4.24703   2
   2  -4  -1 34.7499 4.23750   2
  -2   4   1 27.3980 4.33258   2
  -2   4   1 43.2322 8.73625   1
  -2   4   1 34.7767 4.25662   2
   1  -4  -1 365.364 50.4787   2
   1  -4  -1 605.661 52.4160   1
   1  -4  -1 383.190 50.4852   2
  -1   4   1 378.559 50.4779   2
  -1   4   1 559.621 52.0347   1
  -1   4   1 374.263 50.4891   2
   0  -4  -1 210.359 21.7828   1
   0  -4  -1 165.398 20.2834   2
   0   4   1 157.446 20.2850   2
  -1  -4  -1 69.8955 9.19797   1
  -1  -4  -1 43.4577 6.11331   2
   1   4   1 45.5510 6.12456   2
   1   4   1 68.2424 9.40675   1
  -2  -4  -1 51.5014 6.97095   2
  -2  -4  -1 57.8820 6.95761   2
  -2  -4  -1 84.8870 13.0417   1
   2   4   1 56.3216 6.95322   2
   2   4   1 56.3822 9.94191   1
   2   4   1 62.3231 6.96497   2
  -3  -4  -1 213.912 22.7188   1
   3   4   1 209.632 22.8284   1
   3   4   1 118.726 18.4856   2
   3   4   1 143.180 18.4906   2
  -4  -4  -1 187.802 25.1218   1
   4   4   1 175.021 24.1198   1
  -5  -4  -1 904.215 103.403   1
  -5  -4  -1 838.927 101.242   2
  -5  -4  -1 883.802 101.262   2
   5   4   1 909.684 101.256   2
   5   4   1 884.053 101.248   2
   5   4   1 877.205 103.140   1
  -6  -4  -1 561.600 65.1024   1
  -6  -4  -1 546.172 61.9846   2
  -6  -4  -1 501.902 61.9557   2
   6   4   1 543.035 61.9692   2
   6   4   1 527.202 64.5596   1
   6   4   1 557.999 61.9778   2
  -7  -4  -1 787.545 69.6380   1
  -7  -4  -1 450.193 61.4259   2
  -7  -4  -1 539.887 61.4814   2
   7   4   1 503.190 61.4585   2
   7   4   1 514.459 61.4610   2
   7   4   1 467.847 64.7561   1
  -8  -4  -1 10.5850 10.2835   1
   8   4   1 29.6924 4.86512   2
   8   4   1 10.9878 9.96871   1
  -9  -4  -1 11.2754 11.4192   1
   9   4   1 4.23678 10.8303   1
 -10  -4  -1 44.4044 6.53130   2
 -10  -4  -1 39.2896 6.26683   2
 -10  -4  -1 21.0563 17.3061   1
  10   4   1 36.3583 6.40032   2
  10   4   1 32.3307 6.30512   2
  10   4   1 18.6497 17.7243   1
 -11  -4  -1 2.68340 19.1363   1
 -11  -4  -1 0.50378 2.25803   2
 -11  -4  -1 5.24738 2.52369   2
  11   4   1 0.50693 13.3492   1
  11   4   1 3.99150 2.37953   2
  11   4   1 4.40726 2.46724   2
 -12  -4  -1 0.86616 2.36932   2
  12   4   1 -0.7689 2.52950   2
  12   4   1 -0.0866 2.60332   2
  11  -5  -1 23.2077 5.58715   2
  11  -5  -1 19.4608 5.89769   2
  11  -5  -1 6.20779 17.0482   1
 -11   5   1 12.4445 3.68593   2
 -11   5   1 30.2269 27.9126   1
 -11   5   1 24.4264 5.92756   2
  10  -5  -1 24.5616 5.32675   2
  10  -5  -1 21.0176 6.09809   2
  10  -5  -1 16.1375 13.4748   1
 -10   5   1 20.7704 6.36210   2
 -10   5   1 29.2982 5.71653   2
 -10   5   1 30.6010 22.8709   1
   9  -5  -1 1.27031 10.4560   1
   9  -5  -1 2.51892 1.82897   2
   9  -5  -1 3.28567 1.92356   2
  -9   5   1 3.05613 2.17129   2
  -9   5   1 16.2958 17.2584   1
  -9   5   1 4.16620 1.95718   2
   8  -5  -1 7.39624 1.89995   2
   8  -5  -1 7.67720 1.95738   2
   8  -5  -1 13.3655 15.9869   1
  -8   5   1 15.3874 3.94492   2
  -8   5   1 12.1420 9.95466   1
  -8   5   1 6.54285 2.14321   2
   7  -5  -1 73.6509 21.6405   1
   7  -5  -1 55.5492 7.18762   2
   7  -5  -1 51.4052 7.22954   2
  -7   5   1 58.7495 7.27964   2
  -7   5   1 47.2812 17.1442   1
  -7   5   1 54.6295 7.47687   2
   6  -5  -1 318.090 41.4033   1
   6  -5  -1 328.014 38.0961   2
   6  -5  -1 340.360 38.1135   2
  -6   5   1 337.904 38.1557   2
  -6   5   1 307.090 41.7406   1
  -6   5   1 346.737 38.1188   2
   5  -5  -1 22.1803 3.50377   2
   5  -5  -1 19.5634 7.48575   1
   5  -5  -1 22.6130 3.53548   2
  -5   5   1 21.2055 3.86537   2
  -5   5   1 24.1050 3.63475   2
  -5   5   1 14.8772 7.02492   1
   4  -5  -1 1008.16 126.877   2
   4  -5  -1 1044.89 126.880   2
   4  -5  -1 1113.34 128.570   1
  -4   5   1 1448.64 130.112   1
  -4   5   1 1022.71 126.876   2
  -4   5   1 1064.29 126.822   3
  -4   5   1 1064.73 126.898   2
   3  -5  -1 304.326 30.1669   1
   3  -5  -1 200.101 25.4835   2
   3  -5  -1 191.637 25.4876   2
  -3   5   1 199.486 25.4912   2
  -3   5   1 198.851 25.5237   2
  -3   5   1 276.441 29.4353   1
   2  -5  -1 231.855 29.1748   2
   2  -5  -1 251.030 29.1896   2
   2  -5  -1 322.825 31.7632   1
  -2   5   1 242.752 29.2021   2
  -2   5   1 240.837 29.1753   2
  -2   5   1 243.416 30.6840   1
   1  -5  -1 12.4166 3.85244   1
   1  -5  -1 10.5397 1.92329   2
   1  -5  -1 7.39077 1.90265   2
  -1   5   1 5.43093 1.24937   2
   0  -5  -1 1.28152 3.82868   1
   0  -5  -1 1.02139 0.75918   2
   0   5   1 5.10719 1.75496   2
  -1  -5  -1 23.6126 7.24244   1
  -1  -5  -1 6.91345 2.07288   2
   1   5   1 7.73964 2.14753   2
   1   5   1 21.8619 7.31195   1
  -2  -5  -1 701.696 57.9002   1
  -2  -5  -1 423.560 55.0021   2
   2   5   1 429.042 55.0016   2
   2   5   1 476.689 56.3131   1
   2   5   1 392.749 54.9953   2
  -3  -5  -1 470.907 53.9639   2
   3   5   1 520.533 55.7521   1
   3   5   1 504.832 53.9622   2
   3   5   1 387.480 53.9384   2
  -4  -5  -1 15.2923 6.65606   1
  -4  -5  -1 13.5985 2.87048   2
  -4  -5  -1 12.7523 2.86820   2
   4   5   1 15.0225 2.79945   2
   4   5   1 10.4528 2.79181   2
   4   5   1 15.1676 6.40347   1
  -5  -5  -1 37.8942 12.2128   1
  -5  -5  -1 47.9124 6.03424   2
  -5  -5  -1 43.7673 6.01607   2
   5   5   1 40.3331 12.2467   1
   5   5   1 47.6602 6.00663   2
   5   5   1 52.7951 6.03498   2
  -6  -5  -1 18.2152 3.49767   2
  -6  -5  -1 10.2887 10.0338   1
  -6  -5  -1 17.1939 3.49523   2
   6   5   1 13.6189 9.63957   1
   6   5   1 16.6298 3.52594   2
   6   5   1 17.6284 3.49290   2
  -7  -5  -1 17.2529 3.79129   2
  -7  -5  -1 8.85006 13.4791   1
  -7  -5  -1 10.2526 3.75894   2
   7   5   1 10.6641 9.49108   1
   7   5   1 12.8609 3.76042   2
   7   5   1 10.9456 3.69072   2
  -8  -5  -1 37.8490 14.8650   1
  -8  -5  -1 35.4724 6.06902   2
  -8  -5  -1 41.5293 6.12073   2
   8   5   1 42.0842 6.06642   2
   8   5   1 40.9887 6.07728   2
   8   5   1 29.8117 11.8181   1
  -9  -5  -1 6.05343 11.8623   1
  -9  -5  -1 28.8992 5.28226   2
  -9  -5  -1 32.4782 5.37875   2
   9   5   1 29.7256 5.42077   2
   9   5   1 16.2119 12.2717   1
   9   5   1 21.3361 5.37938   2
 -10  -5  -1 6.80439 2.21830   2
 -10  -5  -1 11.4566 19.1096   1
 -10  -5  -1 3.39300 2.30344   2
  10   5   1 7.22825 2.23767   2
  10   5   1 6.66068 11.9807   1
  10   5   1 5.74209 2.28393   2
 -11  -5  -1 -1.9545 2.21060   2
 -11  -5  -1 1.15137 2.33835   2
  11   5   1 -2.5092 13.3947   1
  11   5   1 2.47303 2.47206   2
  11   5   1 -0.7688 2.29687   2
 -12  -5  -1 2.18327 2.46764   2
  12   5   1 0.82416 2.49756   2
  12   5   1 -1.5321 2.74066   2
  11  -6  -1 7.02055 2.87330   2
  11  -6  -1 19.9728 6.37473   2
 -11   6   1 17.7909 19.1222   1
 -11   6   1 4.16134 3.23324   2
 -11   6   1 29.1003 5.68044   2
  10  -6  -1 1.32540 13.5832   1
  10  -6  -1 13.7265 4.75006   2
  10  -6  -1 9.11633 2.84807   2
 -10   6   1 17.5092 5.10804   2
 -10   6   1 12.4736 14.0342   1
 -10   6   1 9.48518 2.90500   2
   9  -6  -1 58.6443 19.8606   1
   9  -6  -1 53.9477 7.30621   2
   9  -6  -1 47.3805 7.14684   2
  -9   6   1 43.7892 7.87171   2
  -9   6   1 30.0273 14.4919   1
  -9   6   1 57.1406 7.39275   2
   8  -6  -1 8.98137 2.10601   2
   8  -6  -1 12.6966 3.82535   2
   8  -6  -1 11.7307 11.3702   1
  -8   6   1 7.39177 2.34855   2
  -8   6   1 15.3162 4.14457   2
  -8   6   1 8.07656 10.5389   1
   7  -6  -1 90.0113 24.4869   1
   7  -6  -1 81.4616 10.1642   2
   7  -6  -1 92.6216 10.1692   2
  -7   6   1 75.9636 10.4471   2
  -7   6   1 65.8465 19.8696   1
  -7   6   1 82.2053 10.2453   2
   6  -6  -1 96.9989 11.5940   2
   6  -6  -1 100.398 11.5887   2
   6  -6  -1 91.4268 17.6137   1
  -6   6   1 102.845 11.6190   2
  -6   6   1 92.9070 11.7773   2
  -6   6   1 85.7135 18.2269   1
   5  -6  -1 145.828 17.5643   2
   5  -6  -1 138.604 21.5652   1
   5  -6  -1 148.727 17.5576   2
  -5   6   1 192.859 25.9589   1
  -5   6   1 151.814 17.5834   2
  -5   6   1 145.079 17.6549   2
   4  -6  -1 963.940 105.616   1
   4  -6  -1 897.524 103.638   2
   4  -6  -1 884.664 103.646   2
  -4   6   1 866.935 105.360   1
  -4   6   1 872.223 103.662   2
  -4   6   1 938.807 103.648   2
   3  -6  -1 1708.20 178.120   1
   3  -6  -1 1530.07 176.530   2
   3  -6  -1 1466.57 176.529   2
  -3   6   1 1517.01 176.524   2
  -3   6   1 1484.77 176.540   2
  -3   6   1 1539.38 177.912   1
   2  -6  -1 476.852 57.7504   2
   2  -6  -1 435.997 57.7319   2
   2  -6  -1 704.401 60.9786   1
  -2   6   1 477.654 59.2332   1
  -2   6   1 456.094 57.7397   2
  -2   6   1 490.879 57.7707   2
   1  -6  -1 4.51021 4.25138   1
   1  -6  -1 2.66165 0.80140   2
   1  -6  -1 1.40518 0.88979   2
  -1   6   1 1.55538 0.97052   2
   0  -6  -1 34.5564 4.55525   2
   0  -6  -1 68.8117 12.6477   1
   0   6   1 32.9027 4.58894   2
  -1  -6  -1 23.6701 3.69359   2
  -1  -6  -1 56.8699 12.0041   1
   1   6   1 26.0205 3.66806   2
   1   6   1 35.9275 8.67556   1
  -2  -6  -1 20.1328 3.39026   2
  -2  -6  -1 43.5111 9.36319   1
   2   6   1 25.1924 3.36548   2
   2   6   1 39.7320 9.16715   1
   2   6   1 19.6158 3.26228   2
  -3  -6  -1 319.098 41.6613   2
  -3  -6  -1 442.898 44.1380   1
  -3  -6  -1 302.843 41.6482   2
   3   6   1 297.748 41.6451   2
   3   6   1 371.396 41.6648   2
   3   6   1 466.607 44.6508   1
  -4  -6  -1 241.865 27.4795   2
  -4  -6  -1 211.946 27.4597   2
  -4  -6  -1 265.632 30.5784   1
   4   6   1 237.874 30.3346   1
   4   6   1 243.105 27.4735   2
   4   6   1 233.599 27.4705   2
  -5  -6  -1 180.399 20.6185   2
  -5  -6  -1 187.857 24.7079   1
  -5  -6  -1 172.891 20.6289   2
   5   6   1 163.058 24.3570   1
   5   6   1 182.781 20.6248   2
   5   6   1 177.937 20.5929   2
  -6  -6  -1 96.2386 11.4350   2
  -6  -6  -1 85.2674 11.4085   2
  -6  -6  -1 99.6272 20.2300   1
   6   6   1 99.7155 11.4293   2
   6   6   1 93.4270 17.8954   1
   6   6   1 99.4378 11.4227   2
  -7  -6  -1 75.9000 9.03837   2
  -7  -6  -1 92.4622 21.7012   1
  -7  -6  -1 64.4603 8.96708   2
   7   6   1 70.2194 8.98108   2
   7   6   1 71.9483 8.98670   2
   7   6   1 67.7055 17.2069   1
  -8  -6  -1 23.4748 4.65250   2
  -8  -6  -1 3.75134 15.7152   1
   8   6   1 24.6046 4.69985   2
   8   6   1 20.1054 4.71346   2
   8   6   1 4.24506 9.98592   1
  -9  -6  -1 16.9775 4.85515   2
  -9  -6  -1 10.1052 12.6174   1
  -9  -6  -1 22.7349 4.82531   2
   9   6   1 19.4735 5.04981   2
   9   6   1 17.9521 12.3419   1
   9   6   1 17.3403 5.01321   2
 -10  -6  -1 17.1664 5.17493   2
 -10  -6  -1 21.0565 15.0180   1
 -10  -6  -1 18.7684 4.88842   2
  10   6   1 11.9446 2.91116   2
  10   6   1 17.0321 4.99425   2
  10   6   1 23.5345 17.2245   1
 -11  -6  -1 45.3865 7.45546   2
 -11  -6  -1 46.0193 7.15267   2
  11   6   1 38.4050 7.44136   2
  11   6   1 38.2414 7.22153   2
 -12  -6  -1 5.43746 2.68435   2
  12   6   1 2.28326 2.65291   2
  12   6   1 2.40526 2.87859   2
  11  -7  -1 21.7760 5.62503   2
  11  -7  -1 8.53372 2.97209   2
 -11   7   1 20.5760 6.03577   2
 -11   7   1 9.37756 3.50099   2
  10  -7  -1 7.91905 2.71657   2
  10  -7  -1 3.70771 13.9991   1
  10  -7  -1 7.00826 2.30488   2
 -10   7   1 5.75308 2.73652   2
 -10   7   1 2.56360 14.6188   1
 -10   7   1 6.09761 2.54164   2
   9  -7  -1 28.6756 18.9795   1
   9  -7  -1 5.97870 2.43705   2
   9  -7  -1 16.9156 4.79552   2
  -9   7   1 8.12433 12.4533   1
  -9   7   1 23.6359 5.03879   2
  -9   7   1 19.9274 5.67709   2
   8  -7  -1 28.0914 5.16032   2
   8  -7  -1 26.8891 5.17007   2
   8  -7  -1 32.5284 17.6181   1
  -8   7   1 30.3203 5.37918   2
  -8   7   1 30.0734 5.65046   2
  -8   7   1 19.1932 11.8997   1
   7  -7  -1 273.794 35.8253   1
   7  -7  -1 189.850 23.6772   2
   7  -7  -1 188.781 23.6606   2
  -7   7   1 262.678 40.9265   1
  -7   7   1 193.686 23.7096   2
  -7   7   1 191.192 23.8079   2
   6  -7  -1 23.4007 4.20613   2
   6  -7  -1 27.6622 4.19614   2
   6  -7  -1 29.5126 12.6708   1
  -6   7   1 26.6071 4.39946   2
  -6   7   1 20.2058 8.97215   1
  -6   7   1 18.0240 4.71612   2
   5  -7  -1 57.8124 8.01375   2
   5  -7  -1 68.1175 7.99302   2
   5  -7  -1 86.6509 20.0500   1
  -5   7   1 64.0455 8.09108   2
  -5   7   1 69.3430 8.27203   2
  -5   7   1 45.0702 14.3372   1
  -5   7   1 67.2706 7.68820   3
   4  -7  -1 407.419 51.0460   2
   4  -7  -1 423.739 51.0453   2
   4  -7  -1 440.594 53.6138   1
  -4   7   1 411.116 51.0902   2
  -4   7   1 424.294 51.0498   2
  -4   7   1 584.334 56.2596   1
   3  -7  -1 64.4889 13.0471   1
   3  -7  -1 68.7860 8.27216   2
   3  -7  -1 65.9574 8.31324   2
  -3   7   1 76.4344 15.6834   1
  -3   7   1 69.8424 8.39993   2
  -3   7   1 70.9606 8.31703   2
   2  -7  -1 384.119 48.4557   2
   2  -7  -1 370.124 48.4416   2
   2  -7  -1 662.084 52.5602   1
  -2   7   1 361.985 48.4678   2
  -2   7   1 421.119 50.1647   1
  -2   7   1 374.861 48.4389   2
   1  -7  -1 9.69865 4.50868   1
   1  -7  -1 5.90495 2.08328   2
   1  -7  -1 4.22884 1.08892   2
   1  -7  -1 10.4009 5.13135   1
  -1   7   1 3.58961 1.16656   2
   0  -7  -1 6.21844 4.97343   1
   0  -7  -1 4.46462 1.11036   2
   0   7   1 6.63042 2.17380   2
  -1  -7  -1 19.8813 6.04412   1
  -1  -7  -1 15.3036 2.90884   2
   1   7   1 15.3749 2.90511   2
   1   7   1 20.8647 7.64518   1
  -2  -7  -1 7.37308 2.46878   2
  -2  -7  -1 13.4161 6.79915   1
   2   7   1 11.5957 7.14478   1
   2   7   1 9.98132 2.35349   2
   2   7   1 10.5124 2.45358   2
  -3  -7  -1 315.572 29.7502   1
  -3  -7  -1 184.094 25.3810   2
   3   7   1 216.250 25.3862   2
   3   7   1 278.572 29.2376   1
   3   7   1 156.854 25.3464   2
  -4  -7  -1 48.4300 5.98566   2
  -4  -7  -1 54.2715 13.8967   1
  -4  -7  -1 41.7159 5.94710   2
   4   7   1 50.2488 5.90520   2
   4   7   1 47.1743 5.95696   2
   4   7   1 36.9043 11.9233   1
  -5  -7  -1 22.0308 10.3946   1
  -5  -7  -1 29.4795 4.20849   2
   5   7   1 19.0800 8.01652   1
   5   7   1 26.9734 4.17912   2
   5   7   1 28.6029 4.21862   2
  -6  -7  -1 3.80539 1.46992   2
  -6  -7  -1 9.45041 10.5452   1
  -6  -7  -1 4.36736 1.48661   2
   6   7   1 9.26634 3.10817   2
   6   7   1 4.35125 7.92146   1
   6   7   1 5.32579 1.49196   2
  -7  -7  -1 44.6573 6.11789   2
  -7  -7  -1 36.0784 14.8744   1
  -7  -7  -1 40.3873 6.18772   2
   7   7   1 32.9481 11.2796   1
   7   7   1 42.5728 6.09558   2
   7   7   1 46.7485 6.06882   2
  -8  -7  -1 62.6775 8.68566   2
  -8  -7  -1 66.9509 9.02819   2
  -8  -7  -1 51.8681 19.8878   1
   8   7   1 70.3843 8.68623   2
   8   7   1 61.8731 18.9327   1
   8   7   1 68.8351 8.69040   2
  -9  -7  -1 13.0699 12.4059   1
  -9  -7  -1 27.9243 5.15054   2
  -9  -7  -1 22.0717 5.24631   2
   9   7   1 21.9742 5.14514   2
   9   7   1 24.6200 5.14499   2
   9   7   1 10.5736 12.5188   1
 -10  -7  -1 7.83331 15.1984   1
 -10  -7  -1 3.93574 2.22441   2
 -10  -7  -1 2.20491 2.16367   2
  10   7   1 3.19933 2.17852   2
  10   7   1 -4.7164 14.8342   1
  10   7   1 2.29963 2.27375   2
 -11  -7  -1 2.95449 2.54203   2
 -11  -7  -1 4.16452 2.46426   2
  11   7   1 7.73199 2.69401   2
  11   7   1 8.26426 2.58005   2
  11  -8  -1 -2.4752 2.46126   2
  11  -8  -1 -1.5413 2.60432   2
 -11   8   1 2.89672 2.93038   2
 -11   8   1 0.09770 3.88159   2
  10  -8  -1 6.19183 2.58370   2
  10  -8  -1 4.75780 2.69446   2
  10  -8  -1 5.42575 20.2342   1
 -10   8   1 3.95677 2.93537   2
 -10   8   1 7.11041 2.60430   2
 -10   8   1 22.1081 23.2409   1
   9  -8  -1 13.9411 4.60116   2
   9  -8  -1 18.3218 4.82247   2
   9  -8  -1 11.1153 13.1348   1
  -9   8   1 17.8883 18.9519   1
  -9   8   1 6.91690 2.91638   2
  -9   8   1 25.3501 6.53264   2
   8  -8  -1 29.7868 13.2230   1
   8  -8  -1 48.3253 6.58575   2
   8  -8  -1 48.9666 6.56216   2
  -8   8   1 30.6021 18.8227   1
  -8   8   1 51.2744 6.82796   2
  -8   8   1 29.7175 7.23656   2
   7  -8  -1 18.7731 4.01048   2
   7  -8  -1 16.4389 14.2577   1
   7  -8  -1 21.8372 4.07662   2
  -7   8   1 16.4933 4.25219   2
  -7   8   1 7.53368 2.74854   2
   6  -8  -1 265.638 32.1188   1
   6  -8  -1 175.226 20.2863   2
  -6   8   1 148.802 26.0842   1
  -6   8   1 152.023 20.4290   2
   5  -8  -1 773.725 85.3772   1
   5  -8  -1 723.594 82.4026   2
   5  -8  -1 705.451 82.3884   2
  -5   8   1 647.605 85.0156   1
  -5   8   1 711.591 82.4413   2
  -5   8   1 744.650 82.4035   2
   4  -8  -1 1540.94 173.892   1
   4  -8  -1 1456.00 171.771   2
   4  -8  -1 1369.22 171.756   2
  -4   8   1 1386.40 171.777   2
  -4   8   1 1866.09 175.258   1
  -4   8   1 1388.89 171.742   2
   3  -8  -1 353.729 38.0004   2
   3  -8  -1 309.455 40.5788   1
   3  -8  -1 324.356 37.9866   2
  -3   8   1 376.620 38.0447   2
  -3   8   1 325.721 37.9917   2
  -3   8   1 282.595 40.3432   1
   2  -8  -1 140.483 17.1059   2
   2  -8  -1 204.460 23.3073   1
   2  -8  -1 131.489 17.0809   2
  -2   8   1 140.090 17.1581   2
   1  -8  -1 5.14707 1.22961   2
   1  -8  -1 6.87535 5.48268   1
   1  -8  -1 5.99659 8.05263   1
   1  -8  -1 4.32354 1.16133   2
  -1   8   1 5.13913 1.32292   2
   0  -8  -1 83.9119 10.5531   2
   0  -8  -1 111.485 14.7623   1
   0   8   1 83.6675 10.5494   2
  -1  -8  -1 1007.19 97.5144   1
  -1  -8  -1 621.862 95.2899   2
   1   8   1 635.995 95.2891   2
   1   8   1 1096.44 97.8881   1
  -2  -8  -1 214.235 24.5766   2
  -2  -8  -1 233.820 27.9651   1
   2   8   1 215.793 27.5070   1
   2   8   1 193.839 24.5399   2
   2   8   1 210.913 24.5626   2
  -3  -8  -1 11.5912 6.77529   1
  -3  -8  -1 10.8770 2.79266   2
   3   8   1 14.5066 2.67995   2
   3   8   1 8.46728 6.01943   1
   3   8   1 10.2286 2.67992   2
  -4  -8  -1 45.9560 13.0370   1
  -4  -8  -1 53.9240 6.66073   2
   4   8   1 52.6755 6.68217   2
   4   8   1 54.8545 14.1855   1
   4   8   1 52.2741 6.63118   2
  -5  -8  -1 10.5255 3.10686   2
  -5  -8  -1 9.11705 3.01723   2
  -5  -8  -1 5.34567 7.85856   1
   5   8   1 9.19144 2.94974   2
   5   8   1 10.3210 2.98408   2
   5   8   1 12.5569 7.49944   1
  -6  -8  -1 93.9589 19.9367   1
  -6  -8  -1 101.295 12.6077   2
  -6  -8  -1 108.990 12.6250   2
   6   8   1 102.338 12.5948   2
   6   8   1 106.827 20.9011   1
   6   8   1 112.338 12.5884   2
  -7  -8  -1 2.71447 1.69872   2
  -7  -8  -1 -2.2405 10.5478   1
  -7  -8  -1 1.47119 1.56101   2
   7   8   1 3.07157 11.5893   1
   7   8   1 1.14959 1.60343   2
   7   8   1 1.86074 1.59083   2
  -8  -8  -1 0.52554 1.73013   2
  -8  -8  -1 5.50492 11.4713   1
  -8  -8  -1 1.85681 1.81234   2
   8   8   1 7.10602 11.5422   1
   8   8   1 -0.0166 1.81569   2
  -9  -8  -1 4.58202 2.10981   2
  -9  -8  -1 6.32238 2.09624   2
  -9  -8  -1 12.5448 13.2902   1
   9   8   1 4.11997 13.3285   1
   9   8   1 5.61051 2.17369   2
   9   8   1 6.79532 2.09065   2
 -10  -8  -1 7.29136 2.42132   2
 -10  -8  -1 7.02964 2.39746   2
  10   8   1 8.03693 2.43228   2
  10   8   1 10.7270 2.66351   2
  10   8   1 -6.0052 13.7289   1
 -11  -8  -1 1.80631 2.38522   2
  11   8   1 6.07841 2.48514   2
  11   8   1 3.31970 2.66921   2
  11  -9  -1 6.48413 2.72034   2
  11  -9  -1 5.72893 2.92901   2
  10  -9  -1 1.10902 2.43800   2
  10  -9  -1 -1.6285 2.16357   2
 -10   9   1 1.50473 2.54815   2
 -10   9   1 1.12687 2.89012   2
   9  -9  -1 14.9460 19.0179   1
   9  -9  -1 34.4933 6.06336   2
  -9   9   1 12.5157 14.1522   1
   8  -9  -1 39.8016 6.18184   2
   8  -9  -1 32.1908 13.3764   1
   8  -9  -1 38.8448 6.32632   2
  -8   9   1 34.8539 7.01840   2
  -8   9   1 46.8577 19.5388   1
  -8   9   1 43.9107 6.49519   2
   7  -9  -1 0.96919 1.61199   2
   7  -9  -1 0.24694 14.3010   1
   7  -9  -1 -0.0653 1.57327   2
  -7   9   1 1.07908 1.79524   2
  -7   9   1 0.79844 2.01938   2
  -7   9   1 3.64530 10.4017   1
   6  -9  -1 90.2452 11.5108   2
   6  -9  -1 92.9771 11.4557   2
   6  -9  -1 96.5059 19.4822   1
  -6   9   1 64.6914 19.4185   1
  -6   9   1 105.013 11.8065   2
  -6   9   1 88.2439 11.5686   2
  -6   9   1 106.103 11.1306   3
   5  -9  -1 1.70994 1.45946   2
   5  -9  -1 -2.2027 7.81754   1
   5  -9  -1 2.74401 1.38460   2
  -5   9   1 5.93289 11.5667   1
  -5   9   1 2.29046 1.49595   2
  -5   9   1 1.30665 1.73788   2
   4  -9  -1 15.6210 2.92076   2
   4  -9  -1 2.46985 1.30264   2
   4  -9  -1 1.28205 7.81398   1
  -4   9   1 16.8840 3.35128   2
  -4   9   1 1.39147 1.40052   2
  -4   9   1 1.27995 10.5039   1
   3  -9  -1 82.1745 18.0754   1
   3  -9  -1 50.7920 6.04264   2
   3  -9  -1 44.6736 6.04933   2
  -3   9   1 40.3466 6.23213   2
  -3   9   1 47.1078 6.06299   2
  -3   9   1 46.4837 12.1999   1
   2  -9  -1 -1.1072 1.10979   2
   2  -9  -1 -0.6503 5.18671   1
   2  -9  -1 -0.4613 1.04767   2
   1  -9  -1 56.2641 7.37337   2
   1  -9  -1 63.6863 12.2119   1
   1  -9  -1 59.2801 7.30148   2
   1  -9  -1 80.4032 16.2878   1
  -1   9   1 58.8531 7.45812   2
   0  -9  -1 -3.2973 7.65853   1
   0  -9  -1 0.54544 1.07035   2
   0  -9  -1 -0.3668 4.74200   1
   0   9   1 0.11770 1.07718   2
  -1  -9  -1 53.7582 12.5527   1
  -1  -9  -1 58.9034 6.94896   2
   1   9   1 50.9856 6.91358   2
   1   9   1 66.0642 14.5802   1
  -2  -9  -1 42.4655 6.00674   2
  -2  -9  -1 86.4646 13.9417   1
   2   9   1 84.7911 13.9073   1
   2   9   1 37.2053 5.90082   2
   2   9   1 47.3070 5.99149   2
  -3  -9  -1 -3.2863 8.81088   1
  -3  -9  -1 -0.8797 1.12055   2
   3   9   1 4.47669 6.06869   1
   3   9   1 1.06878 1.12199   2
   3   9   1 -0.2523 1.06420   2
  -4  -9  -1 92.6796 19.0990   1
  -4  -9  -1 96.6124 11.4218   2
   4   9   1 94.4880 11.3864   2
   4   9   1 100.926 17.9841   1
   4   9   1 94.4291 11.4056   2
  -5  -9  -1 -2.7956 7.61324   1
  -5  -9  -1 0.89895 1.39912   2
   5   9   1 0.93926 1.24122   2
   5   9   1 -3.4535 9.12087   1
   5   9   1 0.40162 1.31806   2
  -6  -9  -1 10.7365 3.59154   2
  -6  -9  -1 11.7471 12.5216   1
  -6  -9  -1 11.1655 3.70754   2
   6   9   1 13.8959 3.55919   2
   6   9   1 12.0758 3.67988   2
   6   9   1 10.5425 8.33170   1
  -7  -9  -1 5.26085 1.82363   2
  -7  -9  -1 2.71935 1.66312   2
  -7  -9  -1 -0.9605 10.3031   1
   7   9   1 5.28929 1.75785   2
   7   9   1 4.28680 9.37455   1
   7   9   1 2.30634 1.74858   2
  -8  -9  -1 40.5075 6.06051   2
  -8  -9  -1 19.5369 13.5461   1
  -8  -9  -1 36.7868 6.06822   2
   8   9   1 38.3132 6.07261   2
   8   9   1 45.0803 6.17005   2
   8   9   1 21.0461 15.3728   1
  -9  -9  -1 -0.2780 1.93264   2
  -9  -9  -1 -0.0509 2.04690   2
  -9  -9  -1 -4.1636 14.0882   1
   9   9   1 6.85594 12.7669   1
   9   9   1 0.26673 2.01857   2
   9   9   1 1.94158 1.97518   2
 -10  -9  -1 0.05555 2.26057   2
  10   9   1 -0.1364 2.29307   2
  10   9   1 -0.9892 2.23176   2
 -11  -9  -1 -1.1992 2.37503   2
  11   9   1 1.87293 2.52128   2
  11   9   1 -0.2327 2.63814   2
  10 -10  -1 0.49305 2.45251   2
 -10  10   1 -2.4118 3.04857   2
 -10  10   1 -1.6201 2.68354   2
   9 -10  -1 5.38678 2.37365   2
   9 -10  -1 8.03438 2.49441   2
  -9  10   1 8.47138 2.72296   2
  -9  10   1 13.9766 15.1721   1
  -9  10   1 6.45154 3.02611   2
   8 -10  -1 20.7632 12.7165   1
   8 -10  -1 31.7504 5.39586   2
   8 -10  -1 28.5824 5.65006   2
  -8  10   1 25.0268 6.40916   2
  -8  10   1 20.3658 19.4300   1
  -8  10   1 29.5775 5.82215   2
   7 -10  -1 0.64388 1.66263   2
   7 -10  -1 10.6957 3.78318   2
   7 -10  -1 12.3065 10.4842   1
  -7  10   1 0.90282 1.05119   3
  -7  10   1 1.64211 10.6764   1
  -7  10   1 0.01266 2.12600   2
  -7  10   1 2.28831 1.83204   2
   6 -10  -1 75.2044 18.7732   1
   6 -10  -1 74.6068 9.03247   2
   6 -10  -1 70.2246 9.07594   2
  -6  10   1 71.5945 9.41752   2
  -6  10   1 76.6686 8.61044   3
  -6  10   1 68.3503 9.11236   2
  -6  10   1 54.9801 17.7919   1
   5 -10  -1 441.711 42.8237   1
   5 -10  -1 252.678 31.9890   2
   5 -10  -1 270.614 32.0184   2
  -5  10   1 226.002 36.4737   1
  -5  10   1 274.620 32.1167   2
  -5  10   1 260.303 32.0221   2
   4 -10  -1 109.356 13.0560   2
   4 -10  -1 108.436 13.0509   2
   4 -10  -1 133.206 24.5922   1
  -4  10   1 114.724 23.0210   1
  -4  10   1 112.159 13.2052   2
  -4  10   1 100.840 13.0639   2
   3 -10  -1 142.975 17.4292   2
   3 -10  -1 150.493 17.4563   2
   3 -10  -1 157.471 22.2359   1
  -3  10   1 149.216 17.5605   2
   2 -10  -1 135.097 18.2066   1
   2 -10  -1 98.1313 15.6220   1
   2 -10  -1 53.8076 7.21901   2
   2 -10  -1 52.9111 7.18678   2
  -2  10   1 46.8968 7.36099   2
   1 -10  -1 415.857 39.8936   1
   1 -10  -1 339.372 37.9293   1
   1 -10  -1 256.761 35.0609   2
   1 -10  -1 278.110 35.1097   2
  -1  10   1 267.630 35.1095   2
   0 -10  -1 709.218 84.5332   2
   0 -10  -1 641.166 84.4737   2
   0 -10  -1 857.915 87.0559   1
   0 -10  -1 796.801 86.5800   1
   0  10   1 687.768 84.5188   2
  -1 -10  -1 585.383 62.5834   1
  -1 -10  -1 495.803 59.6576   2
   1  10   1 482.730 59.6386   2
  -2 -10  -1 576.126 61.0056   1
  -2 -10  -1 463.197 57.7630   2
   2  10   1 432.377 57.7252   2
   2  10   1 482.704 57.7621   2
   2  10   1 573.440 60.6318   1
  -3 -10  -1 3.13452 9.34757   1
   3  10   1 -0.0576 6.62158   1
   3  10   1 12.3911 3.06294   2
  -4 -10  -1 3.40913 7.88452   1
  -4 -10  -1 4.69114 1.55063   2
   4  10   1 9.26274 3.00695   2
   4  10   1 4.61854 1.50169   2
   4  10   1 6.57053 8.42955   1
  -5 -10  -1 10.9103 8.81970   1
  -5 -10  -1 9.85808 3.56769   2
   5  10   1 12.3340 3.49551   2
   5  10   1 12.0627 3.37703   2
   5  10   1 9.71476 8.20470   1
  -6 -10  -1 7.75117 11.2667   1
  -6 -10  -1 7.30123 1.88489   2
   6  10   1 3.70636 8.59637   1
   6  10   1 10.0896 3.55490   2
   6  10   1 7.44275 1.84423   2
  -7 -10  -1 3.25168 10.7068   1
  -7 -10  -1 1.66069 1.70941   2
  -7 -10  -1 3.70622 1.78535   2
   7  10   1 2.80295 1.64998   2
   7  10   1 -0.6717 2.34183   2
   7  10   1 -5.2975 8.95834   1
  -8 -10  -1 14.8859 4.54699   2
  -8 -10  -1 10.5615 12.7785   1
  -8 -10  -1 14.7984 4.58431   2
   8  10   1 14.1783 4.55257   2
   8  10   1 16.0606 4.64890   2
   8  10   1 14.7618 12.5460   1
  -9 -10  -1 -0.1398 2.06141   2
  -9 -10  -1 -0.6227 1.90918   2
   9  10   1 -1.9421 13.3004   1
 -10 -10  -1 0.77116 2.26145   2
 -10 -10  -1 -0.9481 2.20969   2
  10  10   1 2.25605 2.44519   2
  10  10   1 -1.2122 2.25815   2
 -11 -10  -1 1.44593 2.66109   2
  11  10   1 3.05304 3.53982   2
  11  10   1 -1.3675 2.53328   2
  10 -11  -1 1.16711 2.56598   2
  10 -11  -1 0.28009 2.34629   2
 -10  11   1 0.00874 3.18410   2
 -10  11   1 -0.8227 2.65705   2
   9 -11  -1 -1.1709 2.20786   2
  -9  11   1 -2.0330 2.93155   2
  -9  11   1 1.24100 2.45623   2
   8 -11  -1 -0.0117 17.9756   1
   8 -11  -1 19.5984 5.10935   2
  -8  11   1 18.8052 6.17819   2
  -8  11   1 1.37072 12.6492   1
  -8  11   1 17.1126 5.10218   2
   7 -11  -1 23.6384 4.80865   2
   7 -11  -1 17.7083 11.7069   1
   7 -11  -1 21.6445 4.90292   2
  -7  11   1 26.9378 3.84152   3
  -7  11   1 20.5142 5.72715   2
  -7  11   1 19.4088 5.12018   2
  -7  11   1 12.9107 11.8283   1
   6 -11  -1 0.70637 1.48488   2
   6 -11  -1 0.44695 9.49279   1
   6 -11  -1 -0.8327 1.53916   2
  -6  11   1 0.54385 1.66602   2
  -6  11   1 0.40117 14.2420   1
  -6  11   1 -0.5643 2.04305   2
   5 -11  -1 0.22234 1.37370   2
   5 -11  -1 11.0172 3.36323   2
   5 -11  -1 6.91101 12.6973   1
  -5  11   1 -1.3942 1.85516   2
  -5  11   1 -0.3497 1.54361   2
  -5  11   1 -3.2632 7.84737   1
   4 -11  -1 2.68909 1.48581   2
   4 -11  -1 3.23964 1.44402   2
   4 -11  -1 3.89337 8.24805   1
  -4  11   1 5.91113 7.51519   1
  -4  11   1 2.43954 1.76496   2
   3 -11  -1 3.17839 1.36588   2
   3 -11  -1 -0.6168 6.51614   1
   3 -11  -1 3.30693 1.43700   2
  -3  11   1 4.28774 1.68549   2
   2 -11  -1 -0.6966 1.22411   2
   2 -11  -1 -3.2126 7.03860   1
   2 -11  -1 -1.7661 5.87684   1
   2 -11  -1 -0.7404 1.28749   2
  -2  11   1 -1.0456 1.46324   2
   1 -11  -1 0.09841 6.46750   1
   1 -11  -1 0.31489 1.17448   2
   1 -11  -1 0.43723 1.27306   2
   1 -11  -1 4.66570 8.86008   1
  -1  11   1 1.25196 1.42292   2
   0 -11  -1 4.67293 1.43330   2
   0 -11  -1 -0.9961 7.04654   1
   0 -11  -1 2.64346 1.31247   2
   0 -11  -1 2.11458 6.87803   1
   0  11   1 8.28287 2.98793   2
  -1 -11  -1 0.31261 1.32258   2
  -2 -11  -1 5.85827 1.54064   2
  -2 -11  -1 3.70387 8.03336   1
   2  11   1 7.92545 7.33732   1
   2  11   1 4.82905 1.47490   2
   2  11   1 4.85546 1.38383   2
  -3 -11  -1 179.986 25.1402   1
  -3 -11  -1 153.291 18.3006   2
   3  11   1 152.614 18.2707   2
   3  11   1 146.953 18.2499   2
   3  11   1 162.208 27.9100   1
  -4 -11  -1 13.4288 9.98396   1
  -4 -11  -1 17.1703 3.92407   2
   4  11   1 18.7406 3.81069   2
   4  11   1 13.2735 3.64762   2
   4  11   1 14.8277 8.81218   1
  -5 -11  -1 4.25843 9.62624   1
  -5 -11  -1 1.30894 1.64006   2
   5  11   1 2.20306 1.52934   2
   5  11   1 1.33975 8.55815   1
   5  11   1 2.39683 1.49551   2
  -6 -11  -1 2.10236 2.44658   2
  -6 -11  -1 -0.7141 10.3786   1
   6  11   1 1.84973 9.26975   1
   6  11   1 3.43170 1.67288   2
   6  11   1 5.53898 1.77615   2
  -7 -11  -1 2.63140 1.79124   2
  -7 -11  -1 -1.4536 11.2515   1
   7  11   1 3.79480 1.81916   2
   7  11   1 1.75749 9.43076   1
   7  11   1 3.42427 1.84041   2
  -8 -11  -1 -4.2157 13.1958   1
  -8 -11  -1 2.87671 2.05670   2
   8  11   1 1.84563 1.89665   2
   8  11   1 6.62958 11.1675   1
   8  11   1 1.82579 1.95006   2
  -9 -11  -1 0.57091 2.17893   2
  -9 -11  -1 -0.6374 2.07746   2
   9  11   1 1.68800 2.16837   2
   9  11   1 0.00697 2.12666   2
 -10 -11  -1 0.48841 2.33561   2
  10  11   1 1.49758 2.40719   2
  10 -12  -1 1.55820 2.58244   2
   9 -12  -1 18.2771 5.51398   2
   9 -12  -1 22.6858 5.80530   2
  -9  12   1 19.2464 6.15465   2
  -9  12   1 22.9536 7.22635   2
   8 -12  -1 1.79485 2.10817   2
   8 -12  -1 0.22546 2.02273   2
  -8  12   1 0.25643 2.78281   2
  -8  12   1 13.2913 22.3159   1
  -8  12   1 3.96906 2.38057   2
   7 -12  -1 -3.6025 11.2166   1
   7 -12  -1 3.74528 1.92567   2
  -7  12   1 -1.2230 1.20444   3
  -7  12   1 -1.3996 2.35308   2
  -7  12   1 -6.9534 12.0807   1
  -7  12   1 -1.0117 1.95032   2
   6 -12  -1 5.12246 1.71603   2
   6 -12  -1 2.68144 1.67657   2
   6 -12  -1 4.51466 15.1628   1
  -6  12   1 2.26715 2.25897   2
  -6  12   1 6.29501 10.0133   1
  -6  12   1 4.81451 1.88574   2
   5 -12  -1 4.70939 13.3307   1
   5 -12  -1 -1.3363 1.47658   2
   5 -12  -1 0.37430 1.50134   2
  -5  12   1 -1.3179 1.90098   2
  -5  12   1 0.83163 8.62881   1
   4 -12  -1 17.8821 3.92518   2
   4 -12  -1 15.8530 3.88023   2
   4 -12  -1 19.5173 9.26867   1
  -4  12   1 13.3322 4.44967   2
   3 -12  -1 -2.2518 7.21049   1
   3 -12  -1 -0.1800 1.34144   2
   3 -12  -1 0.01187 1.44554   2
  -3  12   1 -0.7295 1.65414   2
   2 -12  -1 143.049 21.3258   1
   2 -12  -1 80.4094 16.6449   1
   2 -12  -1 64.2199 8.19006   2
   2 -12  -1 65.6132 8.27751   2
  -2  12   1 50.6938 8.39310   2
   1 -12  -1 831.406 92.1190   1
   1 -12  -1 810.704 91.4806   1
   1 -12  -1 694.819 88.7917   2
   1 -12  -1 764.823 88.8639   2
  -1  12   1 774.310 88.8661   2
   0 -12  -1 435.914 59.9351   2
   0 -12  -1 636.627 64.7744   1
   0 -12  -1 603.728 63.7749   1
   0 -12  -1 471.245 60.0032   2
   0  12   1 488.875 60.0081   2
  -1 -12  -1 332.649 40.6798   2
  -1 -12  -1 404.233 45.3457   1
   1  12   1 331.722 40.6749   2
  -2 -12  -1 147.475 21.8652   1
  -2 -12  -1 69.2618 10.5402   2
   2  12   1 77.6632 10.4159   2
   2  12   1 132.795 21.5462   1
   2  12   1 87.5652 10.4970   2
  -3 -12  -1 2.77045 9.85878   1
  -3 -12  -1 -1.2530 1.60262   2
   3  12   1 -0.9957 9.68682   1
   3  12   1 0.96510 1.61114   2
   3  12   1 1.55013 1.44174   2
  -4 -12  -1 248.537 35.4307   1
  -4 -12  -1 266.804 29.3697   2
   4  12   1 275.057 29.3619   2
   4  12   1 259.168 29.2926   2
   4  12   1 200.299 33.9570   1
  -5 -12  -1 83.7184 10.5849   2
  -5 -12  -1 78.2462 20.0774   1
   5  12   1 79.8127 10.2345   2
   5  12   1 64.5467 19.5447   1
   5  12   1 87.9209 10.1670   2
  -6 -12  -1 102.722 12.4081   2
  -6 -12  -1 83.2034 22.7618   1
   6  12   1 92.4021 12.2860   2
   6  12   1 80.5065 22.3846   1
   6  12   1 116.965 12.3575   2
  -7 -12  -1 -0.3622 13.4361   1
  -7 -12  -1 0.57142 1.87249   2
   7  12   1 -4.2176 9.73949   1
   7  12   1 1.15664 1.87396   2
  -8 -12  -1 2.19279 2.13430   2
   8  12   1 -1.3586 1.97115   2
   8  12   1 -2.1637 2.06572   2
   8  12   1 -6.8704 11.9980   1
  -9 -12  -1 0.38403 2.21686   2
   9  12   1 -1.4956 2.26617   2
 -10 -12  -1 1.76697 2.63945   2
  10  12   1 2.53081 2.59956   2
  10  12   1 -1.3509 2.47702   2
   9 -13  -1 1.48654 2.22711   2
   9 -13  -1 0.06601 2.48757   2
  -9  13   1 0.15589 2.71491   2
   8 -13  -1 1.31761 2.17706   2
   8 -13  -1 3.11730 2.14230   2
  -8  13   1 2.32048 2.95407   2
  -8  13   1 3.29388 2.97875   2
   7 -13  -1 15.1784 4.53641   2
   7 -13  -1 18.1050 4.86040   2
  -7  13   1 6.23705 12.2328   1
  -7  13   1 21.1908 6.10228   2
  -7  13   1 22.2198 3.48064   3
  -7  13   1 8.09532 2.80800   2
   6 -13  -1 -5.9894 10.4711   1
   6 -13  -1 -0.3806 1.71973   2
  -6  13   1 -1.2581 2.25714   2
  -6  13   1 4.35047 11.0191   1
   5 -13  -1 0.12889 1.61404   2
   5 -13  -1 -1.2682 1.62349   2
   5 -13  -1 1.47997 14.9001   1
   4 -13  -1 17.4258 4.12571   2
   4 -13  -1 24.9002 11.6472   1
   4 -13  -1 15.5916 4.14037   2
  -4  13   1 17.7146 4.56466   2
   3 -13  -1 12.4514 3.79548   2
   3 -13  -1 11.5101 3.67807   2
   3 -13  -1 7.76055 8.82722   1
   3 -13  -1 19.7319 9.69555   1
  -3  13   1 12.7079 4.23354   2
   2 -13  -1 22.7743 11.1833   1
   2 -13  -1 18.2535 3.80484   2
   2 -13  -1 9.67950 8.99496   1
   2 -13  -1 14.7528 4.06131   2
  -2  13   1 16.7444 4.34615   2
   1 -13  -1 18.1505 3.85010   2
   1 -13  -1 17.8027 4.06034   2
   1 -13  -1 10.4702 10.1987   1
   1 -13  -1 11.7480 8.91061   1
  -1  13   1 19.8340 4.30597   2
   0 -13  -1 1.24311 1.41541   2
   0 -13  -1 -4.0121 7.37339   1
   0 -13  -1 0.79049 1.53639   2
   0 -13  -1 0.36898 8.49634   1
   0  13   1 0.78144 1.58413   2
  -1 -13  -1 1.77507 1.56370   2
  -1 -13  -1 -4.5711 9.88819   1
   1  13   1 2.08280 1.60672   2
  -2 -13  -1 95.3707 20.3721   1
  -2 -13  -1 80.8243 10.5221   2
   2  13   1 103.427 21.4568   1
   2  13   1 81.9436 10.3724   2
   2  13   1 84.0782 10.4900   2
  -3 -13  -1 0.71340 1.66618   2
  -3 -13  -1 -1.0789 9.84855   1
   3  13   1 2.81706 8.57932   1
   3  13   1 1.75547 1.48766   2
   3  13   1 1.17773 1.67809   2
  -4 -13  -1 -2.4846 12.0500   1
  -4 -13  -1 -1.1822 2.09952   2
   4  13   1 -1.0329 1.65634   2
   4  13   1 0.81113 9.22124   1
   4  13   1 0.26569 1.52958   2
  -5 -13  -1 -6.0137 11.3357   1
  -5 -13  -1 -0.4003 1.83396   2
   5  13   1 -0.6436 1.79038   2
   5  13   1 -5.3289 11.5304   1
   5  13   1 0.72242 1.81996   2
  -6 -13  -1 -3.2161 11.8367   1
   6  13   1 -9.4856 10.1268   1
   6  13   1 -0.7754 1.81357   2
   6  13   1 -1.4093 1.79431   2
  -7 -13  -1 26.1011 5.39418   2
  -7 -13  -1 6.43333 14.9773   1
   7  13   1 26.0167 5.26741   2
   7  13   1 14.6984 13.1828   1
   7  13   1 23.7877 5.21963   2
  -8 -13  -1 2.64828 2.23307   2
   8  13   1 4.36065 2.22410   2
   8  13   1 4.56953 2.24840   2
  -9 -13  -1 2.01674 2.44444   2
   9  13   1 1.49241 2.42026   2
   9  13   1 1.96407 2.37994   2
   9 -14  -1 1.16237 2.36580   2
  -9  14   1 0.69169 3.53359   2
   8 -14  -1 40.8084 7.79908   2
   8 -14  -1 50.8631 8.01536   2
  -8  14   1 59.7438 6.98228   3
  -8  14   1 45.0745 8.22927   2
  -8  14   1 62.7122 9.18507   2
   7 -14  -1 -0.0271 2.07680   2
   7 -14  -1 1.38289 1.97943   2
  -7  14   1 0.92605 1.25428   3
  -7  14   1 -1.2091 2.65886   2
   6 -14  -1 2.67424 1.90368   2
   6 -14  -1 0.04052 1.88201   2
   5 -14  -1 12.1675 11.6536   1
   5 -14  -1 22.7673 4.86508   2
   5 -14  -1 24.1027 4.84539   2
  -5  14   1 23.2975 5.58345   2
   4 -14  -1 4.66851 1.82564   2
   4 -14  -1 1.61760 9.48403   1
   4 -14  -1 4.09913 1.90465   2
   4 -14  -1 11.9108 9.97255   1
  -4  14   1 3.99479 2.06580   2
   3 -14  -1 -1.7164 1.65749   2
   3 -14  -1 -0.8356 9.31274   1
   3 -14  -1 6.32568 9.12082   1
   3 -14  -1 1.28846 1.55069   2
  -3  14   1 -1.1950 1.90316   2
   2 -14  -1 58.5235 7.25617   2
   2 -14  -1 39.6294 12.8058   1
   2 -14  -1 54.4001 7.37418   2
   2 -14  -1 55.9132 16.7425   1
  -2  14   1 53.2028 7.63624   2
   1 -14  -1 47.3163 6.92840   2
   1 -14  -1 50.5483 18.1773   1
   1 -14  -1 67.3629 17.4641   1
   1 -14  -1 47.5879 6.70483   2
  -1  14   1 50.5911 7.12097   2
   0 -14  -1 223.014 30.4976   1
   0 -14  -1 255.426 34.0911   1
   0 -14  -1 180.905 23.2134   2
   0 -14  -1 183.128 23.1321   2
   0  14   1 192.370 23.2415   2
  -1 -14  -1 81.3525 18.6969   1
  -1 -14  -1 82.3136 10.2700   2
  -1 -14  -1 81.8289 10.4462   2
  -1 -14  -1 93.4127 20.4367   1
   1  14   1 83.4373 10.4079   2
  -2 -14  -1 1.90076 9.84145   1
   2  14   1 -0.1235 1.46780   2
  -3 -14  -1 156.390 28.4076   1
  -3 -14  -1 141.380 18.0875   2
   3  14   1 151.891 17.8452   2
   3  14   1 164.890 18.0703   2
   3  14   1 137.399 25.7146   1
  -4 -14  -1 246.195 39.9459   1
  -4 -14  -1 303.839 32.6677   2
   4  14   1 220.929 38.9616   1
   4  14   1 307.599 32.6539   2
   4  14   1 297.451 32.5857   2
  -5 -14  -1 96.1884 25.1352   1
  -5 -14  -1 111.054 13.7687   2
   5  14   1 77.9899 22.8063   1
   5  14   1 122.605 13.7175   2
   5  14   1 121.537 13.7713   2
  -6 -14  -1 7.51767 14.2163   1
  -6 -14  -1 7.96815 2.41202   2
   6  14   1 7.09464 2.32640   2
   6  14   1 9.22722 11.5152   1
   6  14   1 13.6445 4.36545   2
  -7 -14  -1 1.46123 2.33836   2
   7  14   1 13.9573 4.81270   2
   7  14   1 -5.7642 15.7209   1
   7  14   1 0.90473 2.16288   2
  -8 -14  -1 -1.9675 2.20389   2
   8  14   1 -2.0263 2.14436   2
  -9 -14  -1 1.43627 2.69612   2
   9  14   1 -0.6299 2.44910   2
   9  14   1 2.22958 2.64034   2
   8 -15  -1 1.09669 3.46257   2
   8 -15  -1 0.33205 2.37917   2
  -8  15   1 3.12390 1.52972   3
  -8  15   1 3.68828 3.32232   2
   7 -15  -1 -2.0165 2.17804   2
   7 -15  -1 -1.2988 2.11019   2
   6 -15  -1 15.7745 4.96056   2
   6 -15  -1 14.6001 4.85845   2
  -6  15   1 21.6572 6.13571   2
  -5  15   1 -0.4083 2.34447   2
   4 -15  -1 -1.0558 1.80020   2
   4 -15  -1 -0.3641 1.75799   2
   4 -15  -1 4.67310 10.4372   1
   4 -15  -1 6.68188 10.7603   1
  -4  15   1 -1.4091 2.63529   2
   3 -15  -1 6.26038 12.3966   1
   3 -15  -1 -0.9898 9.59797   1
   3 -15  -1 4.02204 1.85780   2
   3 -15  -1 4.35204 1.71772   2
  -3  15   1 4.75478 2.26555   2
   2 -15  -1 11.0237 10.1730   1
   2 -15  -1 5.43833 2.21481   2
   2 -15  -1 7.80519 1.88840   2
   2 -15  -1 8.97523 10.3847   1
  -2  15   1 7.85477 2.21932   2
   1 -15  -1 -0.3202 1.59884   2
   1 -15  -1 -0.8067 9.54560   1
   1 -15  -1 -2.5440 11.4588   1
  -1  15   1 -0.0389 1.81918   2
   0 -15  -1 2.35837 2.19871   2
   0 -15  -1 1.35710 9.96035   1
   0 -15  -1 4.68049 8.95080   1
   0 -15  -1 4.26031 1.58350   2
   0  15   1 2.90228 1.80851   2
  -1 -15  -1 44.3509 5.84430   2
  -1 -15  -1 25.9622 13.2329   1
  -1 -15  -1 31.2523 5.45649   2
  -1 -15  -1 26.5919 10.9669   1
   1  15   1 28.2193 6.47233   2
  -2 -15  -1 1.67323 1.87488   2
  -2 -15  -1 -0.0360 11.4911   1
   2  15   1 -0.2395 1.82411   2
   2  15   1 0.41370 1.55425   2
  -3 -15  -1 -1.1866 1.81296   2
  -3 -15  -1 -4.8704 11.1049   1
   3  15   1 8.01177 10.9661   1
   3  15   1 1.39371 1.60137   2
   3  15   1 -0.3235 1.80275   2
  -4 -15  -1 1.97871 1.95569   2
  -4 -15  -1 0.10445 12.7152   1
   4  15   1 3.22245 1.77289   2
   4  15   1 3.62273 10.4887   1
   4  15   1 2.67718 1.91354   2
  -5 -15  -1 0.60763 13.0752   1
  -5 -15  -1 -0.5215 1.98411   2
   5  15   1 -2.3670 10.9347   1
   5  15   1 -1.3617 1.89359   2
   5  15   1 -0.8707 1.88628   2
  -6 -15  -1 32.3758 6.74186   2
   6  15   1 40.8509 6.54787   2
   6  15   1 48.9896 6.61384   2
   6  15   1 18.4479 13.6523   1
  -7 -15  -1 48.8579 8.20055   2
   7  15   1 47.5775 8.04417   2
   7  15   1 63.5899 8.19855   2
   8  15   1 1.03896 2.32012   2
   8  15   1 -0.0318 2.35737   2
   7 -16  -1 1.42175 2.53181   2
   7 -16  -1 -0.6901 2.26669   2
   6 -16  -1 -0.3112 2.14516   2
   6 -16  -1 2.75033 2.10554   2
  -6  16   1 1.95454 2.73837   2
   5 -16  -1 28.2023 5.19566   2
   5 -16  -1 14.5641 5.01563   2
   5 -16  -1 14.6113 19.6898   1
  -5  16   1 18.6741 6.22973   2
   4 -16  -1 38.0896 6.13998   2
   4 -16  -1 38.7398 6.04444   2
   4 -16  -1 3.17103 12.1207   1
  -4  16   1 37.1943 6.62895   2
   3 -16  -1 1.97957 11.3446   1
   3 -16  -1 24.4615 4.50748   2
   3 -16  -1 19.4398 4.66584   2
  -3  16   1 13.5348 3.12317   2
   2 -16  -1 0.43403 1.67974   2
   2 -16  -1 -0.8924 1.87472   2
   2 -16  -1 1.71633 10.1180   1
   2 -16  -1 -7.4753 10.8518   1
  -2  16   1 -1.5544 2.05173   2
   1 -16  -1 -1.3976 1.80439   2
   1 -16  -1 -4.4724 11.0568   1
   1 -16  -1 -1.1030 1.74954   2
   1 -16  -1 -1.0778 11.6276   1
  -1  16   1 -1.9699 1.97270   2
   0 -16  -1 10.4914 12.1119   1
   0 -16  -1 6.07663 1.79034   2
   0 -16  -1 12.4530 12.1745   1
   0 -16  -1 6.77700 2.10266   2
   0  16   1 4.08204 2.03263   2
  -1 -16  -1 4.81119 12.2874   1
  -1 -16  -1 -1.4228 1.90450   2
  -1 -16  -1 0.02490 1.64984   2
  -1 -16  -1 2.81116 9.33404   1
  -2 -16  -1 2.73287 1.99882   2
  -2 -16  -1 2.03782 12.0597   1
   2  16   1 4.02692 1.78196   2
   2  16   1 2.88336 1.96800   2
  -3 -16  -1 35.1778 6.54275   2
  -3 -16  -1 30.8392 18.4681   1
   3  16   1 43.0482 6.22717   2
   3  16   1 42.3076 6.41245   2
  -4 -16  -1 13.0183 16.4515   1
  -4 -16  -1 38.4802 6.26395   2
   4  16   1 37.3458 5.92303   2
   4  16   1 38.5567 6.16224   2
   4  16   1 22.8729 12.4825   1
  -5 -16  -1 31.9038 6.52622   2
   5  16   1 19.0289 14.3050   1
   5  16   1 49.2947 6.44816   2
   5  16   1 33.2643 6.46665   2
  -6 -16  -1 4.51128 2.39902   2
   6  16   1 2.82927 2.37770   2
   6  16   1 2.67388 2.22554   2
   7  16   1 -0.6162 2.42528   2
  -8 -16  -1 21.7646 6.09795   2
   8  16   1 4.18041 2.93809   2
   7 -17  -1 2.81656 2.48207   2
   6 -17  -1 -1.0795 2.48853   2
  -6  17   1 -1.5487 2.86307   2
   5 -17  -1 -1.0387 2.08118   2
  -5  17   1 -2.4083 2.74042   2
   4 -17  -1 -8.3409 17.5851   1
   4 -17  -1 1.85650 1.99371   2
   4 -17  -1 0.99963 2.11894   2
  -4  17   1 2.46392 2.50186   2
   3 -17  -1 1.18315 2.10178   2
   3 -17  -1 -4.9755 13.9010   1
   3 -17  -1 0.51711 1.80904   2
  -3  17   1 -0.5979 2.40116   2
   2 -17  -1 0.81149 2.06853   2
   2 -17  -1 6.29836 12.9412   1
   2 -17  -1 2.73279 1.77156   2
  -2  17   1 0.54396 2.31149   2
   1 -17  -1 23.3672 5.39044   2
   1 -17  -1 21.8762 4.99764   2
   1 -17  -1 14.8720 14.0153   1
  -1  17   1 28.9239 5.66465   2
   0 -17  -1 4.42014 2.22372   2
   0 -17  -1 5.52290 12.7918   1
   0 -17  -1 6.00580 1.97851   2
   0  17   1 7.57550 2.35832   2
  -1 -17  -1 -7.0669 17.0453   1
  -1 -17  -1 -0.0150 1.98924   2
   1  17   1 0.01190 1.79873   2
   1  17   1 -2.1365 2.04639   2
  -2 -17  -1 -1.0453 13.7755   1
   2  17   1 -1.9620 2.03188   2
   2  17   1 -0.8332 1.75656   2
  -3 -17  -1 -0.0407 2.11525   2
   3  17   1 1.56051 2.04588   2
   3  17   1 -0.7610 1.84426   2
  -4 -17  -1 -0.0369 2.12818   2
   4  17   1 -1.9434 2.03093   2
   4  17   1 4.44577 1.97653   2
  -5 -17  -1 2.86762 2.26779   2
   5  17   1 -0.6377 2.09028   2
   5  17   1 3.24745 2.16131   2
  -6 -17  -1 2.77603 2.50980   2
   6  17   1 6.10034 2.35236   2
   6  17   1 2.85418 2.45982   2
  -7 -17  -1 8.12790 2.76434   2
   7  17   1 1.71090 2.66050   2
   7  17   1 6.30725 3.01064   2
   6 -18  -1 -0.7378 2.45889   2
  -6  18   1 1.69840 3.16418   2
   5 -18  -1 7.65544 2.50353   2
   5 -18  -1 5.40305 4.00053   2
  -5  18   1 20.0396 6.70671   2
   4 -18  -1 42.6414 7.22228   2
   4 -18  -1 43.8928 7.33377   2
  -4  18   1 50.9824 8.07644   2
   3 -18  -1 0.96886 2.26358   2
   3 -18  -1 4.96278 2.10298   2
  -3  18   1 0.91555 2.67933   2
   2 -18  -1 2.39291 1.90532   2
   2 -18  -1 -1.0618 2.21874   2
  -2  18   1 0.03184 2.46996   2
   1 -18  -1 18.3479 4.59890   2
   1 -18  -1 17.1809 5.26016   2
  -1  18   1 9.60305 2.92550   2
   0 -18  -1 2.03044 2.16087   2
   0 -18  -1 3.01247 1.96752   2
   0  18   1 2.79647 2.43436   2
  -1 -18  -1 5.55207 2.43188   2
  -1 -18  -1 11.1818 4.08837   2
   1  18   1 14.8558 4.63783   2
   1  18   1 6.51369 2.51498   2
  -2 -18  -1 -0.2799 1.93925   2
   2  18   1 -1.8533 2.21194   2
   2  18   1 0.97864 1.86527   2
  -3 -18  -1 0.30093 2.18242   2
   3  18   1 0.11969 2.19243   2
   3  18   1 -1.3908 1.95814   2
  -4 -18  -1 15.9995 5.57049   2
   4  18   1 17.6873 4.98775   2
   4  18   1 15.6424 5.35495   2
  -5 -18  -1 -1.0401 2.38574   2
   5  18   1 1.48601 2.32742   2
   5  18   1 2.87010 2.27889   2
  -6 -18  -1 3.34752 2.61234   2
   6  18   1 0.10776 2.63037   2
   5 -19  -1 0.28768 2.51718   2
   4 -19  -1 2.43184 2.41941   2
  -4  19   1 0.36996 2.89051   2
   3 -19  -1 1.79397 2.88780   2
   3 -19  -1 3.94052 2.44488   2
  -3  19   1 4.01066 2.86359   2
   2 -19  -1 2.62817 2.37405   2
   2 -19  -1 2.96907 2.14387   2
  -2  19   1 6.09144 2.73247   2
   1 -19  -1 -1.0283 2.02095   2
   1 -19  -1 -0.9592 2.34862   2
  -1  19   1 -0.8475 2.58259   2
   0 -19  -1 0.74965 2.32056   2
   0  19   1 -1.6430 2.54718   2
  -1 -19  -1 -0.6166 1.93872   2
  -1 -19  -1 -0.4230 2.31430   2
   1  19   1 -1.2243 2.34318   2
  -2 -19  -1 2.36712 2.41415   2
  -2 -19  -1 0.11247 2.03334   2
   2  19   1 3.14968 2.50713   2
   2  19   1 1.24931 2.04338   2
  -3 -19  -1 4.50112 2.53873   2
  -3 -19  -1 4.70340 2.37970   2
   3  19   1 4.04484 2.33754   2
   3  19   1 7.22702 2.53403   2
   4  19   1 1.75286 2.20329   2
   4  19   1 -1.2146 2.36749   2
  -5 -19  -1 16.2248 5.78984   2
   5  19   1 -0.1391 2.55719   2
   3 -20  -1 -0.3788 2.64049   2
   2 -20  -1 4.09227 2.74342   2
  -2  20   1 21.1197 6.74995   2
   1 -20  -1 63.9351 10.1318   2
  -1  20   1 72.2277 10.3812   2
   0 -20  -1 126.593 15.5679   2
   0  20   1 118.614 15.6298   2
  -1 -20  -1 25.7845 6.58499   2
   1  20   1 24.1101 6.23509   2
   1  20   1 22.2999 6.75635   2
  -2 -20  -1 -1.2998 2.67696   2
   2  20   1 0.84720 2.28536   2
  -3 -20  -1 2.69457 2.66601   2
   3  20   1 -0.9900 2.63425   2
   3  20   1 3.44698 3.07686   2
  -4 -20  -1 3.72913 3.27778   2
   0 -21  -1 -0.5487 2.90626   2
  -1 -21  -1 5.88366 3.25143   2
  -2 -20   2 2.76584 2.68819   2
   1  20  -2 -0.7922 3.06004   2
   1  20  -2 -0.1858 3.00169   2
  -1 -20   2 2.90870 2.52258   2
   0  20  -2 -0.9849 2.71306   2
   0 -20   2 1.49445 2.41544   2
  -1  20  -2 -2.5266 2.67927   2
   1 -20   2 4.99242 2.52235   2
  -2  20  -2 2.15574 2.79333   2
   2 -20   2 0.69688 2.52229   2
  -3  20  -2 -2.4771 3.11767   2
   3 -20   2 3.90892 2.63246   2
  -4 -19   2 3.87464 2.57939   2
   3  19  -2 -0.5438 2.38965   2
   3  19  -2 0.48395 2.08834   2
  -3 -19   2 -1.4413 2.19895   2
   2  19  -2 0.61143 1.96831   2
   2  19  -2 2.10918 2.43364   2
  -2 -19   2 4.06149 2.23661   2
  -2 -19   2 2.10787 1.38694   2
   1  19  -2 1.50878 2.25562   2
   1  19  -2 -0.4075 2.04499   2
  -1 -19   2 0.03314 2.24541   2
   0 -19   2 0.73399 2.22325   2
  -1  19  -2 1.13203 2.43150   2
   1 -19   2 0.16718 2.16644   2
  -2  19  -2 2.11752 2.54618   2
   2 -19   2 5.48308 2.14185   2
   2 -19   2 4.95240 2.32422   2
  -3  19  -2 0.31441 2.61173   2
   4 -19   2 -1.6696 2.36689   2
   5 -19   2 -1.5471 2.43973   2
   5  18  -2 2.07753 2.82122   2
   5  18  -2 5.76881 2.73733   2
  -5 -18   2 6.25239 2.44299   2
   4  18  -2 43.1529 6.38870   2
   4  18  -2 28.2796 6.50253   2
  -4 -18   2 31.3985 6.36039   2
   3  18  -2 44.9973 7.68870   2
   3  18  -2 47.0602 7.95316   2
  -3 -18   2 42.3068 7.82973   2
  -3 -18   2 70.6475 7.20938   2
   2  18  -2 136.462 17.2063   2
   2  18  -2 155.903 17.3952   2
  -2 -18   2 138.170 17.3261   2
   1  18  -2 20.5155 4.75617   2
   1  18  -2 5.12655 2.52528   2
  -1 -18   2 5.36137 2.30153   2
   0  18  -2 5.85760 2.52975   2
   0 -18   2 6.21778 2.24773   2
  -1  18  -2 41.0519 7.71763   2
   1 -18   2 54.5344 7.59929   2
  -2  18  -2 5.12184 2.40060   2
   2 -18   2 12.3201 4.14980   2
   2 -18   2 -1.0540 2.09596   2
  -3  18  -2 1.25103 2.42516   2
   3 -18   2 -0.0009 2.12849   2
   3 -18   2 0.24839 1.93655   2
  -4  18  -2 0.20216 2.53816   2
   4 -18   2 -1.4977 2.19834   2
   4 -18   2 -0.9912 1.95300   2
  -5  18  -2 7.79405 2.98779   2
   5 -18   2 5.57255 2.43607   2
  -6  18  -2 40.8442 7.73723   2
   6 -18   2 21.1490 6.35686   2
   6  17  -2 5.43764 2.71086   2
   6  17  -2 6.03203 2.63727   2
  -6 -17   2 7.18723 2.49982   2
   5  17  -2 0.76507 2.00284   2
   5  17  -2 1.91865 2.15763   2
  -5 -17   2 -0.0713 2.15541   2
   4  17  -2 -1.7979 1.90706   2
  -4 -17   2 -2.0057 2.01225   2
   3  17  -2 2.89085 2.02249   2
   3  17  -2 1.03435 2.08518   2
  -3 -17   2 14.1177 3.20715   2
  -3 -17   2 1.42355 2.03017   2
   2  17  -2 -1.6776 1.73093   2
   2  17  -2 -0.6287 2.00939   2
  -2 -17   2 -1.2091 1.92371   2
   1  17  -2 2.46335 1.90901   2
   1  17  -2 2.27818 2.09021   2
  -1 -17   2 21.6224 2.94414   2
  -1 -17   2 4.46865 2.14790   2
   0 -17   2 -2.0405 1.96400   2
   1 -17   2 -1.1927 1.94343   2
  -2  17  -2 -1.0461 2.14939   2
   2 -17   2 1.05680 1.89864   2
   2 -17   2 1.55160 1.71355   2
  -3  17  -2 0.33867 2.28065   2
   3 -17   2 -0.5816 1.77123   2
   3 -17   2 -1.4929 1.95259   2
  -4  17  -2 0.69357 2.30794   2
   4 -17   2 -0.0284 1.84972   2
  -5  17  -2 -1.0354 2.55566   2
   5 -17   2 -1.0937 2.02758   2
   5 -17   2 -0.4030 1.87113   2
  -6  17  -2 -2.7970 2.78460   2
   6 -17   2 -0.1932 3.10351   2
   7 -17   2 0.36217 2.37618   2
   7  16  -2 -1.2672 2.78566   2
   7  16  -2 1.93316 2.92979   2
  -7 -16   2 1.70199 2.19441   2
   6  16  -2 1.54689 2.14866   2
   6  16  -2 2.81800 2.22557   2
  -6 -16   2 0.03921 2.18296   2
   5  16  -2 44.0009 7.15140   2
   5  16  -2 50.5904 6.99996   2
  -5 -16   2 42.4012 7.16018   2
   4  16  -2 65.2360 8.94869   2
   4  16  -2 67.1859 8.80373   2
  -4 -16   2 66.3888 8.89932   2
   3  16  -2 178.410 21.8553   2
   3  16  -2 181.857 21.8206   2
  -3 -16   2 195.645 21.8342   2
   2  16  -2 14.0822 4.06783   2
   2  16  -2 12.4934 4.45777   2
  -2 -16   2 14.4327 14.7322   1
  -2 -16   2 6.46203 2.20353   2
   1  16  -2 -1.2329 1.69011   2
  -1 -16   2 -1.3542 1.81677   2
  -1 -16   2 -0.3094 12.0088   1
   0  16  -2 7.86887 2.22134   2
   0 -16   2 7.35220 11.9130   1
   0 -16   2 11.8730 4.28066   2
  -1  16  -2 6.87353 2.21832   2
   1 -16   2 12.5417 12.7850   1
   1 -16   2 6.03604 2.04224   2
   1 -16   2 7.51735 2.26433   2
  -2  16  -2 97.9692 11.1814   2
   2 -16   2 88.6683 10.8168   2
   2 -16   2 43.4162 16.4479   1
   2 -16   2 96.0762 11.0467   2
  -3  16  -2 5.27001 2.31939   2
   3 -16   2 -1.6491 11.5625   1
   3 -16   2 4.75033 2.06379   2
   3 -16   2 5.93178 1.82610   2
   4 -16   2 -1.4512 1.81237   2
   4 -16   2 4.86666 11.8763   1
   4 -16   2 0.91101 1.75535   2
  -5  16  -2 6.32810 2.54519   2
   5 -16   2 5.26780 2.08264   2
   5 -16   2 4.82340 1.98400   2
  -6  16  -2 3.29747 2.66940   2
   6 -16   2 3.29243 2.08714   2
   6 -16   2 2.50975 1.98687   2
  -7  16  -2 3.65565 2.99181   2
   7 -16   2 0.63903 2.18967   2
   7 -16   2 1.44733 3.21164   2
  -8  16  -2 2.94007 1.60427   3
  -8 -15   2 0.63486 2.79251   2
   7  15  -2 1.57112 2.07883   2
  -7 -15   2 -0.6443 2.09101   2
   6  15  -2 -0.2737 2.05869   2
   6  15  -2 -0.2121 1.96337   2
  -6 -15   2 -2.0961 2.04857   2
   5  15  -2 -0.8390 1.79978   2
  -5 -15   2 -0.7350 1.96564   2
   4  15  -2 3.41136 10.2996   1
   4  15  -2 -0.6410 1.85991   2
   4  15  -2 -0.9890 1.75034   2
  -4 -15   2 1.19242 1.78241   2
   3  15  -2 16.1337 4.04718   2
   3  15  -2 3.52778 1.84151   2
  -3 -15   2 3.29669 1.85569   2
  -3 -15   2 0.60479 11.9110   1
   2  15  -2 0.85743 1.55284   2
   2  15  -2 1.92449 1.77648   2
  -2 -15   2 2.62014 1.74275   2
  -2 -15   2 4.76470 11.7009   1
  -1 -15   2 -8.2668 10.3141   1
   0  15  -2 26.6074 4.88706   2
   0 -15   2 21.9034 9.73292   1
   0 -15   2 11.9545 10.5933   1
   0 -15   2 25.1121 4.87135   2
  -1  15  -2 33.1484 5.52531   2
   1 -15   2 33.4364 5.36806   2
   1 -15   2 33.2754 12.3059   1
   1 -15   2 29.1843 5.33938   2
   1 -15   2 22.6078 10.3615   1
  -2  15  -2 0.10453 1.85684   2
   2 -15   2 -4.3724 8.54701   1
   2 -15   2 0.27592 1.56344   2
   2 -15   2 -0.0398 1.74045   2
   2 -15   2 0.06748 9.74463   1
  -3  15  -2 9.83380 2.38015   2
   3 -15   2 8.46833 9.96167   1
   3 -15   2 6.94810 2.08999   2
   3 -15   2 11.4426 3.71332   2
   3 -15   2 2.80041 10.2176   1
  -4  15  -2 -1.8699 2.01246   2
   4 -15   2 -1.2128 1.65851   2
   4 -15   2 -0.1521 1.74021   2
   4 -15   2 0.76196 10.5147   1
  -5  15  -2 2.04331 2.29423   2
   5 -15   2 1.05253 1.74744   2
   5 -15   2 -1.0740 1.81847   2
  -6  15  -2 -2.2268 2.46372   2
   6 -15   2 -0.1695 1.86009   2
   6 -15   2 -1.2726 1.92536   2
  -7  15  -2 -1.3199 2.73586   2
   7 -15   2 -2.0752 1.99814   2
   7 -15   2 1.65889 2.00773   2
  -8  15  -2 5.03504 3.10596   2
  -8  15  -2 3.02870 1.45727   3
   8 -15   2 4.26669 2.33747   2
   8  14  -2 1.39697 2.17738   2
   8  14  -2 0.80604 2.27240   2
  -8 -14   2 0.99754 2.13614   2
   7  14  -2 2.23039 2.11064   2
   7  14  -2 2.26174 1.97738   2
  -7 -14   2 1.30289 2.11078   2
   6  14  -2 6.70265 2.19687   2
   6  14  -2 8.30989 2.09106   2
  -6 -14   2 5.32232 2.09402   2
   5  14  -2 10.2952 10.9318   1
   5  14  -2 20.0827 4.76403   2
   5  14  -2 24.9362 4.88594   2
  -5 -14   2 24.4889 4.85945   2
   4  14  -2 52.2497 7.16433   2
   4  14  -2 30.1018 11.9786   1
   4  14  -2 60.6502 7.21093   2
  -4 -14   2 34.0485 13.6244   1
  -4 -14   2 55.3671 7.11787   2
   3  14  -2 -1.3271 1.63172   2
   3  14  -2 -0.6039 1.57343   2
   3  14  -2 -5.1575 8.91430   1
  -3 -14   2 -1.0980 1.60399   2
  -3 -14   2 2.80164 10.3606   1
   2  14  -2 2.12676 1.67701   2
   2  14  -2 1.92450 1.50187   2
  -2 -14   2 3.61540 1.66916   2
  -2 -14   2 4.70248 10.2544   1
   1  14  -2 156.847 18.3536   2
  -1 -14   2 153.552 26.0488   1
  -1 -14   2 184.799 18.1133   2
  -1 -14   2 100.627 24.9504   1
  -1 -14   2 156.347 18.3560   2
   0  14  -2 108.226 14.2717   2
   0 -14   2 120.455 22.2526   1
   0 -14   2 125.014 14.0597   2
   0 -14   2 111.404 21.0124   1
   1 -14   2 77.5514 11.2863   2
   1 -14   2 104.499 20.8700   1
   1 -14   2 125.695 19.5576   1
   1 -14   2 92.7495 11.4362   2
  -2  14  -2 122.217 16.7669   2
   2 -14   2 130.420 23.8640   1
   2 -14   2 149.481 16.3008   2
   2 -14   2 145.656 22.8942   1
   2 -14   2 137.528 16.2060   2
  -3  14  -2 37.3562 7.06386   2
   3 -14   2 82.6686 17.9658   1
   3 -14   2 49.4344 17.6995   1
   3 -14   2 55.7633 6.33779   2
   3 -14   2 32.7899 6.45050   2
  -4  14  -2 12.5484 2.48992   2
   4 -14   2 15.1717 3.97340   2
   4 -14   2 7.17176 2.15203   2
   4 -14   2 19.6157 12.8146   1
  -5  14  -2 12.8918 2.63784   2
   5 -14   2 8.41611 12.1385   1
   5 -14   2 5.66618 2.14107   2
   5 -14   2 12.8254 3.96983   2
  -6  14  -2 22.6381 5.69043   2
   6 -14   2 14.0686 4.58511   2
   6 -14   2 19.7770 4.70712   2
  -7  14  -2 -0.8101 2.57060   2
  -7  14  -2 -1.5864 2.09730   2
   7 -14   2 -0.8746 1.87304   2
   7 -14   2 0.26815 1.91982   2
  -8  14  -2 -0.9468 2.40151   2
  -9  14  -2 3.60760 3.25575   2
  -9  14  -2 -1.0358 2.77033   2
   9 -14   2 -0.1612 2.24187   2
   9  13  -2 -2.3922 2.67496   2
  -9 -13   2 3.43746 2.37914   2
   8  13  -2 2.73857 2.25845   2
   8  13  -2 1.48797 2.14347   2
  -8 -13   2 2.75844 2.14505   2
   7  13  -2 6.56573 2.00777   2
   7  13  -2 3.77554 2.12399   2
  -7 -13   2 4.88580 2.16622   2
   6  13  -2 2.81438 10.5790   1
   6  13  -2 -0.8069 1.77060   2
   6  13  -2 0.15946 1.81341   2
  -6 -13   2 1.23457 1.73499   2
   5  13  -2 -1.9528 8.83131   1
   5  13  -2 1.26283 1.74617   2
   5  13  -2 1.25938 1.63588   2
  -5 -13   2 1.46488 1.69363   2
  -5 -13   2 2.88975 10.5785   1
   4  13  -2 1.77484 1.61939   2
   4  13  -2 -6.7683 8.43166   1
   4  13  -2 2.52263 1.57480   2
  -4 -13   2 -0.1935 1.56880   2
  -4 -13   2 0.34163 9.69523   1
   3  13  -2 0.98344 1.49369   2
   3  13  -2 0.32624 1.55333   2
   3  13  -2 2.77156 8.26346   1
  -3 -13   2 1.69625 1.50580   2
  -3 -13   2 1.09831 9.26497   1
   2  13  -2 1.72977 1.38347   2
   2  13  -2 -0.3242 1.66973   2
  -2 -13   2 -0.0760 1.95747   2
  -2 -13   2 0.64802 9.37694   1
   1  13  -2 4.55225 1.59875   2
  -1 -13   2 10.8063 8.92811   1
  -1 -13   2 2.73784 1.57687   2
   0  13  -2 11.7346 3.51363   2
   0 -13   2 4.03879 8.59529   1
   0 -13   2 2.37001 9.76224   1
   0 -13   2 5.21947 1.68882   2
  -1  13  -2 30.2478 3.99526   2
   1 -13   2 7.98537 2.34303   2
   1 -13   2 23.1751 3.88464   2
   1 -13   2 9.58693 8.72914   1
   1 -13   2 5.76323 8.48601   1
  -2  13  -2 11.3144 4.09948   2
   2 -13   2 12.1401 8.30507   1
   2 -13   2 8.40029 2.14054   2
   2 -13   2 21.3062 3.52167   2
   2 -13   2 4.09649 8.55048   1
  -3  13  -2 0.84016 1.83454   2
   3 -13   2 4.98084 8.25829   1
   3 -13   2 -0.2319 1.58602   2
   3 -13   2 4.91212 8.78980   1
   3 -13   2 0.99366 1.43058   2
  -4  13  -2 51.4472 7.27747   2
   4 -13   2 64.4694 20.1748   1
   4 -13   2 46.9445 6.85734   2
   5 -13   2 3.65860 1.65496   2
   5 -13   2 3.19876 1.68085   2
   5 -13   2 6.17254 9.44826   1
  -6  13  -2 3.28819 10.2960   1
  -6  13  -2 2.67890 2.34070   2
  -6  13  -2 2.31923 1.90463   2
   6 -13   2 2.82359 1.86405   2
   6 -13   2 6.71268 11.1907   1
  -7  13  -2 4.93789 2.14813   2
  -7  13  -2 5.01532 2.55938   2
   7 -13   2 6.26444 2.01519   2
   7 -13   2 6.53569 2.11547   2
  -8  13  -2 -1.6533 2.26765   2
   8 -13   2 -1.0990 1.97138   2
   8 -13   2 -1.1928 2.09642   2
  -9  13  -2 -2.6052 2.51370   2
  -9  13  -2 2.54248 3.13800   2
   9 -13   2 1.43807 2.40061   2
   9  12  -2 -1.5632 2.24100   2
   9  12  -2 -2.0694 2.27548   2
  -9 -12   2 0.48448 2.19833   2
   8  12  -2 4.86035 2.21497   2
   8  12  -2 6.68539 2.19570   2
  -8 -12   2 3.92827 2.13825   2
   7  12  -2 -5.3335 10.6209   1
  -7 -12   2 -0.0619 1.88292   2
   6  12  -2 1.77862 1.76148   2
   6  12  -2 -1.7440 9.84854   1
   6  12  -2 0.56001 1.71128   2
  -6 -12   2 -0.8667 10.8587   1
  -6 -12   2 1.28987 1.61865   2
   5  12  -2 -3.9618 8.63964   1
   5  12  -2 -0.3325 1.54220   2
  -5 -12   2 -0.7153 1.57276   2
  -5 -12   2 -2.2797 9.31616   1
   4  12  -2 32.0667 4.90536   2
   4  12  -2 16.4219 9.13659   1
   4  12  -2 30.1044 4.74369   2
  -4 -12   2 30.0747 4.74733   2
  -4 -12   2 21.0148 10.3575   1
   3  12  -2 1.80279 1.42341   2
   3  12  -2 -0.3202 7.64451   1
   3  12  -2 -1.4372 1.45028   2
  -3 -12   2 -0.5569 8.84312   1
  -3 -12   2 -0.1776 1.45102   2
   2  12  -2 13.6723 8.33008   1
   2  12  -2 13.6039 3.57450   2
   2  12  -2 14.1198 3.42862   2
  -2 -12   2 9.36881 9.05225   1
  -2 -12   2 13.3325 3.56506   2
   1  12  -2 46.8508 6.82820   2
  -1 -12   2 44.0801 6.78572   2
  -1 -12   2 70.3890 6.33238   2
  -1 -12   2 26.3168 10.7036   1
   0  12  -2 426.843 52.1034   2
   0 -12   2 426.603 55.7879   1
   0 -12   2 433.129 52.1040   2
   0 -12   2 532.664 55.8759   1
  -1  12  -2 723.009 80.6788   2
   1 -12   2 630.260 80.7227   2
   1 -12   2 735.753 83.2423   1
   1 -12   2 726.028 83.5463   1
   1 -12   2 701.152 80.6701   2
  -2  12  -2 143.731 18.4288   2
   2 -12   2 156.070 23.9034   1
   2 -12   2 153.720 18.3567   2
   2 -12   2 148.183 18.2723   2
   2 -12   2 197.921 24.0855   1
  -3  12  -2 9.68032 2.18226   2
   3 -12   2 8.67334 1.92809   2
   3 -12   2 12.4574 3.36523   2
   3 -12   2 9.98990 8.23637   1
  -4  12  -2 13.2968 4.36749   2
   4 -12   2 12.8679 3.76005   2
   4 -12   2 12.7754 3.72101   2
   4 -12   2 13.2092 9.45727   1
  -5  12  -2 63.5281 8.45001   2
  -5  12  -2 77.1928 8.81488   2
  -5  12  -2 47.4168 17.1975   1
   5 -12   2 57.1374 8.39932   2
   5 -12   2 74.7984 20.9322   1
   5 -12   2 68.5461 8.40224   2
  -6  12  -2 107.602 24.9166   1
  -6  12  -2 134.751 16.6547   2
  -6  12  -2 149.499 16.9723   2
   6 -12   2 140.266 16.6356   2
   6 -12   2 148.857 16.6723   2
   6 -12   2 142.860 25.5853   1
  -7  12  -2 21.5576 6.32129   2
  -7  12  -2 28.0956 5.61377   2
  -7  12  -2 10.9910 13.1728   1
  -7  12  -2 23.7488 4.11580   3
   7 -12   2 53.8333 5.44125   2
   7 -12   2 12.3114 5.08540   2
  -8  12  -2 0.85524 2.14645   2
   8 -12   2 -1.7698 1.93489   2
   8 -12   2 0.54338 1.94596   2
  -9  12  -2 2.15476 2.88858   2
  -9  12  -2 0.35881 2.39368   2
   9 -12   2 3.47001 2.36778   2
   9 -12   2 -0.8419 2.19798   2
 -10  12  -2 -0.8849 2.71467   2
  10 -12   2 2.24869 2.52263   2
  10  11  -2 3.28778 3.04617   2
 -10 -11   2 2.59784 2.48617   2
   9  11  -2 2.12046 2.27514   2
   9  11  -2 2.54120 2.29518   2
  -9 -11   2 3.64507 2.25719   2
   8  11  -2 2.17540 2.05551   2
   8  11  -2 2.56682 2.07002   2
  -8 -11   2 1.57923 1.95175   2
   7  11  -2 36.9104 5.51988   2
   7  11  -2 34.6111 5.41700   2
   7  11  -2 12.3270 10.7026   1
  -7 -11   2 28.3900 5.46964   2
  -7 -11   2 16.6979 13.3582   1
   6  11  -2 15.2182 9.72650   1
   6  11  -2 20.0454 4.50099   2
   6  11  -2 22.1294 4.42758   2
  -6 -11   2 11.6489 11.4327   1
  -6 -11   2 21.5780 4.36724   2
   5  11  -2 40.5194 5.50854   2
   5  11  -2 25.4971 10.3014   1
   5  11  -2 37.2169 5.50367   2
  -5 -11   2 39.9026 5.49209   2
  -5 -11   2 26.4770 10.8549   1
   4  11  -2 3.84421 1.49119   2
   4  11  -2 1.94688 7.74491   1
  -4 -11   2 2.99867 8.39393   1
  -4 -11   2 1.62110 1.41066   2
   3  11  -2 2.32140 1.28660   2
   3  11  -2 8.28076 7.69238   1
   3  11  -2 0.72653 1.39794   2
  -3 -11   2 4.62599 8.07591   1
  -3 -11   2 0.52853 1.30926   2
   2  11  -2 64.2314 8.87669   2
   2  11  -2 89.1952 15.4167   1
   2  11  -2 76.8734 8.95700   2
  -2 -11   2 66.3035 8.90229   2
  -2 -11   2 92.9190 16.8507   1
   1  11  -2 29.8372 4.20318   2
  -1 -11   2 24.8494 4.14655   2
  -1 -11   2 23.1448 8.16568   1
   0  11  -2 -0.2876 1.22351   2
   0 -11   2 -0.6422 6.12765   1
   0 -11   2 -1.8990 6.69575   1
  -1  11  -2 0.52408 1.34532   2
   1 -11   2 0.76485 1.22812   2
   1 -11   2 -0.2223 5.87509   1
   1 -11   2 -0.5859 6.70230   1
   2 -11   2 0.70572 6.40228   1
   2 -11   2 1.28604 6.71768   1
   2 -11   2 -0.8018 1.17247   2
  -3  11  -2 135.513 16.6337   2
   3 -11   2 185.035 23.0661   1
   3 -11   2 139.399 16.5530   2
   3 -11   2 125.862 16.4900   2
  -4  11  -2 21.4612 4.52012   2
  -4  11  -2 23.2595 4.06190   2
  -4  11  -2 15.8841 8.59856   1
   4 -11   2 22.0053 3.96283   2
   4 -11   2 21.4265 4.05998   2
   4 -11   2 20.3974 8.71275   1
  -5  11  -2 26.9903 10.7559   1
  -5  11  -2 43.9433 6.52263   2
  -5  11  -2 45.3916 6.10307   2
   5 -11   2 43.1150 5.99722   2
   5 -11   2 45.6212 6.07676   2
   5 -11   2 50.9123 16.5264   1
  -6  11  -2 4.82364 1.68345   2
  -6  11  -2 5.32814 2.14442   2
  -6  11  -2 4.59275 9.50587   1
   6 -11   2 3.34195 9.93580   1
   6 -11   2 5.00518 1.74419   2
   6 -11   2 5.53020 1.68747   2
  -7  11  -2 8.47258 1.39916   3
  -7  11  -2 8.98862 11.6062   1
  -7  11  -2 7.34941 2.58103   2
  -7  11  -2 6.50709 2.15607   2
   7 -11   2 8.58759 2.11764   2
   7 -11   2 0.92681 10.4998   1
   7 -11   2 8.08496 2.23198   2
  -8  11  -2 32.8227 6.69835   2
  -8  11  -2 23.3546 5.59374   2
  -8  11  -2 9.81208 13.3503   1
   8 -11   2 26.7731 5.34414   2
   8 -11   2 21.1218 5.23425   2
  -9  11  -2 2.19653 2.42850   2
  -9  11  -2 3.00865 2.87760   2
   9 -11   2 2.68052 2.09276   2
   9 -11   2 1.37835 2.25816   2
 -10  11  -2 2.25872 3.15070   2
  10 -11   2 4.36878 2.36818   2
  10 -11   2 1.21463 2.55660   2
  10  10  -2 6.52016 2.66533   2
  10  10  -2 0.92948 2.43831   2
 -10 -10   2 2.62198 2.34829   2
   9  10  -2 30.3598 6.21410   2
   9  10  -2 31.2119 6.10577   2
  -9 -10   2 34.4822 6.01332   2
   8  10  -2 12.3002 13.1886   1
   8  10  -2 45.8574 6.88207   2
   8  10  -2 44.4725 6.77844   2
  -8 -10   2 47.6632 6.72459   2
   7  10  -2 -3.0959 9.81627   1
   7  10  -2 1.63450 1.77781   2
  -7 -10   2 1.52664 1.72547   2
  -7 -10   2 6.39044 11.4153   1
   6  10  -2 4.95419 8.78590   1
   6  10  -2 2.26284 1.53271   2
   6  10  -2 1.40592 1.60792   2
  -6 -10   2 4.86317 10.1647   1
  -6 -10   2 3.99075 1.63957   2
   5  10  -2 1.18873 1.45221   2
   5  10  -2 -0.3199 1.40486   2
   5  10  -2 3.23449 7.53670   1
  -5 -10   2 -0.2319 1.49140   2
  -5 -10   2 -2.4531 8.24311   1
   4  10  -2 77.1573 8.43812   2
   4  10  -2 68.2377 8.38785   2
   4  10  -2 53.6524 15.4757   1
  -4 -10   2 64.5946 8.31825   2
  -4 -10   2 53.1271 15.2154   1
   3  10  -2 297.581 32.6097   2
   3  10  -2 257.584 32.5737   2
   3  10  -2 261.618 35.6515   1
  -3 -10   2 305.058 36.4216   1
  -3 -10   2 291.800 32.5808   2
   2  10  -2 51.3254 6.17705   2
   2  10  -2 35.5521 10.5813   1
   2  10  -2 41.8406 6.11318   2
  -2 -10   2 51.8257 6.12363   2
  -2 -10   2 60.4282 13.3512   1
   1  10  -2 12.5228 3.12289   2
  -1 -10   2 16.2920 3.04537   2
  -1 -10   2 42.5485 11.3866   1
   0  10  -2 46.4749 6.18340   2
   0 -10   2 47.0312 6.14591   2
   0 -10   2 66.3104 13.0839   1
  -1  10  -2 82.3523 10.7376   2
   1 -10   2 85.4848 10.6959   2
   1 -10   2 120.650 16.6506   1
  -2  10  -2 43.0611 6.13466   2
   2 -10   2 44.9378 6.01335   2
   2 -10   2 46.3792 5.97389   2
   2 -10   2 66.3440 12.6616   1
   2 -10   2 51.2651 12.7248   1
  -3  10  -2 60.9083 7.52216   2
   3 -10   2 54.0106 13.9760   1
   3 -10   2 55.5115 7.34532   2
   3 -10   2 61.3373 7.37291   2
  -4  10  -2 101.404 13.2336   2
  -4  10  -2 115.262 13.1209   2
  -4  10  -2 106.955 18.3925   1
   4 -10   2 106.318 13.1047   2
   4 -10   2 149.616 20.6384   1
   4 -10   2 105.600 13.0964   2
  -5  10  -2 142.171 17.5116   2
  -5  10  -2 147.257 25.9369   1
  -5  10  -2 155.346 17.6239   2
   5 -10   2 161.163 23.6015   1
   5 -10   2 147.033 17.4758   2
   5 -10   2 145.629 17.4709   2
  -6  10  -2 37.6515 6.03267   2
  -6  10  -2 20.6804 10.6695   1
  -6  10  -2 37.7748 5.60603   2
   6 -10   2 34.1446 5.51846   2
   6 -10   2 26.8170 10.9140   1
   6 -10   2 42.7316 5.54589   2
  -7  10  -2 20.7378 4.49718   2
  -7  10  -2 14.8467 5.16572   2
  -7  10  -2 16.7516 3.11289   3
  -7  10  -2 9.92869 16.2308   1
   7 -10   2 26.3377 4.56367   2
   7 -10   2 12.1304 4.38298   2
   7 -10   2 10.3421 10.3663   1
  -8  10  -2 34.6079 5.56996   2
  -8  10  -2 0.76588 15.5871   1
  -8  10  -2 18.4202 6.28993   2
   8 -10   2 13.9352 5.31874   2
   8 -10   2 37.8212 5.40583   2
   8 -10   2 14.4190 12.5014   1
  -9  10  -2 2.66493 2.43769   2
  -9  10  -2 2.01465 2.79426   2
   9 -10   2 5.47843 2.22380   2
   9 -10   2 2.99882 2.10405   2
 -10  10  -2 5.56908 3.04304   2
 -10  10  -2 2.07837 2.89499   2
  10 -10   2 3.91358 2.54050   2
  10 -10   2 7.32063 2.38140   2
 -11  10  -2 -1.8215 3.41418   2
  11 -10   2 0.80001 2.48204   2
  10   9  -2 -0.4401 2.41647   2
  10   9  -2 -1.3446 2.32024   2
   9   9  -2 -1.0605 2.08291   2
   9   9  -2 -0.5234 2.15599   2
  -9  -9   2 -0.1024 2.03921   2
   8   9  -2 30.6687 13.7085   1
   8   9  -2 36.3042 5.89028   2
   8   9  -2 31.3656 5.84447   2
  -8  -9   2 36.7944 5.79434   2
  -8  -9   2 15.0408 13.8120   1
   7   9  -2 55.0886 6.88032   2
   7   9  -2 35.5363 12.9838   1
   7   9  -2 49.1961 6.77188   2
  -7  -9   2 49.1706 6.77388   2
  -7  -9   2 23.7082 12.2991   1
   6   9  -2 1.80412 1.45640   2
   6   9  -2 3.70063 8.42932   1
   6   9  -2 -1.1410 2.02759   2
  -6  -9   2 1.15715 1.92407   2
  -6  -9   2 0.51351 8.70174   1
   5   9  -2 141.419 16.2535   2
   5   9  -2 116.416 21.6496   1
   5   9  -2 149.084 16.2319   2
  -5  -9   2 138.226 16.2040   2
  -5  -9   2 132.500 22.1110   1
   4   9  -2 -0.1489 1.20920   2
   4   9  -2 -1.6563 6.17178   1
  -4  -9   2 0.45671 6.94522   1
  -4  -9   2 0.15503 1.23109   2
   3   9  -2 -1.9182 6.01868   1
   3   9  -2 -0.5272 1.08606   2
  -3  -9   2 1.54111 6.47190   1
  -3  -9   2 0.13358 1.08676   2
   2   9  -2 113.505 13.4109   2
   2   9  -2 92.0847 13.3680   2
   2   9  -2 128.882 17.4124   1
  -2  -9   2 115.100 13.3884   2
  -2  -9   2 141.326 18.5723   1
   1   9  -2 0.29468 1.01698   2
   1   9  -2 3.94394 5.51738   1
  -1  -9   2 0.94030 0.99077   2
  -1  -9   2 2.47667 5.65365   1
   0   9  -2 3.54162 1.10437   2
   0  -9   2 5.47384 5.56959   1
   0  -9   2 3.14825 1.07436   2
  -1   9  -2 6.92582 2.56319   2
   1  -9   2 7.40747 5.25198   1
   1  -9   2 6.51750 5.50465   1
   1  -9   2 7.77468 2.39033   2
  -2   9  -2 18.4014 3.42037   2
   2  -9   2 19.6372 3.27847   2
   2  -9   2 19.1073 3.21563   2
   2  -9   2 28.2319 9.97398   1
  -3   9  -2 5.04258 1.29825   2
  -3   9  -2 5.48075 1.42557   2
  -3   9  -2 4.01766 5.32228   1
   3  -9   2 5.09359 1.24441   2
   3  -9   2 5.42138 1.31048   2
   3  -9   2 4.11474 5.70541   1
  -4   9  -2 57.2250 7.22799   2
  -4   9  -2 53.2731 7.05066   2
  -4   9  -2 43.9203 14.7172   1
   4  -9   2 55.7003 7.05360   2
   4  -9   2 51.6923 14.8823   1
   4  -9   2 60.2544 6.98827   2
  -5   9  -2 66.0878 8.85140   2
  -5   9  -2 52.2221 15.4621   1
  -5   9  -2 69.5011 8.66291   2
   5  -9   2 68.7079 8.62421   2
   5  -9   2 88.2198 18.1544   1
   5  -9   2 75.1332 8.65941   2
  -6   9  -2 21.7134 10.2519   1
  -6   9  -2 37.6599 6.03662   2
  -6   9  -2 49.7400 6.35531   2
   6  -9   2 46.1203 5.92500   2
   6  -9   2 46.1039 5.97662   2
   6  -9   2 31.1638 10.6434   1
  -7   9  -2 32.3733 5.43797   2
  -7   9  -2 38.9410 5.87192   2
  -7   9  -2 16.5747 10.5945   1
   7  -9   2 34.7721 5.40510   2
   7  -9   2 29.6424 5.17337   2
   7  -9   2 24.8206 10.9658   1
  -8   9  -2 62.4805 9.23772   2
  -8   9  -2 81.2079 9.61619   2
  -8   9  -2 50.6300 20.0455   1
   8  -9   2 71.2486 9.13263   2
   8  -9   2 70.9173 9.20134   2
   8  -9   2 54.8216 20.8090   1
  -9   9  -2 12.3868 13.8094   1
  -9   9  -2 32.8215 5.87469   2
  -9   9  -2 29.5786 6.61206   2
   9  -9   2 16.0278 15.4251   1
   9  -9   2 36.7689 5.85611   2
   9  -9   2 15.2604 5.45872   2
 -10   9  -2 -2.3807 2.73993   2
 -10   9  -2 1.65716 2.46068   2
  10  -9   2 1.11077 2.33639   2
  10  -9   2 1.04915 2.16981   2
 -11   9  -2 -0.4459 3.09390   2
 -11   9  -2 1.61354 2.81082   2
  11  -9   2 3.76583 2.69467   2
  11  -9   2 3.09633 2.51823   2
  11   8  -2 -2.2521 2.54792   2
 -11  -8   2 -1.7563 2.42190   2
  10   8  -2 3.84137 2.42667   2
  10   8  -2 7.32198 2.38042   2
 -10  -8   2 3.73983 2.24943   2
 -10  -8   2 4.12524 2.44814   2
   9   8  -2 23.6892 15.4207   1
   9   8  -2 52.6752 7.68423   2
   9   8  -2 50.5716 7.55095   2
  -9  -8   2 52.6775 8.43321   2
  -9  -8   2 56.2547 7.44718   2
   8   8  -2 15.1135 11.8065   1
   8   8  -2 27.3040 5.13942   2
   8   8  -2 19.2540 5.10047   2
  -8  -8   2 13.1954 12.5372   1
  -8  -8   2 26.6625 4.97481   2
   7   8  -2 13.8593 3.71979   2
   7   8  -2 3.88581 1.80886   2
   7   8  -2 -0.3846 9.52277   1
  -7  -8   2 5.73957 1.84375   2
  -7  -8   2 0.44743 9.95533   1
   6   8  -2 38.0845 5.22061   2
   6   8  -2 36.0170 5.31306   2
   6   8  -2 32.4910 10.6302   1
  -6  -8   2 34.9972 5.20936   2
  -6  -8   2 20.5891 9.87606   1
   5   8  -2 102.215 18.0598   1
   5   8  -2 115.529 12.5161   2
   5   8  -2 111.770 12.5041   2
  -5  -8   2 95.6539 12.2894   2
  -5  -8   2 105.901 12.4983   2
  -5  -8   2 92.3104 18.1406   1
   4   8  -2 595.318 69.4119   2
   4   8  -2 625.451 69.4301   2
   4   8  -2 564.711 72.3660   1
  -4  -8   2 627.857 69.4228   2
  -4  -8   2 607.098 71.8199   1
   3   8  -2 0.38554 5.31809   1
   3   8  -2 1.57139 1.07856   2
   3   8  -2 1.84632 1.07591   2
  -3  -8   2 1.56097 1.03654   2
  -3  -8   2 0.12682 6.89156   1
   2   8  -2 24.5328 5.41106   2
   2   8  -2 48.1294 10.4068   1
   2   8  -2 40.8045 4.91168   2
  -2  -8   2 53.1769 11.0487   1
  -2  -8   2 39.5716 4.84799   2
   1   8  -2 0.61864 0.96477   2
   1   8  -2 0.54064 4.66992   1
  -1  -8   2 1.09923 4.90256   1
  -1  -8   2 0.83621 0.90757   2
   0   8  -2 127.686 14.1299   2
   0  -8   2 133.273 14.1239   2
   0  -8   2 66.1775 13.9775   2
   0  -8   2 175.629 17.6545   1
  -1   8  -2 90.7888 11.8169   2
   1  -8   2 130.629 15.5544   1
   1  -8   2 94.2412 11.7885   2
  -2   8  -2 82.6984 9.31221   2
   2  -8   2 68.9097 9.22025   2
   2  -8   2 78.3739 9.25144   2
   2  -8   2 84.1651 13.5859   1
  -3   8  -2 1.66840 0.97286   2
  -3   8  -2 2.62514 5.23256   1
  -3   8  -2 1.13989 1.13692   2
   3  -8   2 4.46630 5.54322   1
   3  -8   2 1.15804 1.00262   2
   3  -8   2 3.02111 1.05310   2
  -4   8  -2 569.784 63.0423   2
  -4   8  -2 529.021 62.9928   2
  -4   8  -2 481.175 65.0297   1
   4  -8   2 567.834 63.0201   2
   4  -8   2 590.809 65.6594   1
   4  -8   2 553.128 63.0062   2
  -5   8  -2 123.768 22.3500   1
  -5   8  -2 166.004 18.1684   2
  -5   8  -2 152.426 18.0697   2
   5  -8   2 153.956 18.0535   2
   5  -8   2 164.454 23.0255   1
   5  -8   2 160.774 18.0498   2
  -6   8  -2 5.97212 9.54026   1
  -6   8  -2 9.25808 2.19990   3
  -6   8  -2 1.83736 1.98337   2
  -6   8  -2 18.6708 3.42164   2
   6  -8   2 19.1025 12.2130   1
   6  -8   2 18.2108 3.37318   2
   6  -8   2 12.0742 3.30942   2
  -7   8  -2 11.8531 10.0530   1
  -7   8  -2 30.8431 4.99367   2
  -7   8  -2 21.3248 5.44648   2
   7  -8   2 30.9731 4.81881   2
   7  -8   2 30.5618 4.85061   2
   7  -8   2 21.4999 14.6734   1
  -8   8  -2 13.9949 4.30293   2
  -8   8  -2 10.9733 2.76725   2
  -8   8  -2 10.3009 17.1064   1
   8  -8   2 10.8959 10.7068   1
   8  -8   2 21.3924 4.25378   2
   8  -8   2 9.70440 2.37314   2
  -9   8  -2 76.1474 10.0338   2
  -9   8  -2 69.6271 23.4262   1
  -9   8  -2 80.0052 10.4853   2
   9  -8   2 71.3950 10.7215   2
   9  -8   2 76.0330 23.3758   1
   9  -8   2 78.9814 10.1084   2
 -10   8  -2 19.3286 5.26863   2
 -10   8  -2 8.27549 3.55461   2
  10  -8   2 5.53079 2.35811   2
  10  -8   2 8.36246 2.57703   2
 -11   8  -2 -2.6381 2.68295   2
 -11   8  -2 1.52559 3.00074   2
  11  -8   2 0.77613 2.31718   2
  11  -8   2 -1.4635 2.46048   2
  11   7  -2 1.45999 2.66150   2
  11   7  -2 0.12973 2.42600   2
 -11  -7   2 4.76960 2.29476   2
  10   7  -2 1.24236 2.18504   2
  10   7  -2 -1.8190 2.18668   2
 -10  -7   2 -1.4494 2.14488   2
 -10  -7   2 -0.4065 2.11375   2
   9   7  -2 7.41201 2.38371   2
   9   7  -2 9.05033 12.5210   1
   9   7  -2 9.93756 2.39701   2
  -9  -7   2 6.55855 2.31269   2
  -9  -7   2 14.8073 4.41895   2
  -9  -7   2 18.5478 21.9493   1
   8   7  -2 77.1974 9.41927   2
   8   7  -2 82.5551 9.41089   2
   8   7  -2 67.0415 20.2548   1
  -8  -7   2 72.2231 9.59850   2
  -8  -7   2 37.0991 14.7591   1
  -8  -7   2 73.8461 9.35392   2
   7   7  -2 3.27384 1.65500   2
   7   7  -2 5.26644 2.06101   2
   7   7  -2 3.29992 9.08644   1
  -7  -7   2 2.56184 1.79891   2
  -7  -7   2 4.02817 8.84254   1
   6   7  -2 83.0781 9.81369   2
   6   7  -2 79.8743 9.81748   2
   6   7  -2 87.4032 17.0264   1
  -6  -7   2 77.6772 9.83684   2
  -6  -7   2 71.5125 17.0329   1
   5   7  -2 8.18806 2.67154   2
   5   7  -2 3.91228 6.67426   1
   5   7  -2 3.08822 1.28457   2
  -5  -7   2 2.18151 1.29061   2
  -5  -7   2 0.39315 6.94656   1
   4   7  -2 59.0053 6.37018   2
   4   7  -2 39.6879 6.40683   2
   4   7  -2 53.9425 12.2125   1
  -4  -7   2 47.5897 12.3315   1
  -4  -7   2 52.3916 6.35390   2
   3   7  -2 42.0912 5.14222   2
   3   7  -2 28.1388 5.31074   2
   3   7  -2 45.8122 10.3873   1
  -3  -7   2 45.4821 5.11737   2
  -3  -7   2 47.5876 10.4698   1
   2   7  -2 4.88766 1.15141   2
   2   7  -2 3.85068 4.94737   1
   2   7  -2 9.21308 2.61644   2
  -2  -7   2 5.70996 2.09158   2
  -2  -7   2 6.16879 5.36608   1
   1   7  -2 26.9839 3.97920   2
   1   7  -2 32.3018 8.65972   1
  -1  -7   2 30.1278 3.95612   2
  -1  -7   2 38.0446 9.16560   1
   0   7  -2 61.0786 7.61358   2
   0  -7   2 62.4958 7.57786   2
   0  -7   2 71.9098 11.3731   1
  -1   7  -2 369.857 48.6383   2
   1  -7   2 358.541 48.6271   2
   1  -7   2 555.875 50.5644   1
  -2   7  -2 199.007 25.3813   2
  -2   7  -2 207.904 25.3483   2
  -2   7  -2 271.740 27.6128   1
   2  -7   2 262.922 27.8756   1
   2  -7   2 206.951 25.3589   2
   2  -7   2 188.115 25.3507   2
  -3   7  -2 395.422 46.0840   1
  -3   7  -2 360.278 43.9272   2
  -3   7  -2 382.836 43.9688   2
   3  -7   2 411.842 46.1294   1
   3  -7   2 374.867 43.9440   2
   3  -7   2 373.059 43.9346   2
  -4   7  -2 23.3863 4.29985   2
  -4   7  -2 29.0111 4.09427   2
  -4   7  -2 27.5338 10.2925   1
   4  -7   2 31.2047 4.07019   2
   4  -7   2 29.5412 4.11483   2
   4  -7   2 35.6581 10.9268   1
  -5   7  -2 42.8956 5.38161   2
  -5   7  -2 33.7878 5.18033   2
  -5   7  -2 29.7870 9.01707   1
   5  -7   2 42.1367 5.21601   2
   5  -7   2 33.8738 11.8691   1
   5  -7   2 38.9279 5.15313   2
  -6   7  -2 86.4897 10.3572   2
  -6   7  -2 80.5705 10.5286   2
  -6   7  -2 68.5693 16.8695   1
   6  -7   2 92.0643 10.3787   2
   6  -7   2 95.3701 16.9368   1
  -7   7  -2 170.744 20.4307   2
  -7   7  -2 194.585 20.5613   2
  -7   7  -2 138.078 26.4028   1
   7  -7   2 187.615 20.4320   2
   7  -7   2 160.288 26.3524   1
   7  -7   2 175.408 20.4126   2
  -8   7  -2 53.7366 7.40700   2
  -8   7  -2 52.0321 18.8806   1
  -8   7  -2 53.3046 7.77384   2
   8  -7   2 53.5853 7.34293   2
   8  -7   2 49.9770 18.0132   1
   8  -7   2 54.6765 7.45512   2
  -9   7  -2 4.15364 2.08311   2
  -9   7  -2 3.05195 2.33542   2
  -9   7  -2 4.86398 12.1072   1
   9  -7   2 5.03586 2.03575   2
   9  -7   2 14.9123 11.5327   1
   9  -7   2 4.82460 1.94778   2
 -10   7  -2 13.4938 14.1620   1
 -10   7  -2 19.2106 5.10695   2
 -10   7  -2 5.17730 2.71734   2
  10  -7   2 3.13527 2.23845   2
  10  -7   2 8.36440 2.43947   2
  10  -7   2 7.33651 19.6333   1
 -11   7  -2 4.41862 3.34140   2
 -11   7  -2 6.32260 2.70767   2
  11  -7   2 3.82472 2.65492   2
  11  -7   2 5.13012 2.44341   2
  11   6  -2 -0.2147 2.30710   2
  11   6  -2 2.11621 2.49846   2
  10   6  -2 3.96053 2.21288   2
  10   6  -2 5.02929 2.31224   2
 -10  -6   2 5.76374 2.12994   2
 -10  -6   2 2.37195 2.11673   2
   9   6  -2 15.8592 4.45873   2
   9   6  -2 4.63689 10.7113   1
   9   6  -2 12.9008 4.52262   2
  -9  -6   2 11.2449 12.4536   1
  -9  -6   2 17.3711 4.32683   2
  -9  -6   2 7.59897 2.35066   2
   8   6  -2 85.9787 9.49572   2
   8   6  -2 56.7089 18.7564   1
   8   6  -2 74.2931 9.46028   2
  -8  -6   2 83.0962 9.38086   2
  -8  -6   2 31.0534 14.0752   1
  -8  -6   2 76.1174 9.43875   2
   7   6  -2 26.5227 10.6380   1
   7   6  -2 35.1128 5.38070   2
   7   6  -2 41.4900 5.38386   2
  -7  -6   2 18.5674 10.1917   1
  -7  -6   2 35.8976 5.36492   2
  -7  -6   2 32.7805 5.48147   2
   6   6  -2 50.6585 14.6868   1
   6   6  -2 52.8986 6.59321   2
   6   6  -2 50.2889 6.56077   2
  -6  -6   2 46.8656 6.57617   2
  -6  -6   2 37.8944 14.6111   1
   5   6  -2 818.159 89.7980   2
   5   6  -2 768.255 89.7790   2
   5   6  -2 765.265 92.0751   1
  -5  -6   2 786.351 92.2022   1
  -5  -6   2 774.400 89.7965   2
   4   6  -2 531.271 57.9850   2
   4   6  -2 590.132 58.0068   2
   4   6  -2 566.793 60.1722   1
  -4  -6   2 580.019 60.3690   1
  -4  -6   2 573.343 58.0009   2
  -4  -6   2 197.872 57.8981   2
   3   6  -2 24.5576 3.40774   2
   3   6  -2 13.1692 5.96102   1
  -3  -6   2 23.3903 3.39095   2
  -3  -6   2 25.5387 8.98765   1
   2   6  -2 123.088 15.6866   2
   2   6  -2 89.3849 15.6907   2
   2   6  -2 168.212 18.2900   1
  -2  -6   2 209.735 18.9213   1
  -2  -6   2 125.113 15.6664   2
   1   6  -2 575.529 61.8574   1
   1   6  -2 462.362 60.6086   2
  -1  -6   2 461.155 60.6034   2
  -1  -6   2 620.946 62.0083   1
   0   6  -2 952.497 125.098   2
   0  -6   2 1369.72 126.269   1
   0  -6   2 959.231 125.098   2
  -1   6  -2 147.972 17.1861   2
   1  -6   2 149.071 17.1594   2
  -2   6  -2 47.9113 5.03271   2
  -2   6  -2 73.3968 9.46917   1
  -2   6  -2 31.4744 5.16220   2
   2  -6   2 56.0058 11.3819   1
   2  -6   2 37.6873 5.03752   2
   2  -6   2 33.7207 5.07731   2
  -3   6  -2 583.697 68.9833   1
  -3   6  -2 546.164 67.3985   2
  -3   6  -2 579.501 67.4266   2
   3  -6   2 685.608 69.5081   1
   3  -6   2 559.045 67.4062   2
   3  -6   2 577.372 67.4101   2
  -4   6  -2 144.081 16.3079   2
  -4   6  -2 165.873 21.2816   1
  -4   6  -2 124.017 16.2246   2
   4  -6   2 136.207 16.2480   2
   4  -6   2 138.380 19.6197   1
   4  -6   2 140.395 16.2569   2
  -5   6  -2 186.199 25.5035   1
   5  -6   2 181.996 21.5829   2
   5  -6   2 192.497 24.9808   1
  -6   6  -2 48.4139 6.68275   2
  -6   6  -2 48.5580 13.9330   1
  -6   6  -2 51.8634 6.50243   2
   6  -6   2 52.1472 6.45038   2
   6  -6   2 48.3100 6.43832   2
   6  -6   2 49.0984 13.5226   1
  -7   6  -2 11.2591 4.23587   2
  -7   6  -2 18.3220 3.82203   2
  -7   6  -2 6.45393 8.45695   1
   7  -6   2 14.3741 3.63954   2
   7  -6   2 20.0333 3.78803   2
   7  -6   2 12.9343 12.1659   1
  -8   6  -2 93.9241 11.9351   2
  -8   6  -2 73.9505 20.9303   1
  -8   6  -2 100.044 11.7550   2
   8  -6   2 99.1487 11.7457   2
   8  -6   2 90.7923 20.5541   1
   8  -6   2 98.3245 11.7085   2
  -9   6  -2 24.0749 5.62050   2
  -9   6  -2 25.3844 5.08358   2
  -9   6  -2 20.6848 12.7455   1
   9  -6   2 21.0308 5.07521   2
   9  -6   2 26.2806 4.84923   2
   9  -6   2 14.4831 11.7266   1
 -10   6  -2 10.5263 14.5446   1
 -10   6  -2 34.6684 5.86111   2
 -10   6  -2 30.8574 6.37280   2
  10  -6   2 24.9356 6.26641   2
  10  -6   2 22.5722 5.71410   2
  10  -6   2 18.5628 21.3557   1
 -11   6  -2 15.6029 5.25992   2
 -11   6  -2 1.51312 2.86406   2
  11  -6   2 1.35819 2.23703   2
  11  -6   2 3.01947 2.45478   2
 -12   6  -2 -0.7803 3.79585   2
 -12   6  -2 1.38123 2.85816   2
  12  -6   2 0.26762 2.82342   2
  12  -6   2 1.15919 2.66278   2
  11   5  -2 -0.4476 2.28983   2
  11   5  -2 -0.8451 2.44577   2
 -11  -5   2 2.05579 2.24190   2
 -11  -5   2 1.24432 3.31678   2
  10   5  -2 -0.8030 2.14149   2
  10   5  -2 2.60346 15.9803   1
  10   5  -2 4.28951 2.10655   2
 -10  -5   2 -0.4150 1.86804   2
 -10  -5   2 -0.0895 1.97998   2
   9   5  -2 4.16628 10.3357   1
   9   5  -2 5.49020 1.97762   2
   9   5  -2 4.55792 1.89530   2
  -9  -5   2 -0.8220 11.2276   1
  -9  -5   2 1.99957 1.88277   2
  -9  -5   2 3.87663 1.89906   2
   8   5  -2 48.6014 6.54640   2
   8   5  -2 37.1413 12.1876   1
   8   5  -2 43.9124 6.56799   2
  -8  -5   2 27.4976 11.8527   1
  -8  -5   2 44.3291 6.49560   2
  -8  -5   2 51.2138 6.41945   2
   7   5  -2 4.86976 1.65519   2
   7   5  -2 5.88414 1.68177   2
   7   5  -2 3.65870 8.55860   1
  -7  -5   2 4.12192 1.61917   2
  -7  -5   2 11.9817 3.49305   2
  -7  -5   2 7.33485 9.08679   1
   6   5  -2 15.3896 3.31013   2
   6   5  -2 9.05658 7.52318   1
   6   5  -2 11.3373 3.16074   2
  -6  -5   2 8.96680 8.01769   1
  -6  -5   2 5.85854 1.99328   2
  -6  -5   2 15.8948 3.22231   2
   5   5  -2 275.951 34.5881   1
   5   5  -2 271.946 31.6453   2
   5   5  -2 293.337 31.6598   2
  -5  -5   2 259.295 34.8380   1
  -5  -5   2 269.516 31.6552   2
   4   5  -2 83.4729 13.3214   1
   4   5  -2 46.3209 8.86452   2
   4   5  -2 91.0615 8.90450   2
  -4  -5   2 74.7470 13.4952   1
  -4  -5   2 94.6052 8.91829   2
  -4  -5   2 61.3282 8.76985   2
   3   5  -2 158.337 21.3690   1
   3   5  -2 162.327 18.9855   2
  -3  -5   2 167.999 18.9839   2
  -3  -5   2 168.066 21.4352   1
   2   5  -2 465.832 56.7995   2
   2   5  -2 565.796 58.1253   1
   2   5  -2 380.600 56.7862   2
  -2  -5   2 468.202 56.7914   2
  -2  -5   2 604.092 58.2107   1
   1   5  -2 160.464 20.8637   1
   1   5  -2 168.462 19.3998   2
  -1  -5   2 180.310 21.0967   1
  -1  -5   2 164.992 19.3843   2
   0   5  -2 91.7891 11.2194   2
   0  -5   2 96.7285 11.2141   2
   0  -5   2 103.257 13.2010   1
  -1   5  -2 2.30445 0.86565   2
  -1   5  -2 7.09529 1.81062   2
   1  -5   2 3.36696 0.83709   2
  -2   5  -2 153.363 17.0517   2
  -2   5  -2 160.309 18.9184   1
  -2   5  -2 152.995 17.0237   2
   2  -5   2 123.374 17.0809   2
   2  -5   2 139.263 20.1041   1
   2  -5   2 154.937 17.0397   2
  -3   5  -2 791.449 92.6956   2
  -3   5  -2 844.773 94.1527   1
  -3   5  -2 739.727 92.6708   2
   3  -5   2 798.499 92.6864   2
   3  -5   2 775.576 92.6798   2
   3  -5   2 905.237 94.2868   1
  -4   5  -2 1137.50 133.017   2
  -4   5  -2 1094.38 132.998   2
  -4   5  -2 1252.92 134.822   1
   4  -5   2 1127.54 133.003   2
   4  -5   2 1125.12 133.005   2
   4  -5   2 1229.36 134.610   1
  -5   5  -2 11.1199 6.13810   1
  -5   5  -2 15.8200 2.96883   2
  -5   5  -2 15.1203 3.18442   2
   5  -5   2 18.0399 3.04147   2
   5  -5   2 16.0747 6.40943   1
   5  -5   2 17.4038 2.97908   2
  -6   5  -2 135.298 16.8062   2
  -6   5  -2 130.428 21.3656   1
  -6   5  -2 135.454 16.7628   2
   6  -5   2 145.068 16.7532   2
   6  -5   2 203.698 25.6042   1
   6  -5   2 140.613 16.7596   2
  -7   5  -2 2.02820 1.41251   2
  -7   5  -2 1.07686 1.55826   2
  -7   5  -2 2.32746 12.1670   1
   7  -5   2 3.78901 7.71144   1
   7  -5   2 2.45519 1.39175   2
   7  -5   2 1.15801 1.44478   2
  -8   5  -2 6.54258 2.17998   2
  -8   5  -2 14.7642 3.80996   2
  -8   5  -2 6.95229 9.69093   1
   8  -5   2 13.1966 3.83932   2
   8  -5   2 12.5554 3.67644   2
   8  -5   2 8.00418 14.0485   1
  -9   5  -2 14.0506 4.29893   2
  -9   5  -2 14.7138 4.70639   2
  -9   5  -2 16.6151 17.1308   1
   9  -5   2 6.90483 10.2658   1
   9  -5   2 12.6387 4.20889   2
   9  -5   2 8.11744 2.18550   2
 -10   5  -2 4.98153 2.40464   2
 -10   5  -2 4.90523 2.13597   2
 -10   5  -2 5.91027 13.6228   1
  10  -5   2 3.58360 2.18513   2
  10  -5   2 6.56658 12.6746   1
  10  -5   2 3.10355 2.04505   2
 -11   5  -2 38.3597 7.02963   2
 -11   5  -2 23.9306 25.7372   1
 -11   5  -2 40.1375 7.68063   2
  11  -5   2 35.7611 6.94388   2
  11  -5   2 42.9431 6.87897   2
 -12   5  -2 9.91144 3.20481   2
 -12   5  -2 10.4785 4.26717   2
  12  -5   2 21.3989 5.68781   2
  12  -5   2 10.7378 3.07008   2
  11   4  -2 3.02762 2.27236   2
  11   4  -2 4.66978 2.31151   2
 -11  -4   2 2.36288 2.21814   2
 -11  -4   2 2.07190 2.45897   2
  10   4  -2 -1.8045 11.7386   1
  10   4  -2 3.61631 2.16138   2
  10   4  -2 5.96781 2.16160   2
 -10  -4   2 6.49129 2.03291   2
 -10  -4   2 3.16690 2.12911   2
   9   4  -2 8.88913 10.9775   1
   9   4  -2 6.32517 2.04947   2
   9   4  -2 6.95430 2.04129   2
  -9  -4   2 4.78707 1.87294   2
  -9  -4   2 4.04606 10.8672   1
  -9  -4   2 4.26755 1.96919   2
   8   4  -2 -0.2499 1.81477   2
   8   4  -2 -3.0119 8.26443   1
   8   4  -2 -1.2629 1.55603   2
  -8  -4   2 -0.3231 1.77015   2
  -8  -4   2 2.75885 9.69447   1
  -8  -4   2 -0.8835 1.58513   2
   7   4  -2 53.9406 15.4445   1
  -7  -4   2 52.4354 16.2374   1
   6   4  -2 192.869 24.3391   2
   6   4  -2 226.894 24.3554   2
   6   4  -2 196.392 29.6082   1
  -6  -4   2 217.185 24.3514   2
  -6  -4   2 213.428 28.6582   1
   5   4  -2 585.233 68.2485   2
   5   4  -2 616.415 68.2598   2
   5   4  -2 598.722 70.3961   1
  -5  -4   2 602.465 68.2650   2
  -5  -4   2 568.859 70.7038   1
   4   4  -2 699.498 82.6784   1
   4   4  -2 675.645 81.0537   2
   4   4  -2 729.203 81.0619   2
  -4  -4   2 723.097 81.0709   2
  -4  -4   2 705.912 82.8382   1
   3   4  -2 211.972 26.7475   1
   3   4  -2 223.153 24.8322   2
  -3  -4   2 205.798 26.7207   1
  -3  -4   2 219.536 24.8277   2
   2   4  -2 966.917 138.490   2
   2   4  -2 1349.23 139.427   1
   2   4  -2 1130.41 138.504   2
  -2  -4   2 1232.05 138.507   2
  -2  -4   2 1369.49 139.455   1
  -1  -4   2 9999.99 1145.90   1
   0  -4   2 3050.87 349.968   1
  -1   4  -2 441.186 54.1408   2
  -1   4  -2 524.174 54.9251   1
   1  -4   2 452.655 54.1390   2
  -2   4  -2 40.1457 4.29238   2
  -2   4  -2 32.3935 4.40342   2
  -2   4  -2 49.0191 7.85558   1
   2  -4   2 35.2209 4.32145   2
   2  -4   2 23.9040 4.67974   2
   2  -4   2 40.4521 8.61736   1
  -3   4  -2 245.139 31.3393   2
  -3   4  -2 270.481 31.3664   2
  -3   4  -2 323.827 33.7359   1
   3  -4   2 260.690 31.3495   2
   3  -4   2 282.560 33.1707   1
   3  -4   2 261.967 31.3479   2
  -4   4  -2 585.326 67.7311   1
  -4   4  -2 543.511 65.9490   2
   4  -4   2 562.158 65.9570   2
   4  -4   2 611.037 67.6864   1
  -5   4  -2 30.2264 9.62581   1
  -5   4  -2 16.1108 3.00927   2
  -5   4  -2 12.9324 3.16820   2
   5  -4   2 16.2056 6.44081   1
   5  -4   2 15.3001 2.97622   2
   5  -4   2 19.2216 2.93476   2
  -6   4  -2 103.281 12.1546   2
  -6   4  -2 100.520 12.2150   2
  -6   4  -2 92.1772 17.3131   1
   6  -4   2 106.058 12.1579   2
   6  -4   2 104.504 16.9966   1
   6  -4   2 104.448 12.1410   2
  -7   4  -2 28.4557 9.80750   1
  -7   4  -2 38.6810 5.37194   2
  -7   4  -2 37.1090 5.55167   2
   7  -4   2 37.5209 5.34083   2
   7  -4   2 38.4653 13.6739   1
   7  -4   2 38.6332 5.29298   2
  -8   4  -2 4.83053 1.83083   2
  -8   4  -2 2.69649 9.45081   1
  -8   4  -2 11.0683 3.61287   2
   8  -4   2 6.65264 9.02157   1
   8  -4   2 6.64939 1.74706   2
   8  -4   2 4.87582 1.68539   2
  -9   4  -2 -0.6517 10.7176   1
  -9   4  -2 -0.2738 1.89613   2
  -9   4  -2 1.88284 1.83202   2
   9  -4   2 4.58950 15.3773   1
   9  -4   2 0.19295 1.75205   2
   9  -4   2 1.21996 1.71252   2
 -10   4  -2 12.3817 19.6949   1
 -10   4  -2 17.9428 4.55667   2
 -10   4  -2 5.35211 2.43912   2
  10  -4   2 10.8822 12.0809   1
  10  -4   2 7.54155 2.22193   2
  10  -4   2 6.08439 2.15544   2
 -11   4  -2 6.75416 2.86883   2
 -11   4  -2 11.1819 16.1703   1
 -11   4  -2 23.5013 5.27840   2
  11  -4   2 9.27527 3.19066   2
  11  -4   2 8.70251 2.54146   2
 -12   4  -2 3.85621 2.62173   2
 -12   4  -2 2.76998 3.01683   2
  12  -4   2 3.49543 2.58860   2
  12  -4   2 0.38986 2.38052   2
  12   3  -2 5.91136 1.47507   3
  12   3  -2 -0.3413 2.56517   2
 -12  -3   2 1.64486 2.74465   2
  11   3  -2 0.46903 2.25031   2
  11   3  -2 0.84073 2.17252   2
  11   3  -2 0.23007 1.28646   3
 -11  -3   2 0.18968 2.17022   2
 -11  -3   2 -0.2146 2.13692   2
  10   3  -2 -0.6675 1.99526   2
  10   3  -2 -2.2622 10.8901   1
  10   3  -2 0.64746 1.90134   2
 -10  -3   2 -1.7642 13.9653   1
 -10  -3   2 1.91304 1.91845   2
 -10  -3   2 1.14065 2.00400   2
   9   3  -2 7.34588 1.97582   2
   9   3  -2 7.59647 13.1038   1
   9   3  -2 5.03416 1.89899   2
  -9  -3   2 3.65232 1.82429   2
  -9  -3   2 3.98707 1.83906   2
  -9  -3   2 1.09822 13.2645   1
   8   3  -2 4.94496 1.75214   2
   8   3  -2 7.40610 9.46942   1
   8   3  -2 4.21467 1.69393   2
  -8  -3   2 3.15304 1.75778   2
  -8  -3   2 0.36719 8.99671   1
  -8  -3   2 2.60898 1.71458   2
   7   3  -2 27.8061 10.3512   1
   7   3  -2 26.9557 4.58324   2
   7   3  -2 28.7447 4.67844   2
  -7  -3   2 26.9096 10.6421   1
  -7  -3   2 27.0666 4.69354   2
  -7  -3   2 30.5570 4.62017   2
   6   3  -2 112.100 19.0452   1
   6   3  -2 127.256 14.2902   2
   6   3  -2 121.506 14.2718   2
  -6  -3   2 111.620 14.2695   2
  -6  -3   2 122.942 19.4733   1
  -6  -3   2 128.593 14.2606   2
   5   3  -2 93.2933 14.6645   1
   5   3  -2 87.0848 10.0334   2
   5   3  -2 83.1301 10.0154   2
  -5  -3   2 80.7630 14.9327   1
  -5  -3   2 88.1926 10.0298   2
  -5  -3   2 74.5759 10.0438   2
   4   3  -2 27.3683 9.22719   1
   4   3  -2 31.8313 4.11770   2
   4   3  -2 32.5667 4.10395   2
  -4  -3   2 14.6122 6.56385   1
  -4  -3   2 30.6131 4.09252   2
   3   3  -2 45.4844 8.57297   1
   3   3  -2 43.6378 4.92579   2
   3   3  -2 29.8951 5.02497   2
  -3  -3   2 49.7306 4.94192   2
  -3  -3   2 31.2210 4.60136   2
  -3  -3   2 43.9403 8.91954   1
   2   3  -2 2954.60 344.240   1
  -2  -3   2 3044.34 344.294   1
   1   3  -2 1264.63 124.339   1
   1   3  -2 756.590 123.728   2
  -1  -3   2 985.543 123.735   2
  -1  -3   2 1317.44 124.366   1
   0   3  -2 8.97553 2.10946   2
   0  -3   2 22.1576 4.63567   1
   0  -3   2 19.8723 2.07297   2
  -1   3  -2 56.4684 8.81794   1
  -1   3  -2 60.8961 7.27156   2
  -1   3  -2 53.5234 7.24251   2
   1  -3   2 75.3159 7.23630   2
  -2   3  -2 247.560 31.2052   2
  -2   3  -2 276.164 31.1974   2
  -2   3  -2 315.266 32.3143   1
   2  -3   2 265.669 32.8998   1
   2  -3   2 256.503 31.1969   2
  -3   3  -2 570.369 72.2460   2
  -3   3  -2 810.142 74.3043   1
  -3   3  -2 558.755 72.2403   2
   3  -3   2 578.884 72.2439   2
   3  -3   2 567.107 72.2406   2
   3  -3   2 709.804 73.7207   1
  -4   3  -2 2527.61 209.416   1
  -4   3  -2 1551.34 206.693   2
  -4   3  -2 1623.91 206.695   2
   4  -3   2 1642.74 206.696   2
   4  -3   2 1656.93 206.696   2
   4  -3   2 1844.52 208.038   1
  -5   3  -2 125.249 18.7706   1
  -5   3  -2 76.1715 9.91674   2
  -5   3  -2 80.0289 9.97980   2
   5  -3   2 83.7439 9.94201   2
   5  -3   2 82.8888 9.92867   2
   5  -3   2 84.9260 13.9494   1
  -6   3  -2 26.2634 4.11900   2
  -6   3  -2 23.0828 3.90768   2
  -6   3  -2 28.1733 10.9067   1
   6  -3   2 28.1750 3.96894   2
   6  -3   2 19.9523 7.62286   1
   6  -3   2 26.3324 4.00198   2
  -7   3  -2 61.6815 15.3553   1
  -7   3  -2 53.5046 6.87814   2
  -7   3  -2 48.6572 7.00721   2
   7  -3   2 87.8845 21.1600   1
   7  -3   2 52.5803 6.89270   2
   7  -3   2 53.2906 6.93098   2
  -8   3  -2 31.6621 4.84938   2
  -8   3  -2 36.0185 16.1001   1
  -8   3  -2 24.6465 5.06657   2
   8  -3   2 21.5497 10.1797   1
   8  -3   2 25.9099 4.76393   2
   8  -3   2 31.7869 4.79616   2
  -9   3  -2 1.33660 1.73063   2
  -9   3  -2 2.70293 10.3749   1
  -9   3  -2 1.32571 1.91426   2
   9  -3   2 -3.8064 9.47258   1
   9  -3   2 2.40877 1.63153   2
   9  -3   2 2.98709 1.73783   2
 -10   3  -2 7.90924 2.44032   2
 -10   3  -2 6.12589 2.26758   2
 -10   3  -2 4.75044 18.2146   1
  10  -3   2 8.71629 2.18318   2
  10  -3   2 7.42525 11.4034   1
  10  -3   2 8.57434 2.27467   2
 -11   3  -2 7.94799 2.61016   2
 -11   3  -2 10.3577 21.9981   1
 -11   3  -2 6.69331 2.64823   2
  11  -3   2 6.85805 2.42777   2
  11  -3   2 6.97584 14.0071   1
  11  -3   2 9.21044 2.46824   2
 -12   3  -2 23.7125 5.74763   2
 -12   3  -2 6.53503 3.19288   2
  12  -3   2 15.9954 5.54192   2
  12  -3   2 9.59582 2.83857   2
  12   2  -2 -0.0624 1.30459   3
 -12  -2   2 -0.1614 2.54274   2
  11   2  -2 -0.9576 2.20177   2
  11   2  -2 0.34833 2.24261   2
  11   2  -2 -0.0514 1.20349   3
 -11  -2   2 -2.1443 2.27891   2
 -11  -2   2 -0.8516 2.19970   2
  10   2  -2 -0.9433 1.94084   2
  10   2  -2 -0.2786 1.94100   2
  10   2  -2 -5.7880 11.1085   1
 -10  -2   2 4.36965 16.1543   1
 -10  -2   2 -0.2587 1.98618   2
 -10  -2   2 -0.8501 1.91572   2
   9   2  -2 0.08722 1.73681   2
   9   2  -2 0.12734 1.70155   2
   9   2  -2 10.2875 13.1674   1
  -9  -2   2 0.52504 1.85221   2
  -9  -2   2 -0.8919 1.65054   2
  -9  -2   2 -2.4751 10.2581   1
   8   2  -2 9.77198 11.9941   1
   8   2  -2 14.8858 3.98316   2
   8   2  -2 20.3942 4.11504   2
  -8  -2   2 13.5703 3.97892   2
  -8  -2   2 9.76421 9.69241   1
   7   2  -2 18.5004 3.65922   2
   7   2  -2 18.0988 3.65939   2
   7   2  -2 10.0056 8.22074   1
  -7  -2   2 15.4122 3.64372   2
  -7  -2   2 15.8830 3.56518   2
  -7  -2   2 8.05608 8.33808   1
   6   2  -2 145.573 16.6193   2
   6   2  -2 134.724 16.6040   2
   6   2  -2 176.964 23.4421   1
  -6  -2   2 142.986 21.3834   1
  -6  -2   2 144.997 16.6317   2
  -6  -2   2 126.148 16.6144   2
   5   2  -2 139.467 19.6560   1
   5   2  -2 147.157 16.0653   2
   5   2  -2 139.413 16.0746   2
  -5  -2   2 144.244 16.0574   2
  -5  -2   2 120.123 16.0500   2
  -5  -2   2 137.263 19.6817   1
   4   2  -2 64.7654 7.85918   2
   4   2  -2 66.1587 7.85693   2
   4   2  -2 65.9646 11.8677   1
  -4  -2   2 65.4978 7.84787   2
  -4  -2   2 64.7488 11.8955   1
   3   2  -2 635.445 68.6922   1
   3   2  -2 564.722 67.3715   2
   3   2  -2 527.043 67.3709   2
  -3  -2   2 622.868 68.7135   1
  -3  -2   2 590.775 67.3743   2
   2   2  -2 411.734 54.2992   2
   2   2  -2 460.337 54.3064   2
   2   2  -2 505.887 55.1902   1
  -2  -2   2 517.665 55.2511   1
  -2  -2   2 475.121 54.3063   2
   1   2  -2 77.8336 10.0386   2
   1   2  -2 100.147 10.0441   2
   1   2  -2 107.868 11.2104   1
  -1  -2   2 107.546 10.0280   2
  -1  -2   2 106.804 10.9687   1
  -1  -2   2 27.6821 9.99306   2
  -1   2  -2 1171.63 134.619   1
  -2   2  -2 248.855 27.1278   2
  -2   2  -2 239.256 27.1342   2
  -2   2  -2 272.767 28.2225   1
   2  -2   2 243.603 27.1275   2
   2  -2   2 193.592 27.1707   2
   2  -2   2 220.338 28.5843   1
  -3   2  -2 1207.54 105.884   1
  -3   2  -2 756.568 103.778   2
  -3   2  -2 728.805 103.775   2
   3  -2   2 1240.58 105.875   1
   3  -2   2 776.529 103.779   2
   3  -2   2 759.110 103.776   2
  -4   2  -2 1006.98 139.538   2
  -4   2  -2 958.072 139.534   2
  -4   2  -2 1590.95 142.262   1
   4  -2   2 1005.18 139.535   2
   4  -2   2 1754.06 142.622   1
   4  -2   2 1044.78 139.548   2
  -5   2  -2 1.83168 1.01324   2
  -5   2  -2 3.47556 5.65490   1
  -5   2  -2 0.68780 1.08987   2
   5  -2   2 1.70325 5.48298   1
   5  -2   2 1.37186 1.03056   2
   5  -2   2 2.62727 1.07646   2
  -6   2  -2 170.197 20.3345   2
  -6   2  -2 160.350 24.2084   1
  -6   2  -2 173.395 20.3604   2
   6  -2   2 176.648 20.3249   2
   6  -2   2 204.262 25.3396   1
   6  -2   2 171.623 20.3387   2
  -7   2  -2 87.5510 10.5789   2
  -7   2  -2 92.6897 10.6903   2
  -7   2  -2 104.624 23.1674   1
   7  -2   2 84.2470 10.6147   2
   7  -2   2 60.7512 16.8128   1
   7  -2   2 93.5217 10.5723   2
  -8   2  -2 88.9291 19.8291   1
  -8   2  -2 96.9367 12.0190   2
  -8   2  -2 99.7102 11.8871   2
   8  -2   2 94.1635 19.2915   1
   8  -2   2 104.802 11.9038   2
   8  -2   2 96.8117 11.9072   2
  -9   2  -2 10.2818 11.0973   1
  -9   2  -2 3.46179 1.90310   2
  -9   2  -2 4.43768 1.75228   2
   9  -2   2 7.16232 15.0807   1
   9  -2   2 3.77988 1.82275   2
   9  -2   2 4.13860 1.73402   2
 -10   2  -2 7.62910 2.21253   2
 -10   2  -2 7.39726 2.30071   2
 -10   2  -2 17.6504 12.7694   1
  10  -2   2 5.62680 2.07799   2
  10  -2   2 4.23957 11.8208   1
  10  -2   2 6.11555 2.11910   2
 -11   2  -2 6.94618 20.7515   1
 -11   2  -2 -1.1942 2.30747   2
  11  -2   2 -1.3498 12.3256   1
  11  -2   2 -0.1326 2.20920   2
  11  -2   2 -1.1349 2.01919   2
 -12   2  -2 8.70146 2.87129   2
 -12   2  -2 8.35363 2.95807   2
  12  -2   2 15.2726 5.58141   2
  12  -2   2 17.9368 5.57838   2
  12   1  -2 4.90569 1.61983   3
  12   1  -2 9.51788 2.84838   2
  12   1  -2 20.6137 5.75787   2
 -12  -1   2 7.79964 2.96549   2
  11   1  -2 8.13052 2.47609   2
  11   1  -2 7.69822 2.47441   2
  11   1  -2 4.43926 1.37841   3
 -11  -1   2 5.86295 2.41964   2
 -11  -1   2 6.17968 2.52941   2
  10   1  -2 0.78299 1.96241   2
  10   1  -2 0.15469 1.04602   3
  10   1  -2 1.93509 1.94704   2
  10   1  -2 -3.6252 11.1266   1
 -10  -1   2 1.83803 12.5776   1
 -10  -1   2 -0.4690 1.99073   2
 -10  -1   2 1.02574 1.96911   2
   9   1  -2 10.5663 10.9846   1
   9   1  -2 15.2480 4.19378   2
   9   1  -2 18.9010 4.14534   2
   9   1  -2 2.89000 1.76297   3
  -9  -1   2 8.04299 13.9686   1
  -9  -1   2 19.9191 4.13788   2
  -9  -1   2 15.8680 4.35970   2
   8   1  -2 39.3525 11.5926   1
   8   1  -2 49.4692 6.29976   2
   8   1  -2 43.0041 6.34576   2
  -8  -1   2 45.0169 6.46278   2
  -8  -1   2 33.8573 11.8384   1
  -8  -1   2 47.2547 6.35130   2
   7   1  -2 14.2384 8.68825   1
   7   1  -2 26.8003 4.23332   2
   7   1  -2 28.6466 4.14842   2
  -7  -1   2 16.9995 8.84398   1
  -7  -1   2 21.4341 4.22085   2
  -7  -1   2 24.7107 4.20034   2
   6   1  -2 106.855 12.2954   2
   6   1  -2 112.740 12.2996   2
   6   1  -2 103.967 17.2169   1
  -6  -1   2 105.912 12.2875   2
  -6  -1   2 77.3863 19.7555   1
  -6  -1   2 99.9230 12.2985   2
   5   1  -2 40.1442 12.0780   1
   5   1  -2 33.5865 4.12301   2
   5   1  -2 29.8796 4.17596   2
  -5  -1   2 25.0384 4.18259   2
  -5  -1   2 26.6249 9.92788   1
  -5  -1   2 29.6176 4.14920   2
   4   1  -2 63.4568 10.9783   1
   4   1  -2 52.6252 6.43996   2
   4   1  -2 55.4224 6.44987   2
  -4  -1   2 44.5684 6.47025   2
  -4  -1   2 54.6306 10.7109   1
  -4  -1   2 53.7834 6.43977   2
   3   1  -2 511.842 56.5454   1
   3   1  -2 476.249 55.1857   2
   3   1  -2 436.860 55.1805   2
  -3  -1   2 470.966 55.1788   2
  -3  -1   2 512.306 56.5097   1
   2   1  -2 40.8125 4.03042   2
   2   1  -2 19.0774 4.10086   2
   2   1  -2 38.6265 7.07725   1
  -2  -1   2 33.9899 6.82685   1
  -2  -1   2 34.0067 3.97855   2
   1   1  -2 6.53133 1.23695   2
   1   1  -2 3.46223 2.40232   1
   1   1  -2 9.34841 1.17808   2
  -1  -1   2 0.53181 1.72160   1
  -1   1  -2 20.7332 2.38841   2
  -1   1  -2 21.1944 3.78518   1
  -1   1  -2 17.4867 2.42432   2
  -2   1  -2 55.7515 6.84083   2
  -2   1  -2 61.2608 6.82674   2
  -2   1  -2 59.4944 8.79001   1
   2  -1   2 49.4777 6.88038   2
   2  -1   2 64.9709 6.81246   2
  -3   1  -2 23.6937 7.00826   1
  -3   1  -2 21.9087 3.20591   2
  -3   1  -2 22.4730 3.10066   2
   3  -1   2 23.6211 7.36553   1
   3  -1   2 23.3926 3.19195   2
   3  -1   2 21.3123 3.13393   2
  -4   1  -2 86.5619 10.4799   2
  -4   1  -2 90.7299 13.5590   1
  -4   1  -2 88.0106 10.4658   2
   4  -1   2 93.0122 13.7720   1
   4  -1   2 93.2703 10.4954   2
   4  -1   2 85.0017 10.4668   2
  -5   1  -2 103.629 11.6585   2
  -5   1  -2 93.9281 11.6332   2
  -5   1  -2 98.8157 17.4014   1
   5  -1   2 82.9134 15.6532   1
   5  -1   2 100.266 11.6330   2
   5  -1   2 105.015 11.6296   2
  -6   1  -2 203.167 25.1456   2
  -6   1  -2 190.036 25.1567   2
  -6   1  -2 293.521 32.3662   1
   6  -1   2 289.002 32.1360   1
   6  -1   2 197.315 25.1396   2
   6  -1   2 196.558 25.1419   2
  -7   1  -2 433.326 48.3629   1
  -7   1  -2 362.673 42.6018   2
  -7   1  -2 363.401 42.6245   2
   7  -1   2 343.170 46.0044   1
   7  -1   2 374.244 42.6025   2
   7  -1   2 366.297 42.6104   2
   7  -1   2 356.985 42.4334   3
  -8   1  -2 41.2082 6.22662   2
  -8   1  -2 42.9924 6.10610   2
  -8   1  -2 54.7719 16.0626   1
   8  -1   2 39.7261 5.30568   3
   8  -1   2 44.5257 6.09284   2
   8  -1   2 62.6742 16.4028   1
   8  -1   2 44.5146 6.14541   2
  -9   1  -2 17.8558 4.37471   2
  -9   1  -2 7.95864 10.8319   1
  -9   1  -2 19.1158 4.17454   2
   9  -1   2 12.6881 10.8030   1
   9  -1   2 19.0663 4.23243   2
   9  -1   2 8.62156 2.42414   2
   9  -1   2 18.3741 2.58172   3
 -10   1  -2 46.5436 6.81095   2
 -10   1  -2 45.6134 21.7335   1
 -10   1  -2 44.6398 6.56198   2
  10  -1   2 40.2098 6.57665   2
  10  -1   2 22.0199 14.0485   1
  10  -1   2 42.1823 6.51768   2
 -11   1  -2 -1.4000 2.15485   2
 -11   1  -2 -0.3535 2.09408   2
 -11   1  -2 -0.9540 13.7489   1
  11  -1   2 7.67982 12.2831   1
  11  -1   2 -0.3636 2.12359   2
 -12   1  -2 4.96199 2.53452   2
 -12   1  -2 1.96689 2.74427   2
  12  -1   2 5.60671 2.63464   2
  12  -1   2 7.00406 2.87565   2
  12   0  -2 3.73686 2.64682   2
  12   0  -2 1.26295 2.70663   2
 -12   0   2 5.48528 2.74157   2
  11   0  -2 3.96047 2.24426   2
  11   0  -2 -2.3424 2.23925   2
 -11   0   2 3.28255 2.33075   2
 -11   0   2 0.99992 2.34372   2
  10   0  -2 2.68029 1.07694   3
  10   0  -2 3.25272 2.05882   2
  10   0  -2 5.16551 11.0350   1
  10   0  -2 1.24147 1.90366   2
 -10   0   2 1.09513 2.08706   2
 -10   0   2 3.18465 12.8461   1
 -10   0   2 2.30927 2.04278   2
   9   0  -2 12.3180 11.0474   1
   9   0  -2 18.7260 4.19570   2
   9   0  -2 5.16448 1.84104   3
   9   0  -2 22.5396 5.07896   2
  -9   0   2 18.7899 4.40870   2
  -9   0   2 13.9460 13.8689   1
  -9   0   2 19.4353 4.45935   2
   8   0  -2 26.6735 10.7387   1
   8   0  -2 36.5818 4.75535   3
   8   0  -2 38.3914 5.51701   2
   8   0  -2 41.6556 5.57675   2
  -8   0   2 34.0250 12.8644   1
  -8   0   2 35.6452 5.49393   2
  -8   0   2 32.0008 5.71124   2
   7   0  -2 58.6302 7.38442   2
   7   0  -2 57.3940 6.96642   3
   7   0  -2 60.2761 7.32805   2
  -7   0   2 53.3479 7.44390   2
  -7   0   2 58.3928 7.36134   2
  -7   0   2 54.7280 17.1308   1
   6   0  -2 143.747 15.8442   2
   6   0  -2 137.142 20.2916   1
   6   0  -2 136.717 15.8605   2
  -6   0   2 135.589 15.8551   2
  -6   0   2 128.573 15.8854   2
  -6   0   2 130.041 20.4869   1
   5   0  -2 83.2355 14.7212   1
   5   0  -2 71.2920 8.21560   2
   5   0  -2 68.8422 8.21309   2
  -5   0   2 66.2509 12.8087   1
  -5   0   2 60.5875 8.26479   2
  -5   0   2 67.6455 8.21039   2
   4   0  -2 538.543 58.6717   1
   4   0  -2 493.876 56.8383   2
   4   0  -2 475.603 56.8397   2
  -4   0   2 497.867 56.8410   2
  -4   0   2 466.583 56.8396   2
  -4   0   2 502.410 58.5198   1
   3   0  -2 85.3461 10.2214   2
   3   0  -2 93.7957 12.7470   1
   3   0  -2 85.4833 10.2144   2
  -3   0   2 89.2983 12.6608   1
  -3   0   2 86.4557 10.2123   2
   2   0  -2 51.2217 7.18800   2
   2   0  -2 68.4403 9.23751   1
   2   0  -2 67.2327 7.16409   2
  -2   0   2 61.9071 9.06148   1
  -2   0   2 60.1109 7.15143   2
  -2   0  -2 184.482 22.1779   2
  -2   0  -2 291.963 24.7445   1
  -2   0  -2 166.123 22.1877   2
   2   0   2 190.417 23.3770   1
   2   0   2 174.466 22.1841   2
   2   0   2 172.478 22.1761   2
  -3   0  -2 8634.21 811.952   1
   3   0   2 5515.20 810.766   1
  -4   0  -2 600.080 66.9785   1
  -4   0  -2 543.318 65.2902   2
  -4   0  -2 542.977 65.2859   2
   4   0   2 623.398 67.0188   1
   4   0   2 540.604 65.2833   2
   4   0   2 568.653 65.2960   2
  -5   0  -2 1426.30 187.141   2
  -5   0  -2 1404.17 187.142   2
  -5   0  -2 2386.72 191.028   1
   5   0   2 1498.79 187.162   2
   5   0   2 1469.64 187.148   2
   5   0   2 1650.33 188.878   1
  -6   0  -2 318.069 40.4194   2
  -6   0  -2 321.874 40.4120   2
  -6   0  -2 317.412 43.2715   1
   6   0   2 496.837 46.8253   1
   6   0   2 342.687 40.4225   2
   6   0   2 346.330 40.4216   2
  -7   0  -2 78.3652 9.81945   2
  -7   0  -2 80.0226 9.77775   2
  -7   0  -2 65.2498 16.3377   1
   7   0   2 84.0666 9.77997   2
   7   0   2 86.7258 9.78896   2
   7   0   2 70.9943 16.0460   1
  -8   0  -2 161.742 19.6754   2
  -8   0  -2 152.646 25.9921   1
  -8   0  -2 166.510 19.6428   2
   8   0   2 234.636 31.2296   1
   8   0   2 161.680 19.6237   2
   8   0   2 162.831 19.6390   2
  -9   0  -2 20.7425 10.9674   1
  -9   0  -2 21.5711 4.22177   2
  -9   0  -2 16.0345 4.36635   2
   9   0   2 14.6298 4.19021   2
   9   0   2 28.0706 17.2014   1
   9   0   2 14.8732 4.23645   2
   9   0   2 12.3756 2.75279   3
 -10   0  -2 13.9608 13.1340   1
 -10   0  -2 32.9647 5.67511   2
 -10   0  -2 36.9297 5.83255   2
  10   0   2 12.2674 12.0859   1
  10   0   2 33.6330 5.60542   2
  10   0   2 25.3198 5.63452   2
  10   0   2 32.8874 4.27539   3
 -11   0  -2 4.10241 2.21397   2
 -11   0  -2 5.39739 2.49248   2
 -11   0  -2 5.85464 21.0059   1
  11   0   2 5.40588 2.44008   2
  11   0   2 8.31181 12.4371   1
  11   0   2 5.27168 2.21236   2
  11   0   2 9.98179 2.49344   3
 -12   0  -2 10.4310 20.0331   1
 -12   0  -2 0.33797 2.69032   2
 -12   0  -2 5.41621 2.46790   2
  12   0   2 1.34490 2.49766   2
  12   0   2 5.92936 3.00909   2
  12  -1  -2 10.6969 3.13156   2
  12  -1  -2 11.4166 3.18675   2
 -12   1   2 19.3258 5.85761   2
  11  -1  -2 -0.5972 2.10300   2
  11  -1  -2 1.59475 2.21362   2
  11  -1  -2 1.11950 19.2086   1
 -11   1   2 -1.8172 2.27719   2
 -11   1   2 3.13281 2.38278   2
  10  -1  -2 15.5800 4.92400   2
  10  -1  -2 17.0146 4.92348   2
  10  -1  -2 2.29274 12.0404   1
 -10   1   2 16.3678 5.31313   2
 -10   1   2 19.7873 5.13933   2
 -10   1   2 9.50142 14.2009   1
   9  -1  -2 24.6659 11.9649   1
   9  -1  -2 35.6509 6.38958   2
   9  -1  -2 36.4561 5.65412   2
   9  -1  -2 28.7012 4.65322   3
  -9   1   2 36.2673 5.82818   2
  -9   1   2 38.0648 5.93894   2
  -9   1   2 30.5665 14.4513   1
   8  -1  -2 20.9038 10.2462   1
   8  -1  -2 27.0791 4.54278   2
   8  -1  -2 24.6380 3.60236   3
   8  -1  -2 28.0757 4.64339   2
  -8   1   2 24.6786 4.61197   2
  -8   1   2 21.2441 4.70146   2
  -8   1   2 23.0495 11.1506   1
   7  -1  -2 71.1495 8.85556   2
   7  -1  -2 75.6832 8.85101   2
   7  -1  -2 42.5779 16.5135   1
   7  -1  -2 74.8540 8.45685   3
  -7   1   2 75.1776 8.99665   2
  -7   1   2 70.9631 8.90525   2
  -7   1   2 57.2434 19.5071   1
   6  -1  -2 16.5013 7.34580   1
   6  -1  -2 16.5130 3.12675   2
   6  -1  -2 14.5197 3.12000   2
   6  -1  -2 15.0558 2.38388   3
  -6   1   2 14.5613 3.16744   2
  -6   1   2 14.2351 7.27914   1
  -6   1   2 11.1573 3.32462   2
   5  -1  -2 12.4208 2.69338   2
   5  -1  -2 13.0129 2.08884   3
   5  -1  -2 14.2910 6.81143   1
   5  -1  -2 14.5264 2.69306   2
  -5   1   2 9.83651 2.85825   2
  -5   1   2 13.8522 2.66889   2
  -5   1   2 11.5246 6.71185   1
   4  -1  -2 9.42568 2.20217   2
   4  -1  -2 9.16163 2.19469   2
   4  -1  -2 9.98586 5.55701   1
   4  -1  -2 8.05471 1.62984   3
  -4   1   2 6.53086 2.42634   2
  -4   1   2 6.46796 2.22244   2
  -4   1   2 7.59517 5.04293   1
   3  -1  -2 172.650 20.7413   3
   3  -1  -2 184.833 20.8115   2
   3  -1  -2 189.980 22.5080   1
   3  -1  -2 179.083 20.8011   2
  -3   1   2 182.619 20.8049   2
  -3   1   2 160.511 20.8226   2
  -3   1   2 199.053 22.9051   1
   2  -1  -2 767.705 94.0885   3
   2  -1  -2 879.502 94.8737   1
  -2   1   2 778.149 94.1083   2
  -2   1   2 861.409 94.8652   1
   1  -1  -2 42.1416 4.39623   2
   1  -1  -2 29.8794 4.37716   2
   1  -1  -2 37.2589 6.10894   1
  -1   1   2 38.9288 4.33662   3
  -1  -1  -2 5.18630 2.70874   1
  -1  -1  -2 2.89964 0.96165   2
  -2  -1  -2 38.6331 4.52363   2
  -2  -1  -2 30.4251 4.54119   2
  -2  -1  -2 41.5744 9.04607   1
   2   1   2 43.3310 4.50660   2
   2   1   2 45.2322 9.89313   1
   2   1   2 34.1004 4.55761   2
  -3  -1  -2 3494.92 348.280   1
   3   1   2 2559.73 347.449   1
  -4  -1  -2 281.775 28.0022   1
  -4  -1  -2 166.043 22.7317   2
  -4  -1  -2 177.126 22.7380   2
   4   1   2 176.543 22.7320   2
   4   1   2 261.700 27.3178   1
   4   1   2 176.663 22.7445   2
  -5  -1  -2 594.879 74.4835   2
  -5  -1  -2 693.905 76.7036   1
  -5  -1  -2 634.590 74.5024   2
   5   1   2 685.427 76.5888   1
   5   1   2 646.112 74.5000   2
   5   1   2 645.251 74.4997   2
  -6  -1  -2 543.078 61.5151   2
  -6  -1  -2 517.749 61.5041   2
  -6  -1  -2 528.421 64.2013   1
   6   1   2 530.115 64.0757   1
   6   1   2 544.951 61.5126   2
   6   1   2 547.851 61.5155   2
  -7  -1  -2 165.819 21.1444   2
  -7  -1  -2 262.176 31.5884   1
  -7  -1  -2 175.902 21.1420   2
   7   1   2 159.862 25.6436   1
   7   1   2 183.510 21.1661   2
   7   1   2 181.389 21.1626   2
  -8  -1  -2 214.742 26.7096   2
  -8  -1  -2 231.848 26.7135   2
  -8  -1  -2 185.705 35.1805   1
   8   1   2 327.100 38.8762   1
   8   1   2 223.230 26.7000   2
   8   1   2 230.064 26.7174   2
  -9  -1  -2 55.1297 7.19357   2
  -9  -1  -2 31.8723 17.6563   1
  -9  -1  -2 59.8407 7.34936   2
   9   1   2 51.4890 7.25708   2
   9   1   2 21.9141 12.6495   1
   9   1   2 53.9972 7.26911   2
 -10  -1  -2 36.0462 6.93134   2
 -10  -1  -2 45.7991 6.63574   2
 -10  -1  -2 24.7749 13.7629   1
  10   1   2 37.6570 18.7480   1
  10   1   2 44.6230 6.46013   2
  10   1   2 37.8478 6.44867   2
 -11  -1  -2 51.3550 7.51418   2
 -11  -1  -2 29.1096 16.3541   1
 -11  -1  -2 48.9687 7.19041   2
  11   1   2 46.1375 7.29077   2
  11   1   2 42.9435 6.14031   3
  11   1   2 49.8642 7.32792   2
  11   1   2 23.9613 15.1970   1
 -12  -1  -2 5.81121 2.46800   2
 -12  -1  -2 5.70721 2.72548   2
  12   1   2 3.52123 1.19627   3
  12   1   2 3.21632 2.40074   2
  12   1   2 3.32349 2.49455   2
  12  -2  -2 1.49320 2.52701   2
  12  -2  -2 9.15272 2.81651   2
 -12   2   2 -1.1051 2.78209   2
  11  -2  -2 5.16758 15.7140   1
  11  -2  -2 9.24168 2.61594   2
  11  -2  -2 16.6109 5.24500   2
 -11   2   2 6.30887 2.80437   2
 -11   2   2 17.2915 5.13954   2
  10  -2  -2 31.8181 6.02805   2
  10  -2  -2 35.3272 19.7364   1
  10  -2  -2 31.6886 5.96923   2
 -10   2   2 40.2545 6.19286   2
 -10   2   2 28.6555 6.39401   2
 -10   2   2 26.0549 15.1968   1
   9  -2  -2 43.4660 15.3976   1
   9  -2  -2 86.1897 9.77306   2
   9  -2  -2 79.2032 9.97999   2
  -9   2   2 84.1884 10.0653   2
  -9   2   2 83.7336 9.89035   2
  -9   2   2 46.0845 16.0192   1
   8  -2  -2 3.83849 9.15111   1
   8  -2  -2 3.33010 1.59403   2
   8  -2  -2 2.32394 1.57580   2
  -8   2   2 2.77353 1.73518   2
  -8   2   2 2.00564 1.75811   2
  -8   2   2 5.88919 9.51408   1
   7  -2  -2 60.9632 7.66178   2
   7  -2  -2 54.4032 15.3854   1
   7  -2  -2 58.9349 7.66434   2
  -7   2   2 58.2250 17.0034   1
  -7   2   2 63.7358 7.72392   2
  -7   2   2 58.6181 7.80204   2
   6  -2  -2 305.440 35.5655   2
   6  -2  -2 324.751 35.5767   2
   6  -2  -2 296.412 35.4438   3
   6  -2  -2 318.864 38.8227   1
  -6   2   2 316.850 35.5864   2
  -6   2   2 295.833 38.9220   1
  -6   2   2 302.382 35.5944   2
   5  -2  -2 34.4055 10.0311   1
   5  -2  -2 34.1267 4.46205   2
   5  -2  -2 34.4174 4.08123   3
   5  -2  -2 35.6844 4.44759   2
  -5   2   2 26.6753 4.62126   2
  -5   2   2 29.5943 10.6788   1
  -5   2   2 34.0907 4.50081   2
   4  -2  -2 87.6661 9.55390   2
   4  -2  -2 83.0999 9.54086   2
   4  -2  -2 76.7048 12.9038   1
  -4   2   2 70.8879 13.1967   1
  -4   2   2 80.4777 9.60991   2
  -4   2   2 79.3855 9.55326   2
   3  -2  -2 73.6837 8.65720   2
   3  -2  -2 75.2063 8.64344   2
   3  -2  -2 76.1992 11.1924   1
  -3   2   2 74.2353 11.5331   1
  -3   2   2 68.5499 8.69515   2
  -3   2   2 75.3415 8.64544   2
   2  -2  -2 372.202 46.5675   2
   2  -2  -2 380.615 46.5713   2
   2  -2  -2 534.630 48.2017   1
  -2   2   2 381.543 46.5784   2
  -2   2   2 408.893 47.5212   1
  -2   2   2 395.255 46.5403   3
  -2   2   2 378.628 46.5680   2
   0  -2  -2 1637.42 188.023   1
  -1  -2  -2 511.866 38.1495   1
  -1  -2  -2 332.540 36.5537   2
  -1  -2  -2 329.224 36.5473   2
   1   2   2 333.219 36.5505   2
   1   2   2 69.7614 36.5143   2
   1   2   2 351.438 37.3490   1
  -2  -2  -2 306.112 34.4943   1
  -2  -2  -2 263.340 33.2477   2
  -2  -2  -2 248.906 33.2473   2
   2   2   2 429.493 35.7650   1
   2   2   2 259.382 33.2431   2
   2   2   2 254.430 33.2449   2
  -3  -2  -2 454.506 64.0115   2
  -3  -2  -2 809.088 66.7864   1
  -3  -2  -2 466.976 64.0132   2
   3   2   2 476.608 64.0147   2
   3   2   2 461.300 64.0084   2
   3   2   2 724.864 66.1757   1
  -4  -2  -2 1066.36 127.501   2
  -4  -2  -2 985.185 127.478   2
  -4  -2  -2 1220.88 129.134   1
   4   2   2 1104.83 127.497   2
   4   2   2 1204.86 128.985   1
   4   2   2 1097.00 127.496   2
  -5  -2  -2 532.990 72.7403   2
  -5  -2  -2 581.283 72.7646   2
  -5  -2  -2 910.934 77.2848   1
   5   2   2 601.938 72.7661   2
   5   2   2 600.430 72.7614   2
   5   2   2 612.272 74.7369   1
  -6  -2  -2 216.699 29.6823   1
  -6  -2  -2 176.208 22.1371   2
  -6  -2  -2 183.692 22.1330   2
   6   2   2 183.909 22.1482   2
   6   2   2 210.766 29.0065   1
   6   2   2 193.718 22.1647   2
  -7  -2  -2 595.710 72.8031   1
  -7  -2  -2 607.333 69.4904   2
  -7  -2  -2 589.986 69.4750   2
   7   2   2 638.957 69.5030   2
   7   2   2 559.333 72.4549   1
   7   2   2 633.617 69.4957   2
  -8  -2  -2 270.428 35.5853   1
  -8  -2  -2 178.131 22.1826   2
  -8  -2  -2 185.564 22.1630   2
   8   2   2 186.280 22.1815   2
   8   2   2 186.204 22.1916   2
   8   2   2 177.474 27.9760   1
  -9  -2  -2 168.599 19.0194   2
  -9  -2  -2 164.076 18.9798   2
  -9  -2  -2 139.502 27.2284   1
   9   2   2 157.343 18.9814   2
   9   2   2 152.049 18.9684   2
   9   2   2 189.415 32.6719   1
 -10  -2  -2 72.2271 8.60881   2
 -10  -2  -2 62.9045 8.96752   2
 -10  -2  -2 33.6413 15.3215   1
  10   2   2 64.7854 8.54390   2
  10   2   2 64.2525 8.44142   2
  10   2   2 36.3335 14.3920   1
 -11  -2  -2 2.03422 20.3367   1
 -11  -2  -2 24.6809 5.98704   2
 -11  -2  -2 18.2308 5.19942   2
  11   2   2 15.8716 5.41200   2
  11   2   2 19.4373 5.27727   2
  11   2   2 16.8082 18.8611   1
 -12  -2  -2 1.90412 2.54607   2
 -12  -2  -2 1.52393 2.37929   2
  12   2   2 3.94194 2.52000   2
  12   2   2 1.87286 1.18931   3
  12   2   2 -0.1689 2.51243   2
  12  -3  -2 4.64256 2.64332   2
  11  -3  -2 30.0041 6.21297   2
  11  -3  -2 28.4518 6.24795   2
  11  -3  -2 15.9237 16.6114   1
 -11   3   2 37.6055 6.50722   2
 -11   3   2 22.4113 6.69629   2
  10  -3  -2 25.3811 19.0608   1
  10  -3  -2 18.8527 5.22992   2
  10  -3  -2 21.1885 5.16506   2
 -10   3   2 17.9582 5.77747   2
 -10   3   2 19.3992 21.3054   1
 -10   3   2 31.7160 5.47627   2
   9  -3  -2 107.576 13.7151   2
   9  -3  -2 116.115 13.6667   2
   9  -3  -2 102.227 23.6899   1
  -9   3   2 89.7688 24.3240   1
  -9   3   2 120.639 13.8651   2
  -9   3   2 115.112 13.7333   2
   8  -3  -2 10.5118 3.84773   2
   8  -3  -2 14.5289 14.0668   1
   8  -3  -2 12.3009 3.75683   2
  -8   3   2 9.62710 12.6075   1
  -8   3   2 14.0344 3.96829   2
  -8   3   2 12.1754 4.18904   2
   7  -3  -2 9.54418 3.19490   2
   7  -3  -2 4.39568 7.76410   1
   7  -3  -2 6.19502 1.60658   2
  -7   3   2 5.78980 8.43913   1
  -7   3   2 4.12691 1.78707   2
  -7   3   2 10.1803 3.37713   2
   6  -3  -2 100.393 17.4013   1
   6  -3  -2 97.0272 11.9421   2
   6  -3  -2 98.6829 11.9563   2
  -6   3   2 92.8478 12.0382   2
  -6   3   2 104.121 12.0132   2
  -6   3   2 138.994 23.0193   1
   5  -3  -2 12.9782 6.29153   1
   5  -3  -2 19.1726 3.16284   2
   5  -3  -2 17.8589 3.13542   2
  -5   3   2 20.4022 9.99391   1
  -5   3   2 18.2113 3.36763   2
  -5   3   2 17.9297 3.17385   2
   4  -3  -2 24.8028 8.46184   1
   4  -3  -2 16.1771 2.81937   2
   4  -3  -2 18.0035 2.85102   2
  -4   3   2 22.9985 8.30909   1
  -4   3   2 14.0184 3.05123   2
  -4   3   2 16.4739 2.87515   2
   3  -3  -2 3.84376 0.85808   2
   3  -3  -2 5.54845 4.18949   1
   3  -3  -2 3.18361 0.82806   2
  -3   3   2 2.36022 0.85849   2
  -3   3   2 2.22419 0.91339   2
  -3   3   2 2.45796 0.61229   3
  -3   3   2 5.28090 3.95619   1
   2  -3  -2 1658.71 205.592   1
  -2   3   2 1917.39 205.900   1
   1  -3  -2 2569.91 293.376   1
  -1   3   2 2541.57 293.358   1
   0  -3  -2 14.9352 1.83243   2
   0  -3  -2 5.27989 3.27647   1
   0   3   2 6.75194 1.92223   2
  -1  -3  -2 43.2133 9.09501   1
  -1  -3  -2 58.8669 6.67789   2
   1   3   2 72.1850 6.65514   2
   1   3   2 53.2834 6.68778   2
   1   3   2 40.5300 9.12640   1
  -2  -3  -2 2524.45 345.791   1
   2   3   2 3502.88 346.438   1
  -3  -3  -2 486.267 59.6407   2
  -3  -3  -2 523.442 61.0132   1
  -3  -3  -2 436.057 59.6255   2
   3   3   2 784.041 62.6358   1
   3   3   2 448.688 59.6242   2
   3   3   2 470.939 59.6320   2
  -4  -3  -2 1700.09 223.973   2
  -4  -3  -2 1605.46 223.944   2
   4   3   2 3017.93 227.211   1
   4   3   2 1720.00 223.953   2
   4   3   2 1770.34 223.968   2
  -5  -3  -2 191.283 22.7486   1
  -5  -3  -2 116.409 14.0018   2
  -5  -3  -2 100.740 13.9640   2
   5   3   2 119.949 13.9930   2
   5   3   2 118.143 14.0024   2
   5   3   2 115.335 17.4759   1
  -6  -3  -2 80.6761 15.9660   1
  -6  -3  -2 87.1557 9.87047   2
  -6  -3  -2 72.2372 9.87261   2
   6   3   2 79.6148 15.0565   1
   6   3   2 83.3131 9.87464   2
   6   3   2 85.5340 9.86455   2
  -7  -3  -2 147.582 17.9064   2
  -7  -3  -2 175.925 29.1788   1
  -7  -3  -2 147.658 17.9359   2
   7   3   2 167.539 27.9531   1
   7   3   2 155.085 17.9473   2
   7   3   2 144.782 17.8910   2
  -8  -3  -2 32.6873 5.25008   2
  -8  -3  -2 31.0918 5.05899   2
  -8  -3  -2 19.5050 15.1648   1
   8   3   2 25.7122 4.98345   2
   8   3   2 16.1542 9.93580   1
   8   3   2 29.0304 4.99655   2
  -9  -3  -2 12.1995 4.07255   2
  -9  -3  -2 15.4365 4.44641   2
  -9  -3  -2 10.4896 11.1046   1
   9   3   2 12.6787 4.23404   2
   9   3   2 2.89523 10.5701   1
   9   3   2 5.76083 2.20168   2
 -10  -3  -2 41.4706 6.84882   2
 -10  -3  -2 47.1280 6.82615   2
 -10  -3  -2 27.1481 14.4906   1
  10   3   2 47.2032 6.87713   2
  10   3   2 28.3158 14.0434   1
  10   3   2 41.3969 6.77608   2
 -11  -3  -2 32.2117 23.1107   1
 -11  -3  -2 34.3358 6.51365   2
 -11  -3  -2 32.0300 6.04794   2
  11   3   2 34.8755 6.46234   2
  11   3   2 31.8176 6.32927   2
  11   3   2 22.3890 14.2009   1
 -12  -3  -2 4.81235 3.19513   2
 -12  -3  -2 4.87158 2.53882   2
  12   3   2 4.00874 2.61664   2
  12   3   2 9.52728 2.69882   2
  11  -4  -2 8.07898 15.9161   1
  11  -4  -2 18.2733 5.38689   2
  11  -4  -2 8.89683 2.85001   2
 -11   4   2 27.8516 5.69904   2
 -11   4   2 8.01279 3.03634   2
  10  -4  -2 17.1959 5.07028   2
  10  -4  -2 13.2415 13.4834   1
  10  -4  -2 26.4496 5.04293   2
 -10   4   2 24.5157 5.24147   2
 -10   4   2 17.4798 15.0565   1
 -10   4   2 13.3192 3.35074   2
   9  -4  -2 18.3614 12.1234   1
   9  -4  -2 19.9032 4.59639   2
   9  -4  -2 14.0910 4.72772   2
  -9   4   2 16.4544 12.7525   1
  -9   4   2 24.8083 5.01176   2
  -9   4   2 16.9065 5.31371   2
   8  -4  -2 49.6242 7.12068   2
   8  -4  -2 51.0030 7.09665   2
   8  -4  -2 55.4896 16.9281   1
  -8   4   2 47.9959 7.35820   2
  -8   4   2 71.3717 19.4784   1
  -8   4   2 57.3095 7.27361   2
   7  -4  -2 93.9520 11.7177   2
   7  -4  -2 99.8684 18.7078   1
   7  -4  -2 95.3106 11.7140   2
  -7   4   2 126.986 26.4145   1
  -7   4   2 94.4422 11.9048   2
  -7   4   2 98.8423 11.7936   2
   6  -4  -2 481.761 59.3758   2
   6  -4  -2 479.144 62.1026   1
   6  -4  -2 491.303 59.3814   2
  -6   4   2 490.655 59.4222   2
  -6   4   2 509.397 59.4081   2
  -6   4   2 677.739 65.7895   1
   5  -4  -2 438.993 54.4856   2
   5  -4  -2 609.410 59.1731   1
   5  -4  -2 419.032 54.4740   2
  -5   4   2 423.044 54.4820   2
  -5   4   2 552.820 59.0425   1
  -5   4   2 438.097 54.5070   2
   4  -4  -2 302.385 38.8460   1
   4  -4  -2 305.312 36.8007   2
   4  -4  -2 302.546 36.8002   2
  -4   4   2 436.489 41.4334   1
  -4   4   2 304.497 36.8324   2
  -4   4   2 312.719 36.7307   3
  -4   4   2 301.207 36.8083   2
   3  -4  -2 214.764 26.4375   2
   3  -4  -2 222.808 28.3570   1
   3  -4  -2 216.924 26.4447   2
  -3   4   2 306.325 30.3677   1
  -3   4   2 216.840 26.4443   2
  -3   4   2 219.190 26.4687   2
   2  -4  -2 492.531 58.2226   2
   2  -4  -2 453.204 58.2132   2
   2  -4  -2 492.171 59.3877   1
  -2   4   2 480.125 58.2301   2
  -2   4   2 482.839 58.2203   2
  -2   4   2 655.487 60.4135   1
   1  -4  -2 148.751 17.0358   2
   1  -4  -2 137.938 18.6696   1
   1  -4  -2 136.841 17.0203   2
  -1   4   2 158.821 17.0511   2
  -1   4   2 155.211 18.9987   1
   0  -4  -2 256.515 31.2997   2
   0  -4  -2 310.952 32.5984   1
   0   4   2 253.093 31.3041   2
  -1  -4  -2 404.635 53.3343   2
  -1  -4  -2 553.723 54.8894   1
   1   4   2 516.809 54.6546   1
   1   4   2 392.401 53.3274   2
  -2  -4  -2 0.81153 0.78489   2
  -2  -4  -2 -0.6396 5.98109   1
  -2  -4  -2 1.70171 0.85392   2
   2   4   2 2.89273 3.80100   1
   2   4   2 2.78692 0.74396   2
   2   4   2 4.92028 1.75976   2
  -3  -4  -2 733.166 70.4382   1
  -3  -4  -2 546.273 68.3678   2
  -3  -4  -2 576.700 68.3758   2
   3   4   2 544.312 68.3616   2
   3   4   2 609.938 69.7618   1
   3   4   2 575.294 68.3701   2
  -4  -4  -2 1220.80 127.009   1
  -4  -4  -2 1077.36 125.173   2
  -4  -4  -2 999.466 125.146   2
   4   4   2 1080.53 125.163   2
   4   4   2 1151.51 126.743   1
   4   4   2 1027.03 125.150   2
  -5  -4  -2 53.6539 6.98395   2
  -5  -4  -2 52.4729 7.06723   2
  -5  -4  -2 62.3239 12.7847   1
   5   4   2 82.6695 17.1105   1
   5   4   2 57.2279 7.00603   2
   5   4   2 56.4968 7.01029   2
  -6  -4  -2 102.909 21.0433   1
  -6  -4  -2 85.0292 10.4354   2
  -6  -4  -2 81.6106 10.3999   2
   6   4   2 90.5944 10.4422   2
   6   4   2 85.6310 10.4237   2
   6   4   2 87.9846 19.6015   1
  -7  -4  -2 577.273 63.6496   2
  -7  -4  -2 534.770 67.6637   1
  -7  -4  -2 536.204 63.6073   2
   7   4   2 494.172 66.7162   1
   7   4   2 585.106 63.6291   2
   7   4   2 585.732 63.6360   2
  -8  -4  -2 236.657 25.6552   2
  -8  -4  -2 224.312 32.3103   1
  -8  -4  -2 198.825 25.6134   2
   8   4   2 230.768 25.6452   2
   8   4   2 177.482 33.3345   1
   8   4   2 236.340 25.6748   2
  -9  -4  -2 135.690 15.0966   2
  -9  -4  -2 118.310 15.1445   2
  -9  -4  -2 132.353 25.3590   1
   9   4   2 107.869 23.6646   1
   9   4   2 122.634 15.0966   2
   9   4   2 128.384 15.1124   2
 -10  -4  -2 9.34820 13.5089   1
 -10  -4  -2 40.7207 6.08899   2
 -10  -4  -2 30.3810 5.73131   2
  10   4   2 11.7853 12.0469   1
  10   4   2 21.1615 5.88597   2
  10   4   2 38.6133 6.82854   2
 -11  -4  -2 20.4959 5.60459   2
 -11  -4  -2 16.2475 5.01451   2
 -11  -4  -2 8.91179 15.5825   1
  11   4   2 9.18542 2.67092   2
  11   4   2 11.5312 12.6631   1
  11   4   2 9.12933 2.77492   2
 -12  -4  -2 8.97340 2.71329   2
  12   4   2 7.08687 2.86112   2
  12   4   2 10.4463 2.81735   2
  11  -5  -2 11.1643 2.93038   2
  11  -5  -2 6.59134 16.3076   1
  11  -5  -2 18.6803 5.37372   2
 -11   5   2 9.84767 3.25250   2
 -11   5   2 10.5003 2.92710   2
  10  -5  -2 56.4734 18.1750   1
  10  -5  -2 61.7154 8.52404   2
  10  -5  -2 58.8676 8.60968   2
 -10   5   2 36.8094 17.7708   1
 -10   5   2 57.1393 9.06267   2
 -10   5   2 73.5258 8.80281   2
   9  -5  -2 20.4951 4.22928   2
   9  -5  -2 9.62893 2.37712   2
   9  -5  -2 11.9067 11.7817   1
  -9   5   2 8.12173 11.8882   1
  -9   5   2 9.93974 2.62329   2
  -9   5   2 13.6322 4.63719   2
   8  -5  -2 11.5668 10.0357   1
   8  -5  -2 13.2202 4.01326   2
   8  -5  -2 11.2650 3.81082   2
  -8   5   2 10.6624 2.47535   2
  -8   5   2 14.3862 4.18460   2
  -8   5   2 8.21670 14.9413   1
   7  -5  -2 22.0045 3.94647   2
   7  -5  -2 14.9939 8.91453   1
   7  -5  -2 15.7727 3.93245   2
  -7   5   2 22.2797 4.19602   2
  -7   5   2 14.7171 4.42566   2
  -7   5   2 30.1359 14.6281   1
   6  -5  -2 50.9537 7.20623   2
   6  -5  -2 67.0289 7.17949   2
   6  -5  -2 37.2912 13.9755   1
  -6   5   2 61.7460 7.28414   2
  -6   5   2 60.2663 7.44405   2
  -6   5   2 35.7604 10.9959   1
   5  -5  -2 164.463 20.5690   2
   5  -5  -2 171.071 20.5679   2
   5  -5  -2 250.575 27.9087   1
  -5   5   2 159.254 24.2188   1
  -5   5   2 175.767 20.6496   2
  -5   5   2 173.138 20.5857   2
   4  -5  -2 35.8504 11.1905   1
   4  -5  -2 51.6720 6.08363   2
   4  -5  -2 43.5736 6.04760   2
  -4   5   2 43.9897 6.11585   2
  -4   5   2 59.2044 5.81713   3
  -4   5   2 33.6283 11.0793   1
  -4   5   2 52.7523 6.23606   2
   3  -5  -2 28.7686 3.56009   2
   3  -5  -2 30.6263 9.16062   1
   3  -5  -2 24.1455 3.57667   2
  -3   5   2 26.6670 8.86261   1
  -3   5   2 22.4864 3.60255   2
  -3   5   2 23.1801 3.76506   2
   2  -5  -2 10.7490 2.24998   2
   2  -5  -2 9.79485 4.34217   1
   2  -5  -2 12.7787 2.40417   2
  -2   5   2 11.0479 2.36573   2
  -2   5   2 17.2526 6.56306   1
  -2   5   2 12.1514 2.52396   2
   1  -5  -2 201.446 24.3241   2
   1  -5  -2 213.094 24.3339   2
   1  -5  -2 208.373 25.8788   1
  -1   5   2 222.104 24.3568   2
   0  -5  -2 -0.2879 0.75865   2
   0  -5  -2 -1.2309 3.95154   1
   0   5   2 -0.4435 0.76950   2
  -1  -5  -2 17.3765 2.80939   2
  -1  -5  -2 26.6857 8.33668   1
   1   5   2 17.4226 2.80875   2
   1   5   2 22.8113 7.68707   1
  -2  -5  -2 165.637 19.7482   2
  -2  -5  -2 186.192 22.1240   1
   2   5   2 181.170 21.8692   1
   2   5   2 154.604 19.7325   2
   2   5   2 172.429 19.7459   2
  -3  -5  -2 249.705 31.6192   2
  -3  -5  -2 254.151 31.6118   2
  -3  -5  -2 311.068 33.9426   1
   3   5   2 239.540 31.6132   2
   3   5   2 303.363 33.8398   1
   3   5   2 299.508 31.6249   2
  -4  -5  -2 1264.09 134.858   1
  -4  -5  -2 1106.09 132.948   2
  -4  -5  -2 1157.52 132.973   2
   4   5   2 1074.00 132.935   2
   4   5   2 1195.02 134.622   1
   4   5   2 1166.37 132.957   2
  -5  -5  -2 0.55313 8.80310   1
  -5  -5  -2 -0.8448 1.07373   2
  -5  -5  -2 0.28275 1.04891   2
   5   5   2 0.57575 1.02295   2
   5   5   2 -0.0624 1.02144   2
   5   5   2 1.59189 8.71680   1
  -6  -5  -2 219.465 29.8004   1
  -6  -5  -2 195.902 25.1621   2
  -6  -5  -2 213.309 25.1877   2
   6   5   2 271.660 32.4339   1
   6   5   2 210.859 25.1619   2
   6   5   2 215.508 25.1709   2
  -7  -5  -2 17.0566 3.83484   2
  -7  -5  -2 14.9122 3.76965   2
  -7  -5  -2 9.00265 9.25251   1
   7   5   2 13.2862 3.65636   2
   7   5   2 12.0223 3.66619   2
   7   5   2 7.59733 12.6091   1
  -8  -5  -2 33.2421 12.4864   1
  -8  -5  -2 50.4692 7.27433   2
  -8  -5  -2 60.9914 7.23732   2
   8   5   2 53.6263 7.21029   2
   8   5   2 53.8124 7.21367   2
   8   5   2 42.8933 12.9778   1
  -9  -5  -2 82.9090 11.1640   2
  -9  -5  -2 100.581 11.1696   2
  -9  -5  -2 74.5197 22.9434   1
   9   5   2 74.5699 21.3383   1
   9   5   2 89.1109 11.1223   2
   9   5   2 87.1829 11.0838   2
 -10  -5  -2 19.7149 14.2715   1
 -10  -5  -2 41.3278 6.61560   2
 -10  -5  -2 36.8034 6.27521   2
  10   5   2 28.0086 14.3166   1
  10   5   2 34.8297 6.38887   2
  10   5   2 41.2531 6.28717   2
 -11  -5  -2 10.6633 21.5132   1
 -11  -5  -2 5.57344 2.39373   2
 -11  -5  -2 15.7319 5.34948   2
  11   5   2 4.42978 2.58667   2
  11   5   2 1.51832 13.8807   1
  11   5   2 4.79615 2.41637   2
  12   5   2 -1.0805 2.59112   2
  12   5   2 -0.9644 2.54149   2
  11  -6  -2 8.78304 2.83567   2
  11  -6  -2 10.8917 2.83052   2
 -11   6   2 8.63129 3.44327   2
 -11   6   2 11.6443 3.02564   2
  10  -6  -2 5.66792 2.30304   2
  10  -6  -2 6.55303 2.24783   2
  10  -6  -2 -0.1649 13.5004   1
 -10   6   2 0.20260 14.8810   1
 -10   6   2 5.03089 2.41619   2
 -10   6   2 4.40063 2.61996   2
   9  -6  -2 37.4321 6.37759   2
   9  -6  -2 57.9001 20.7265   1
   9  -6  -2 43.1527 6.20887   2
  -9   6   2 25.3777 13.3022   1
  -9   6   2 32.0904 7.02077   2
  -9   6   2 43.4551 6.38772   2
   8  -6  -2 31.1746 5.16676   2
   8  -6  -2 25.9685 11.1057   1
   8  -6  -2 29.6607 5.32277   2
  -8   6   2 35.2940 5.40170   2
  -8   6   2 27.4305 11.8200   1
  -8   6   2 29.6995 5.79111   2
   7  -6  -2 278.388 38.1311   1
   7  -6  -2 273.366 33.3329   2
   7  -6  -2 276.977 33.3344   2
  -7   6   2 362.888 42.9371   1
  -7   6   2 289.780 33.3718   2
  -7   6   2 275.741 33.4332   2
   6  -6  -2 260.805 28.7261   2
   6  -6  -2 237.899 28.7104   2
   6  -6  -2 315.681 37.1892   1
  -6   6   2 249.511 28.7469   2
  -6   6   2 251.056 28.8142   2
  -6   6   2 186.375 32.9696   1
   5  -6  -2 131.811 21.2764   1
   5  -6  -2 145.665 17.2293   2
   5  -6  -2 154.440 17.2382   2
  -5   6   2 128.272 21.4540   1
  -5   6   2 165.858 17.0727   3
  -5   6   2 148.139 17.3331   2
  -5   6   2 147.375 17.2631   2
   4  -6  -2 117.268 18.1676   1
   4  -6  -2 119.816 14.2388   2
   4  -6  -2 134.683 14.2422   2
  -4   6   2 126.943 14.2542   2
  -4   6   2 118.771 14.3413   2
  -4   6   2 103.929 18.0125   1
   3  -6  -2 194.265 20.8577   2
   3  -6  -2 163.203 20.8357   2
   3  -6  -2 201.544 24.1732   1
  -3   6   2 183.093 23.5362   1
  -3   6   2 165.299 20.8896   2
   2  -6  -2 745.850 78.4559   1
   2  -6  -2 677.424 76.7472   2
   2  -6  -2 619.272 76.7299   2
  -2   6   2 679.803 76.7613   2
  -2   6   2 650.597 76.7332   2
  -2   6   2 644.153 78.0682   1
   1  -6  -2 666.325 71.2484   1
   1  -6  -2 608.499 69.9028   2
   1  -6  -2 558.981 69.8813   2
  -1   6   2 605.965 69.9102   2
   0  -6  -2 863.942 98.9121   2
   0   6   2 861.668 98.9079   2
  -1  -6  -2 3.85092 4.68223   1
  -1  -6  -2 2.93154 0.96139   2
   1   6   2 8.01393 4.79152   1
   1   6   2 2.63619 0.96052   2
  -2  -6  -2 18.7158 3.19214   2
  -2  -6  -2 41.2709 13.2980   1
   2   6   2 21.7239 3.14812   2
   2   6   2 41.8125 13.1822   1
   2   6   2 18.1365 3.02011   2
  -3  -6  -2 611.049 67.0546   1
  -3  -6  -2 494.783 64.9636   2
  -3  -6  -2 515.796 64.9742   2
   3   6   2 469.176 64.9529   2
   3   6   2 790.428 68.5480   1
   3   6   2 545.707 64.9748   2
  -4  -6  -2 63.8822 7.66532   2
  -4  -6  -2 103.251 16.5571   1
  -4  -6  -2 60.9258 7.68604   2
   4   6   2 52.7265 7.60121   2
   4   6   2 51.9343 12.9525   1
   4   6   2 67.6730 7.63126   2
  -5  -6  -2 9.13147 7.68945   1
   5   6   2 12.7046 6.91847   1
  -6  -6  -2 102.514 23.5918   1
  -6  -6  -2 83.4790 10.0283   2
  -6  -6  -2 74.6909 10.0258   2
   6   6   2 69.6293 16.2903   1
   6   6   2 86.4167 10.0382   2
   6   6   2 88.1283 10.0357   2
  -7  -6  -2 -1.4707 8.48228   1
  -7  -6  -2 -0.1315 1.51685   2
  -7  -6  -2 -0.7425 1.43656   2
   7   6   2 -0.5914 1.45162   2
   7   6   2 0.30939 12.2834   1
   7   6   2 -0.5588 1.38496   2
  -8  -6  -2 138.143 15.8812   2
  -8  -6  -2 123.351 15.8429   2
  -8  -6  -2 135.925 24.7636   1
   8   6   2 136.102 15.8845   2
   8   6   2 138.475 15.8665   2
   8   6   2 119.299 23.4662   1
  -9  -6  -2 12.8490 4.34565   2
  -9  -6  -2 2.43860 10.9705   1
  -9  -6  -2 4.31329 2.13688   2
   9   6   2 4.98594 2.09116   2
   9   6   2 4.30819 2.00121   2
   9   6   2 8.39779 16.0513   1
 -10  -6  -2 -7.4515 12.9398   1
 -10  -6  -2 3.63069 2.13846   2
 -10  -6  -2 -0.7185 2.10267   2
  10   6   2 2.36136 2.07393   2
  10   6   2 10.8706 18.4529   1
  10   6   2 0.69699 2.22247   2
 -11  -6  -2 19.0424 5.23215   2
 -11  -6  -2 15.9188 5.60297   2
  11   6   2 7.01161 2.66877   2
  11   6   2 9.59782 2.78184   2
  11   6   2 11.2371 15.1793   1
 -12  -6  -2 -1.3586 2.51703   2
  12   6   2 3.20389 2.76693   2
  12   6   2 2.10244 2.55790   2
  11  -7  -2 3.61551 2.60582   2
  11  -7  -2 1.69809 3.07588   2
 -11   7   2 7.72869 2.91377   2
  10  -7  -2 2.79215 2.25761   2
  10  -7  -2 3.57091 2.22215   2
  10  -7  -2 -2.1799 20.5277   1
 -10   7   2 6.76766 15.8959   1
 -10   7   2 2.48994 2.42587   2
 -10   7   2 1.70668 2.58045   2
   9  -7  -2 13.0979 4.32148   2
   9  -7  -2 23.2490 18.6948   1
   9  -7  -2 6.83070 2.24549   2
  -9   7   2 6.30628 2.70776   2
  -9   7   2 8.46506 2.40046   2
  -9   7   2 7.36607 13.2869   1
   8  -7  -2 2.96332 1.78133   2
   8  -7  -2 8.16151 15.2761   1
   8  -7  -2 12.1911 3.83516   2
  -8   7   2 4.50417 1.98264   2
  -8   7   2 -0.0837 2.04469   2
  -8   7   2 5.60919 10.4178   1
   7  -7  -2 12.9291 9.85498   1
   7  -7  -2 24.2623 4.63726   2
  -7   7   2 13.2251 10.1389   1
  -7   7   2 25.5433 4.89808   2
  -7   7   2 35.1210 5.26425   2
   6  -7  -2 23.1183 4.72307   2
   6  -7  -2 25.9561 9.44906   1
   6  -7  -2 32.2923 4.69542   2
  -6   7   2 23.9764 9.68879   1
  -6   7   2 35.0049 4.90248   2
  -6   7   2 30.9930 5.19191   2
   5  -7  -2 157.425 19.0448   2
   5  -7  -2 157.851 19.0439   2
   5  -7  -2 244.620 28.8523   1
  -5   7   2 133.681 23.5007   1
  -5   7   2 163.139 18.8831   3
  -5   7   2 162.930 19.0751   2
  -5   7   2 161.408 19.1672   2
   4  -7  -2 26.0164 4.14684   2
   4  -7  -2 34.7366 4.11466   2
   4  -7  -2 21.3896 7.67581   1
  -4   7   2 20.1854 4.51916   2
  -4   7   2 22.4429 10.2386   1
  -4   7   2 27.7198 4.25155   2
   3  -7  -2 34.4826 10.6278   1
   3  -7  -2 37.3161 4.42938   2
   3  -7  -2 29.1000 4.43512   2
  -3   7   2 34.3757 4.46243   2
  -3   7   2 26.6358 4.56932   2
  -3   7   2 29.4967 10.7817   1
   2  -7  -2 127.178 16.7156   2
   2  -7  -2 146.213 16.7393   2
   2  -7  -2 136.166 19.6707   1
  -2   7   2 179.887 22.2165   1
  -2   7   2 144.004 16.7838   2
   1  -7  -2 5.35909 4.82513   1
   1  -7  -2 6.35400 2.33306   2
   1  -7  -2 7.03573 5.33425   1
   1  -7  -2 6.08592 2.19518   2
  -1   7   2 7.57706 2.52366   2
   0  -7  -2 -0.8222 4.63959   1
   0  -7  -2 1.29466 0.93898   2
   0   7   2 1.04784 0.94048   2
  -1  -7  -2 15.8515 5.43120   1
  -1  -7  -2 16.4428 2.91975   2
   1   7   2 16.6588 2.92142   2
   1   7   2 29.5564 8.56524   1
  -2  -7  -2 8.99973 2.65186   2
   2   7   2 6.90255 2.38761   2
   2   7   2 38.9717 13.6330   1
   2   7   2 12.5999 2.59777   2
  -3  -7  -2 257.678 32.3297   1
  -3  -7  -2 245.065 29.1691   2
   3   7   2 238.509 29.1539   2
   3   7   2 214.179 29.1279   2
   3   7   2 335.624 34.5087   1
  -4  -7  -2 35.5475 5.06828   2
  -4  -7  -2 37.9692 5.09952   2
  -4  -7  -2 64.3702 17.4159   1
   4   7   2 35.7077 5.01182   2
   4   7   2 33.1180 11.2052   1
   4   7   2 39.8114 5.03567   2
  -5  -7  -2 79.1734 9.44225   2
  -5  -7  -2 69.9185 9.37747   2
  -5  -7  -2 93.4209 18.3929   1
   5   7   2 80.3154 9.40082   2
   5   7   2 72.1696 15.2877   1
   5   7   2 79.5914 9.38842   2
  -6  -7  -2 11.9481 3.36344   2
  -6  -7  -2 12.1691 3.37198   2
  -6  -7  -2 7.73917 9.11478   1
   6   7   2 11.1628 3.33822   2
   6   7   2 5.82276 7.85635   1
   6   7   2 11.9777 3.20174   2
  -7  -7  -2 5.75916 1.79074   2
  -7  -7  -2 4.70543 1.77139   2
  -7  -7  -2 12.8466 9.82383   1
   7   7   2 6.14270 9.35499   1
   7   7   2 5.81111 1.69733   2
   7   7   2 6.21778 1.71334   2
  -8  -7  -2 3.63305 1.85406   2
  -8  -7  -2 -0.4682 10.6822   1
  -8  -7  -2 4.29102 1.82146   2
   8   7   2 4.51943 1.81007   2
   8   7   2 3.34345 1.76506   2
   8   7   2 5.97976 14.8202   1
  -9  -7  -2 8.43417 2.13026   2
  -9  -7  -2 -0.0456 12.1214   1
  -9  -7  -2 4.94441 2.11279   2
   9   7   2 6.03726 11.2153   1
   9   7   2 12.3171 4.33874   2
   9   7   2 6.86600 2.43471   2
 -10  -7  -2 4.57350 13.8266   1
 -10  -7  -2 17.7550 5.22231   2
 -10  -7  -2 17.8584 5.04877   2
  10   7   2 14.3838 4.96272   2
  10   7   2 9.22091 17.3093   1
  10   7   2 16.0992 5.32688   2
 -11  -7  -2 6.85091 2.53435   2
 -11  -7  -2 4.88412 2.62502   2
  11   7   2 8.73809 2.56581   2
  11   7   2 7.37911 2.72340   2
 -12  -7  -2 -0.5618 2.62980   2
  12   7   2 0.70030 2.59349   2
  12   7   2 7.74425 3.06811   2
  11  -8  -2 2.41452 2.71128   2
  11  -8  -2 6.56337 2.77088   2
 -11   8   2 7.02738 3.15887   2
  10  -8  -2 2.78258 2.31129   2
  10  -8  -2 3.09277 23.2560   1
  10  -8  -2 0.52324 2.23348   2
 -10   8   2 9.14242 16.1240   1
 -10   8   2 0.33466 2.88543   2
 -10   8   2 1.86616 2.59234   2
   9  -8  -2 5.38663 2.04837   2
   9  -8  -2 8.62163 12.1458   1
   9  -8  -2 3.32998 2.13599   2
  -9   8   2 2.60024 2.50987   2
  -9   8   2 2.48235 12.8312   1
  -9   8   2 3.90082 2.36588   2
   8  -8  -2 70.7438 20.9447   1
   8  -8  -2 79.8660 9.59411   2
   8  -8  -2 71.7314 9.60496   2
  -8   8   2 58.0433 20.8445   1
  -8   8   2 69.3580 10.1156   2
  -8   8   2 81.5123 9.89961   2
   7  -8  -2 31.5280 11.7694   1
   7  -8  -2 39.6278 5.91788   2
   7  -8  -2 41.6056 5.83537   2
  -7   8   2 44.1017 6.08796   2
  -7   8   2 36.1145 16.3636   1
  -7   8   2 36.3022 6.48943   2
   6  -8  -2 52.0654 16.0671   1
   6  -8  -2 57.3757 7.49600   2
   6  -8  -2 59.6343 7.45005   2
  -6   8   2 61.5563 7.07780   3
  -6   8   2 58.3386 7.62416   2
  -6   8   2 52.7831 16.4827   1
  -6   8   2 53.9483 7.90937   2
   5  -8  -2 139.097 24.1058   1
  -5   8   2 71.1830 17.8378   1
   4  -8  -2 345.466 37.1339   1
  -4   8   2 193.577 32.7074   1
   3  -8  -2 1764.34 184.276   1
   3  -8  -2 1494.80 182.275   2
   3  -8  -2 1549.23 182.294   2
  -3   8   2 1586.27 183.975   1
  -3   8   2 1612.76 182.268   2
  -3   8   2 1539.40 182.303   2
   2  -8  -2 1164.91 136.733   2
   2  -8  -2 1332.45 138.511   1
   2  -8  -2 1121.75 136.716   2
  -2   8   2 1155.46 136.740   2
   1  -8  -2 1177.31 128.175   1
   1  -8  -2 982.120 126.488   2
   1  -8  -2 1200.76 128.310   1
   1  -8  -2 1073.00 126.527   2
  -1   8   2 1089.62 126.525   2
   0  -8  -2 0.19326 1.02011   2
   0  -8  -2 1.44847 5.23056   1
   0   8   2 0.12918 1.04640   2
  -1  -8  -2 1.54523 5.12707   1
  -1  -8  -2 0.02778 1.02979   2
   1   8   2 0.20348 4.93659   1
   1   8   2 0.30231 1.04490   2
  -2  -8  -2 855.131 83.9650   1
  -2  -8  -2 665.726 81.2765   2
   2   8   2 758.213 83.1984   1
   2   8   2 666.099 81.2651   2
   2   8   2 608.717 81.2435   2
  -3  -8  -2 147.154 17.9490   1
  -3  -8  -2 85.5222 12.4414   2
   3   8   2 193.261 21.9234   1
   3   8   2 86.6338 12.3973   2
   3   8   2 104.493 12.4288   2
  -4  -8  -2 297.849 38.5714   2
  -4  -8  -2 500.572 44.8464   1
   4   8   2 330.985 38.5656   2
   4   8   2 287.173 38.5535   2
   4   8   2 303.123 41.2340   1
  -5  -8  -2 1.23917 1.21509   2
  -5  -8  -2 6.09332 7.80853   1
  -5  -8  -2 1.03690 1.31892   2
   5   8   2 1.33350 1.23380   2
   5   8   2 1.40915 1.30145   2
   5   8   2 4.64021 10.6825   1
  -6  -8  -2 15.4339 3.56595   2
  -6  -8  -2 15.3005 3.50653   2
  -6  -8  -2 8.47457 13.5761   1
   6   8   2 13.3361 3.30977   2
   6   8   2 3.25770 1.80562   2
   6   8   2 4.52707 10.7204   1
  -7  -8  -2 7.45026 1.85001   2
  -7  -8  -2 4.16549 10.1684   1
  -7  -8  -2 4.03583 1.75655   2
   7   8   2 10.3839 9.41803   1
   7   8   2 7.51212 1.79988   2
   7   8   2 7.60578 1.83342   2
  -8  -8  -2 8.42917 14.0290   1
  -8  -8  -2 -1.8122 2.23035   2
  -8  -8  -2 -1.0392 1.68867   2
   8   8   2 -0.8779 1.71481   2
   8   8   2 -0.9981 9.68612   1
  -9  -8  -2 0.60702 1.94715   2
  -9  -8  -2 -0.0946 1.95786   2
   9   8   2 0.10640 1.94966   2
   9   8   2 -1.4015 1.85719   2
   9   8   2 -2.2853 12.3133   1
 -10  -8  -2 0.99235 2.20213   2
 -10  -8  -2 2.77866 2.22545   2
 -10  -8  -2 0.78717 14.9972   1
  10   8   2 -1.9608 2.21030   2
  10   8   2 1.79547 2.15649   2
  10   8   2 -4.3481 12.9377   1
 -11  -8  -2 1.25213 2.84066   2
 -11  -8  -2 -0.4551 2.33390   2
  11   8   2 3.81671 2.47756   2
  11   8   2 -1.3105 2.61985   2
  10  -9  -2 2.20272 2.43423   2
  10  -9  -2 -0.0195 2.36502   2
 -10   9   2 -0.7562 2.59945   2
 -10   9   2 1.17954 2.91608   2
   9  -9  -2 14.3421 5.00606   2
   9  -9  -2 13.9507 19.1726   1
   9  -9  -2 5.68942 2.26286   2
  -9   9   2 5.50728 2.74804   2
  -9   9   2 16.7185 20.1108   1
  -9   9   2 6.53455 2.52001   2
   8  -9  -2 6.14060 11.3712   1
   8  -9  -2 2.68785 1.89816   2
   8  -9  -2 4.83265 1.99248   2
  -8   9   2 7.35074 11.7159   1
  -8   9   2 5.84506 2.24383   2
  -8   9   2 2.74069 2.44781   2
   7  -9  -2 4.63373 1.73674   2
   7  -9  -2 2.73070 11.1363   1
   7  -9  -2 4.60141 1.75918   2
  -7   9   2 3.25909 1.89943   2
  -7   9   2 9.72395 10.2695   1
  -7   9   2 3.38014 2.12107   2
   6  -9  -2 34.2630 5.41011   2
   6  -9  -2 38.0583 5.44769   2
   6  -9  -2 49.6380 16.0337   1
  -6   9   2 37.0699 5.58921   2
  -6   9   2 32.4678 15.3061   1
  -6   9   2 32.9825 6.02990   2
   5  -9  -2 20.5495 3.77754   2
   5  -9  -2 13.3777 3.74790   2
   5  -9  -2 16.7580 8.85910   1
  -5   9   2 10.9679 4.31498   2
  -5   9   2 17.5511 3.92091   2
  -5   9   2 16.9217 12.5193   1
   4  -9  -2 0.00031 1.18399   2
   4  -9  -2 1.11407 1.29193   2
   4  -9  -2 -2.0617 7.11510   1
  -4   9   2 -2.3013 6.91511   1
  -4   9   2 0.08695 1.36880   2
   3  -9  -2 5.01237 6.64725   1
   3  -9  -2 11.4697 3.06161   2
   3  -9  -2 17.0968 3.10544   2
  -3   9   2 8.75721 6.48120   1
  -3   9   2 12.1933 3.47319   2
   2  -9  -2 226.455 27.4367   2
   2  -9  -2 246.933 27.4683   2
   2  -9  -2 224.813 30.3459   1
  -2   9   2 250.086 27.4976   2
   1  -9  -2 107.949 14.9451   1
   1  -9  -2 76.3961 10.3337   2
   1  -9  -2 82.6197 10.2861   2
   1  -9  -2 143.317 18.6402   1
  -1   9   2 76.8283 10.3993   2
   0  -9  -2 9.88062 2.74749   2
   0  -9  -2 7.85126 5.99070   1
   0  -9  -2 10.2644 5.47352   1
   0   9   2 10.3084 2.76130   2
  -1  -9  -2 65.2218 16.6373   1
  -1  -9  -2 23.5449 4.11402   2
   1   9   2 27.1382 4.07844   2
   1   9   2 61.8487 15.5431   1
  -2  -9  -2 106.704 17.2116   1
  -2  -9  -2 99.7976 11.8553   2
   2   9   2 97.0911 11.7855   2
   2   9   2 96.0030 11.8170   2
   2   9   2 107.322 16.7469   1
  -3  -9  -2 -2.7954 7.20895   1
  -3  -9  -2 -1.0687 1.18621   2
   3   9   2 -0.9821 1.11619   2
   3   9   2 -1.5779 5.89091   1
   3   9   2 -0.3487 1.14499   2
  -4  -9  -2 0.54270 1.32808   2
  -4  -9  -2 1.60318 7.15013   1
   4   9   2 -0.6704 7.07852   1
   4   9   2 1.30812 1.19752   2
  -5  -9  -2 6.21727 1.57727   2
  -5  -9  -2 5.22950 8.62464   1
   5   9   2 5.30019 1.48493   2
   5   9   2 5.25576 1.50406   2
   5   9   2 10.6128 7.94638   1
  -6  -9  -2 59.3085 7.65484   2
  -6  -9  -2 60.7253 7.73469   2
  -6  -9  -2 58.6992 18.2004   1
   6   9   2 62.4189 7.62042   2
   6   9   2 56.1948 7.67630   2
   6   9   2 42.9292 16.0010   1
  -7  -9  -2 2.01290 1.70976   2
  -7  -9  -2 -0.3500 1.61715   2
  -7  -9  -2 6.09428 10.4442   1
   7   9   2 1.27529 1.60132   2
   7   9   2 -1.5461 9.59492   1
   7   9   2 2.12055 1.64161   2
  -8  -9  -2 -0.8477 1.81933   2
  -8  -9  -2 2.99778 11.6288   1
  -8  -9  -2 0.14542 1.70895   2
   8   9   2 0.32742 1.77476   2
   8   9   2 -4.3198 11.0888   1
  -9  -9  -2 0.65875 2.03916   2
  -9  -9  -2 4.15716 13.4250   1
  -9  -9  -2 1.39915 1.97302   2
   9   9   2 2.70422 2.00222   2
   9   9   2 2.61933 2.02344   2
   9   9   2 -3.2340 11.9587   1
 -10  -9  -2 16.2486 5.62327   2
 -10  -9  -2 23.7815 5.65235   2
  10   9   2 26.7392 5.60051   2
  10   9   2 16.2390 14.6721   1
  10   9   2 19.2531 5.71952   2
 -11  -9  -2 0.18601 2.49488   2
  11   9   2 2.28366 2.69305   2
  11   9   2 1.66174 2.48288   2
  10 -10  -2 8.40923 2.65786   2
  10 -10  -2 7.18112 2.73045   2
 -10  10   2 16.9271 5.82954   2
 -10  10   2 4.16352 3.29676   2
   9 -10  -2 2.39167 2.47830   2
   9 -10  -2 15.5332 22.3890   1
   9 -10  -2 5.98963 2.51062   2
  -9  10   2 0.43508 2.84716   2
  -9  10   2 2.77714 14.6789   1
  -9  10   2 4.48024 2.41106   2
   8 -10  -2 14.0651 4.64293   2
   8 -10  -2 11.8204 12.3326   1
   8 -10  -2 24.0250 4.86174   2
  -8  10   2 10.5020 18.8821   1
  -8  10   2 6.51233 3.01993   2
  -8  10   2 24.2934 5.04376   2
   7 -10  -2 12.9527 4.14821   2
   7 -10  -2 7.94064 12.0450   1
   7 -10  -2 27.7078 4.21086   2
  -7  10   2 16.2859 4.47172   2
  -7  10   2 0.89858 10.4271   1
  -7  10   2 12.5137 3.29747   3
  -7  10   2 7.44724 2.72191   2
   6 -10  -2 0.82543 1.51631   2
   6 -10  -2 4.27482 9.43037   1
  -6  10   2 5.82839 11.4427   1
  -6  10   2 -0.5875 1.62569   2
  -6  10   2 -0.4338 1.94841   2
   5 -10  -2 20.6577 9.62468   1
   5 -10  -2 30.1514 4.48891   2
  -5  10   2 3.20885 9.70157   1
   4 -10  -2 355.953 41.9023   1
   4 -10  -2 334.048 37.7981   2
   4 -10  -2 327.933 37.7934   2
  -4  10   2 335.408 37.8604   2
  -4  10   2 284.352 41.1206   1
  -4  10   2 326.810 37.7888   2
   3 -10  -2 363.330 43.3236   2
   3 -10  -2 379.172 43.3399   2
   3 -10  -2 432.334 46.7493   1
  -3  10   2 338.672 43.3706   2
   2 -10  -2 579.715 80.6583   2
   2 -10  -2 895.395 85.2427   1
   2 -10  -2 603.658 80.6865   2
   2 -10  -2 859.354 85.4095   1
  -2  10   2 623.224 80.6983   2
   1 -10  -2 -0.7288 1.15667   2
   1 -10  -2 -0.5888 5.37443   1
   1 -10  -2 -0.7159 1.09862   2
   1 -10  -2 0.01880 9.23826   1
  -1  10   2 -0.8561 1.31058   2
   0 -10  -2 39.1576 5.79157   2
   0 -10  -2 42.2191 5.68076   2
   0 -10  -2 47.0749 12.1072   1
   0 -10  -2 79.3223 18.2364   1
   0  10   2 44.2426 5.81287   2
  -1 -10  -2 412.904 45.9945   1
  -1 -10  -2 349.249 42.8576   2
   1  10   2 360.538 42.8559   2
  -2 -10  -2 366.499 48.3510   2
  -2 -10  -2 610.650 54.2226   1
   2  10   2 344.891 48.3039   2
   2  10   2 441.483 51.1778   1
   2  10   2 386.665 48.3450   2
  -3 -10  -2 799.113 94.8313   2
  -3 -10  -2 948.068 98.1349   1
   3  10   2 742.639 94.7806   2
   3  10   2 821.758 97.1570   1
   3  10   2 828.079 94.8235   2
  -4 -10  -2 144.677 17.3934   2
  -4 -10  -2 173.999 23.7959   1
   4  10   2 148.295 23.4375   1
   4  10   2 136.178 17.3359   2
   4  10   2 149.599 17.3633   2
  -5 -10  -2 4.98133 1.64413   2
  -5 -10  -2 9.22687 10.1199   1
   5  10   2 3.51436 1.57213   2
   5  10   2 9.33554 8.08779   1
   5  10   2 3.79772 1.45753   2
  -6 -10  -2 5.38622 10.0325   1
  -6 -10  -2 6.07284 1.91168   2
   6  10   2 5.67365 1.73719   2
   6  10   2 6.72641 1.81249   2
   6  10   2 3.99659 9.19854   1
  -7 -10  -2 24.3300 12.4298   1
  -7 -10  -2 42.1826 7.07971   2
  -7 -10  -2 40.8069 6.17464   2
   7  10   2 25.8425 12.0117   1
   7  10   2 41.1407 6.06598   2
   7  10   2 43.7544 6.04435   2
  -8 -10  -2 3.11437 12.4698   1
  -8 -10  -2 2.83475 2.07288   2
  -8 -10  -2 2.09121 1.90409   2
   8  10   2 1.50960 1.89228   2
   8  10   2 -2.3909 12.9419   1
   8  10   2 4.93752 1.97658   2
  -9 -10  -2 2.16921 2.19770   2
  -9 -10  -2 2.60196 18.3845   1
  -9 -10  -2 1.70225 1.99984   2
   9  10   2 -3.4383 11.8999   1
   9  10   2 2.19387 2.16489   2
   9  10   2 1.17471 1.99682   2
 -10 -10  -2 -0.6446 2.23683   2
 -10 -10  -2 2.14773 2.34971   2
  10  10   2 -1.1839 2.41484   2
  10  10   2 1.13504 2.34023   2
 -11 -10  -2 1.34588 2.59216   2
  11  10   2 -0.1872 2.64687   2
  11  10   2 7.07925 2.90597   2
  10 -11  -2 4.10616 2.74124   2
  10 -11  -2 5.11377 2.44415   2
 -10  11   2 2.19963 5.00366   2
 -10  11   2 5.20654 2.78562   2
   9 -11  -2 -0.5224 2.22939   2
  -9  11   2 0.42945 2.37257   2
  -9  11   2 2.07327 3.04898   2
   8 -11  -2 15.1619 4.90323   2
   8 -11  -2 19.5761 4.74112   2
   8 -11  -2 19.5492 19.1865   1
  -8  11   2 9.30606 3.41594   2
  -8  11   2 5.23652 12.8132   1
  -8  11   2 10.0711 3.23251   2
   7 -11  -2 4.19665 16.9362   1
   7 -11  -2 -0.0134 1.76201   2
   7 -11  -2 -0.6036 1.80361   2
  -7  11   2 -0.7991 1.11093   3
  -7  11   2 0.13798 11.1169   1
  -7  11   2 1.75832 2.00366   2
   6 -11  -2 3.69857 1.60368   2
   6 -11  -2 7.74216 14.9741   1
   6 -11  -2 1.18465 1.55182   2
  -6  11   2 2.88885 10.7617   1
  -6  11   2 3.00600 2.14792   2
  -6  11   2 2.87455 1.81249   2
   5 -11  -2 24.6972 4.29523   2
   5 -11  -2 20.5926 9.75277   1
   5 -11  -2 22.1672 4.04741   2
  -5  11   2 19.0282 4.35327   2
  -5  11   2 23.4660 13.6257   1
  -5  11   2 17.0720 4.92139   2
   4 -11  -2 31.5219 5.01150   2
   4 -11  -2 31.9227 4.93476   2
   4 -11  -2 26.8319 9.78601   1
  -4  11   2 40.0211 5.41821   2
  -4  11   2 15.1956 9.27382   1
   3 -11  -2 26.9165 4.33442   2
   3 -11  -2 20.5525 8.37593   1
   3 -11  -2 24.0888 4.27575   2
  -3  11   2 28.8699 4.71142   2
   2 -11  -2 112.453 17.5671   1
   2 -11  -2 96.7580 11.8667   2
   2 -11  -2 95.4376 18.2222   1
   2 -11  -2 97.8641 11.8965   2
  -2  11   2 99.5065 12.0144   2
   1 -11  -2 -0.2448 7.03790   1
   1 -11  -2 0.43283 6.40635   1
   1 -11  -2 -0.2329 1.12979   2
   1 -11  -2 0.19939 1.26713   2
  -1  11   2 -1.3212 1.39145   2
   0 -11  -2 -0.7023 1.20959   2
   0 -11  -2 -0.2130 1.30466   2
   0 -11  -2 0.27716 5.86600   1
   0 -11  -2 -5.7334 6.99558   1
   0  11   2 -1.0077 1.29306   2
  -1 -11  -2 8.78705 9.46500   1
  -1 -11  -2 8.46428 3.26655   2
   1  11   2 13.3410 3.21583   2
  -2 -11  -2 5.79998 1.57825   2
  -2 -11  -2 7.45098 9.32787   1
   2  11   2 4.09779 1.42475   2
   2  11   2 4.06673 6.69242   1
   2  11   2 10.2694 3.15720   2
  -3 -11  -2 5.97787 9.18825   1
  -3 -11  -2 1.66475 1.55294   2
   3  11   2 0.28253 1.32069   2
   3  11   2 2.41919 10.7418   1
   3  11   2 1.85147 1.42477   2
  -4 -11  -2 74.5250 8.90279   2
  -4 -11  -2 73.3933 19.4797   1
   4  11   2 69.1652 8.73351   2
   4  11   2 47.6171 17.1434   1
   4  11   2 72.2818 8.84941   2
  -5 -11  -2 -0.3963 9.06820   1
  -5 -11  -2 2.27086 1.65204   2
   5  11   2 2.16579 1.47404   2
   5  11   2 0.74818 1.49369   2
   5  11   2 0.85456 8.63377   1
  -6 -11  -2 18.3058 4.52052   2
  -6 -11  -2 22.1670 11.8227   1
   6  11   2 11.7729 9.81425   1
   6  11   2 14.4204 4.38982   2
   6  11   2 18.0600 4.17356   2
  -7 -11  -2 2.34172 1.90159   2
  -7 -11  -2 0.75108 12.1064   1
   7  11   2 1.33077 11.2403   1
   7  11   2 0.70621 1.87112   2
   7  11   2 2.40492 1.78691   2
  -8 -11  -2 -1.0117 2.02222   2
  -8 -11  -2 4.62855 14.0475   1
   8  11   2 -2.5754 13.7705   1
   8  11   2 0.47798 1.92340   2
  -9 -11  -2 16.8068 5.29936   2
  -9 -11  -2 17.0269 5.24519   2
   9  11   2 -1.7220 14.6025   1
   9  11   2 14.2687 5.09904   2
   9  11   2 21.0728 5.38979   2
 -10 -11  -2 5.93130 2.60731   2
 -10 -11  -2 3.02126 2.63123   2
  10  11   2 7.59953 2.68470   2
  10  11   2 4.04282 2.47815   2
   9 -12  -2 2.37569 2.61790   2
  -9  12   2 -0.0835 3.54088   2
  -9  12   2 -0.6694 2.57184   2
   8 -12  -2 46.5107 6.77821   2
   8 -12  -2 35.5251 6.49714   2
  -8  12   2 39.5680 7.09430   2
  -8  12   2 42.1416 7.77647   2
  -8  12   2 23.3126 17.0310   1
   7 -12  -2 62.4325 21.9538   1
   7 -12  -2 66.2493 8.67300   2
   7 -12  -2 60.9830 8.48909   2
  -7  12   2 54.7753 8.81252   2
  -7  12   2 74.7276 9.33599   2
  -7  12   2 70.9956 8.04629   3
  -7  12   2 39.7022 16.0584   1
   6 -12  -2 2.21417 1.71507   2
   6 -12  -2 1.54826 1.60637   2
   6 -12  -2 -1.4815 10.1059   1
  -6  12   2 4.91596 15.0799   1
  -6  12   2 0.01767 2.23153   2
  -6  12   2 0.91970 1.82061   2
   5 -12  -2 4.75365 13.7528   1
   5 -12  -2 3.38355 1.65860   2
   5 -12  -2 3.47444 1.59289   2
  -5  12   2 1.27267 1.99036   2
  -5  12   2 3.79371 9.19677   1
   4 -12  -2 73.1389 8.71662   2
   4 -12  -2 100.200 18.7099   1
   4 -12  -2 73.4747 8.75574   2
  -4  12   2 53.1279 8.99699   2
   3 -12  -2 43.3772 5.89611   2
   3 -12  -2 40.7088 5.97442   2
   3 -12  -2 41.1922 15.1686   1
  -3  12   2 43.4964 6.26378   2
   2 -12  -2 28.5865 4.46808   2
   2 -12  -2 25.5611 4.55611   2
   2 -12  -2 36.3923 12.4094   1
   2 -12  -2 25.1346 13.2963   1
  -2  12   2 26.4272 4.90489   2
   1 -12  -2 1.88276 1.30697   2
   1 -12  -2 0.19227 8.98456   1
   1 -12  -2 0.31846 1.43125   2
   1 -12  -2 0.72164 7.28201   1
  -1  12   2 0.27218 1.62228   2
   0 -12  -2 98.9424 19.4597   1
   0 -12  -2 93.7893 17.2156   1
   0 -12  -2 85.8194 11.0975   2
   0 -12  -2 91.3922 11.1338   2
   0  12   2 95.2158 11.1877   2
  -1 -12  -2 708.738 84.4952   2
  -1 -12  -2 805.629 87.8506   1
   1  12   2 698.128 84.4630   2
  -2 -12  -2 1035.29 107.175   1
  -2 -12  -2 871.053 103.444   2
   2  12   2 921.967 106.622   1
   2  12   2 822.424 103.379   2
   2  12   2 865.868 103.419   2
  -3 -12  -2 660.358 64.3765   1
  -3 -12  -2 481.043 57.9948   2
   3  12   2 450.351 57.9191   2
   3  12   2 497.582 57.9795   2
   3  12   2 456.603 61.4858   1
  -4 -12  -2 -0.3474 13.2916   1
  -4 -12  -2 0.07789 1.74831   2
   4  12   2 1.96638 1.47707   2
   4  12   2 -0.4990 1.60461   2
   4  12   2 1.46196 10.6597   1
  -5 -12  -2 1.21804 1.76466   2
  -5 -12  -2 0.94366 10.4065   1
   5  12   2 0.08128 1.63153   2
   5  12   2 2.10212 1.73187   2
   5  12   2 -2.8124 10.1807   1
  -6 -12  -2 36.8921 5.87817   2
  -6 -12  -2 20.9456 12.8353   1
   6  12   2 30.0170 6.52268   2
   6  12   2 39.0143 5.70939   2
   6  12   2 26.5114 12.8305   1
  -7 -12  -2 50.1670 7.48123   2
  -7 -12  -2 45.3344 20.5105   1
   7  12   2 53.3060 7.35171   2
   7  12   2 20.6848 12.7611   1
   7  12   2 58.0951 7.27100   2
  -8 -12  -2 29.7017 23.4177   1
  -8 -12  -2 48.3646 7.23575   2
   8  12   2 34.1367 17.6485   1
   8  12   2 47.9699 7.18786   2
   8  12   2 47.8104 7.27952   2
  -9 -12  -2 -1.7208 2.38066   2
   9  12   2 -0.5561 2.16887   2
 -10 -12  -2 0.20070 2.61427   2
  10  12   2 3.69863 2.56455   2
  10  12   2 0.33581 2.64874   2
   9 -13  -2 -0.2002 2.34439   2
   9 -13  -2 2.40319 2.56337   2
  -9  13   2 1.21975 2.80167   2
  -9  13   2 -1.5333 3.38693   2
   8 -13  -2 -1.9926 2.07698   2
   8 -13  -2 1.77567 2.28925   2
  -8  13   2 -1.5976 2.52168   2
  -8  13   2 -3.4209 3.58630   2
   7 -13  -2 2.98133 16.1848   1
   7 -13  -2 -0.8177 1.94212   2
   7 -13  -2 0.18490 1.99721   2
  -7  13   2 6.90957 12.3945   1
  -7  13   2 2.28025 2.22497   2
  -7  13   2 -0.6113 1.22777   3
  -7  13   2 2.13278 2.64700   2
   6 -13  -2 3.00051 1.83508   2
   6 -13  -2 2.41668 1.79496   2
   6 -13  -2 -1.0540 11.2903   1
  -6  13   2 1.24659 2.34632   2
  -6  13   2 1.60643 15.8878   1
   5 -13  -2 2.20150 1.70808   2
   5 -13  -2 3.06081 10.2618   1
   5 -13  -2 3.12268 1.73786   2
  -5  13   2 1.54544 2.18127   2
   4 -13  -2 2.50671 1.56760   2
   4 -13  -2 1.10186 1.60947   2
   4 -13  -2 1.96764 13.9111   1
  -4  13   2 1.33069 1.89299   2
   3 -13  -2 0.65451 12.2016   1
   3 -13  -2 0.37953 1.51049   2
   3 -13  -2 0.78323 12.1863   1
   3 -13  -2 -0.0304 1.47790   2
  -3  13   2 0.08699 1.79783   2
   2 -13  -2 0.01030 1.42500   2
   2 -13  -2 -4.2073 8.10389   1
   2 -13  -2 -1.2323 1.48172   2
   2 -13  -2 -3.1404 11.1178   1
  -2  13   2 -0.9255 1.73353   2
   1 -13  -2 0.86634 1.38230   2
   1 -13  -2 -0.8632 8.31044   1
   1 -13  -2 -0.6545 1.52692   2
   1 -13  -2 -0.0909 9.56277   1
  -1  13   2 0.84138 1.70981   2
   0 -13  -2 7.95120 11.7961   1
   0 -13  -2 -1.2185 10.3957   1
   0 -13  -2 4.89068 1.65323   2
   0 -13  -2 4.27385 1.53907   2
   0  13   2 5.17371 1.66621   2
  -1 -13  -2 15.9135 13.5408   1
  -1 -13  -2 16.6141 4.12505   2
   1  13   2 15.2723 4.01225   2
  -2 -13  -2 2.20290 1.68110   2
  -2 -13  -2 -1.9997 9.90054   1
   2  13   2 2.98492 1.44574   2
   2  13   2 2.94757 12.4925   1
   2  13   2 1.45693 1.61069   2
  -3 -13  -2 19.1135 12.0180   1
  -3 -13  -2 41.1787 6.21515   2
   3  13   2 39.7501 6.02971   2
   3  13   2 35.0621 11.4597   1
   3  13   2 47.7102 5.89604   2
  -4 -13  -2 27.6776 5.35528   2
  -4 -13  -2 23.2874 12.5566   1
   4  13   2 18.6806 10.5422   1
   4  13   2 32.0632 5.01182   2
   4  13   2 30.3694 5.19743   2
  -5 -13  -2 99.9436 25.4527   1
  -5 -13  -2 95.5175 11.5255   2
   5  13   2 91.9932 11.7310   2
   5  13   2 69.2782 20.1752   1
   5  13   2 92.2134 11.3817   2
  -6 -13  -2 9.14500 2.37726   2
  -6 -13  -2 10.4556 12.8669   1
   6  13   2 12.4643 4.16105   2
   6  13   2 10.5761 11.0290   1
   6  13   2 13.0092 4.33761   2
  -7 -13  -2 -4.1858 14.1123   1
   7  13   2 -1.8952 11.9601   1
   7  13   2 0.13580 1.99129   2
   7  13   2 -0.2826 1.97654   2
  -8 -13  -2 29.1690 5.92551   2
   8  13   2 24.7644 5.67069   2
   8  13   2 27.4614 5.71308   2
   8  13   2 11.3493 13.9465   1
  -9 -13  -2 0.42825 2.40905   2
   9  13   2 2.67197 2.46826   2
   9  13   2 -1.9021 2.38505   2
 -10 -13  -2 0.16627 2.79407   2
  10  13   2 0.61615 4.20709   2
  10  13   2 -2.3980 2.67494   2
   8 -14  -2 7.45228 2.56844   2
   8 -14  -2 3.28027 2.43611   2
  -8  14   2 6.75448 3.29327   2
  -8  14   2 1.68856 1.62924   3
   7 -14  -2 46.6908 7.77130   2
   7 -14  -2 46.2855 7.49770   2
  -7  14   2 53.3247 6.75488   3
  -7  14   2 60.1496 9.78844   2
   6 -14  -2 44.2211 6.76278   2
   6 -14  -2 42.6506 6.65017   2
  -6  14   2 44.5854 7.62303   2
   5 -14  -2 -0.2932 1.78087   2
   5 -14  -2 -0.7447 10.7213   1
  -5  14   2 -1.6905 2.23003   2
   4 -14  -2 3.24550 9.82147   1
   4 -14  -2 -9.3861 14.0729   1
   4 -14  -2 4.36157 1.83333   2
   4 -14  -2 4.44947 1.74059   2
  -4  14   2 3.54831 2.09416   2
   3 -14  -2 151.232 23.3181   1
   3 -14  -2 116.578 14.2880   2
   3 -14  -2 110.126 14.3081   2
   3 -14  -2 143.934 28.7383   1
  -3  14   2 113.042 14.5051   2
   2 -14  -2 75.3304 9.42384   2
   2 -14  -2 70.2216 18.0832   1
   2 -14  -2 62.3267 20.0580   1
   2 -14  -2 70.5157 9.30693   2
  -2  14   2 80.2470 9.62729   2
   1 -14  -2 5.41265 1.66410   2
   1 -14  -2 4.60855 9.09622   1
   1 -14  -2 3.47037 1.79613   2
   1 -14  -2 10.2250 12.7281   1
  -1  14   2 4.10649 1.99442   2
   0 -14  -2 136.446 24.6256   1
   0 -14  -2 144.225 23.3074   1
   0 -14  -2 130.169 15.8373   2
   0 -14  -2 129.934 15.7332   2
   0  14   2 130.924 15.8684   2
  -1 -14  -2 80.9341 10.5692   2
  -1 -14  -2 74.8892 20.6131   1
  -1 -14  -2 84.0648 21.6396   1
   1  14   2 90.4275 10.5709   2
  -2 -14  -2 145.330 25.9002   1
  -2 -14  -2 94.3758 12.8067   2
   2  14   2 108.615 12.7967   2
   2  14   2 102.270 12.6707   2
  -3 -14  -2 4.92056 2.25871   2
  -3 -14  -2 10.8048 11.4678   1
   3  14   2 9.27548 10.2111   1
   3  14   2 12.1329 4.15172   2
   3  14   2 14.4637 3.90843   2
  -4 -14  -2 0.06505 11.3866   1
  -4 -14  -2 1.45400 1.97644   2
   4  14   2 -0.1365 10.6941   1
   4  14   2 1.28333 1.65703   2
  -5 -14  -2 117.725 28.9028   1
  -5 -14  -2 114.995 13.4479   2
   5  14   2 115.520 13.3355   2
   5  14   2 111.605 13.3483   2
   5  14   2 60.0763 23.3908   1
  -6 -14  -2 102.192 26.9492   1
  -6 -14  -2 111.529 13.4964   2
   6  14   2 63.9357 23.8113   1
   6  14   2 117.984 13.3992   2
   6  14   2 113.472 13.4647   2
  -7 -14  -2 125.109 14.8428   2
   7  14   2 122.578 14.7328   2
   7  14   2 72.1885 27.0256   1
   7  14   2 126.398 14.7253   2
  -8 -14  -2 3.52345 2.41708   2
   8  14   2 3.35632 2.27822   2
   8  14   2 4.26127 2.36477   2
  -9 -14  -2 0.89289 2.67797   2
   9  14   2 -0.6213 2.53177   2
   8 -15  -2 0.32131 2.43680   2
   8 -15  -2 3.26607 3.53519   2
  -8  15   2 -0.6042 1.54289   3
   7 -15  -2 15.9282 5.41041   2
   7 -15  -2 9.25508 2.81812   2
  -7  15   2 20.6149 6.84687   2
  -7  15   2 23.2258 3.97225   3
   6 -15  -2 3.79490 2.11537   2
   6 -15  -2 5.03734 2.06764   2
  -6  15   2 4.69805 2.76039   2
   5 -15  -2 2.91302 1.94552   2
   5 -15  -2 2.57249 1.98470   2
  -5  15   2 4.84522 3.16845   2
   4 -15  -2 -4.4990 15.1812   1
   4 -15  -2 2.78434 1.85559   2
   4 -15  -2 13.4238 14.9819   1
   4 -15  -2 4.97942 1.93541   2
  -4  15   2 4.45739 2.24813   2
   3 -15  -2 -0.8724 14.1526   1
   3 -15  -2 0.37928 1.68741   2
   3 -15  -2 4.47412 10.0378   1
  -3  15   2 -0.6139 2.08619   2
   2 -15  -2 0.52903 1.93763   2
   2 -15  -2 -4.0025 9.96182   1
   2 -15  -2 -0.9057 1.62923   2
   2 -15  -2 -2.0567 12.3194   1
   1 -15  -2 2.60541 13.7162   1
   1 -15  -2 5.41990 10.1663   1
   1 -15  -2 0.94979 1.85432   2
   1 -15  -2 0.65446 1.63876   2
  -1  15   2 0.81548 1.85612   2
   0 -15  -2 -1.0131 1.73499   2
   0 -15  -2 -0.2484 1.47486   2
   0 -15  -2 2.63671 13.9420   1
   0 -15  -2 -1.6543 9.33576   1
   0  15   2 -1.0201 1.74091   2
  -1 -15  -2 -0.9862 8.88692   1
  -1 -15  -2 -1.4826 1.63566   2
  -1 -15  -2 -4.0551 12.6082   1
  -1 -15  -2 -0.9519 2.23750   2
   1  15   2 -1.5321 1.78265   2
  -2 -15  -2 3.45476 2.02917   2
  -2 -15  -2 -0.8632 12.3304   1
   2  15   2 5.18722 2.03089   2
   2  15   2 4.00521 1.67591   2
  -3 -15  -2 18.0084 15.9456   1
  -3 -15  -2 18.0067 4.78140   2
   3  15   2 15.3908 4.48810   2
   3  15   2 14.7749 4.27641   2
   3  15   2 15.3489 11.6129   1
  -4 -15  -2 11.9509 12.8116   1
  -4 -15  -2 8.86443 2.34341   2
   4  15   2 9.06124 2.23574   2
   4  15   2 9.67909 10.9876   1
   4  15   2 12.6283 4.02613   2
  -5 -15  -2 -7.0517 12.9862   1
  -5 -15  -2 1.82921 2.05768   2
   5  15   2 0.33472 1.91370   2
   5  15   2 1.16281 1.84516   2
   5  15   2 -0.2607 11.1251   1
  -6 -15  -2 10.2212 27.8437   1
  -6 -15  -2 -1.0824 2.14301   2
   6  15   2 -1.4807 2.04551   2
   6  15   2 -1.4130 11.4279   1
  -7 -15  -2 9.56433 2.79276   2
   7  15   2 13.3264 2.70493   2
   7  15   2 8.66826 2.71037   2
  -8 -15  -2 24.5374 6.40282   2
   8  15   2 32.1508 6.26460   2
   8  15   2 22.1749 6.13416   2
  -9 -15  -2 2.49237 2.98852   2
   9  15   2 -0.3333 2.69023   2
   7 -16  -2 3.29989 2.43073   2
   7 -16  -2 4.13448 2.65927   2
  -7  16   2 7.10839 3.27520   2
  -7  16   2 5.36941 1.64830   3
   6 -16  -2 0.03905 2.06595   2
   6 -16  -2 1.07454 2.18007   2
  -6  16   2 -1.5980 2.76592   2
   5 -16  -2 4.41404 2.10052   2
   5 -16  -2 -0.2205 1.97573   2
   5 -16  -2 -3.5770 12.6863   1
  -5  16   2 0.31556 2.68285   2
   4 -16  -2 53.2069 6.80278   2
   4 -16  -2 19.9347 13.2435   1
   4 -16  -2 38.3476 6.77163   2
  -4  16   2 46.2503 7.36195   2
   3 -16  -2 67.4698 23.5488   1
   3 -16  -2 112.502 12.9426   2
   3 -16  -2 100.829 13.0277   2
   3 -16  -2 85.3788 32.2353   1
  -3  16   2 118.094 13.3904   2
   2 -16  -2 55.8123 21.8879   1
   2 -16  -2 89.4923 10.5940   2
   2 -16  -2 84.5900 10.4599   2
   2 -16  -2 60.1457 21.3348   1
  -2  16   2 85.6724 11.1825   2
   1 -16  -2 -0.6322 1.84446   2
   1 -16  -2 -0.4951 1.75111   2
   1 -16  -2 9.26439 11.3091   1
   1 -16  -2 -5.2551 10.1966   1
  -1  16   2 0.73266 2.39822   2
   0 -16  -2 3.85074 10.6320   1
   0 -16  -2 -1.2187 12.2354   1
   0 -16  -2 2.18308 2.07323   2
   0 -16  -2 3.64359 1.66903   2
   0  16   2 3.31534 2.16863   2
  -1 -16  -2 3.39879 9.47663   1
  -1 -16  -2 -0.6501 11.2943   1
  -1 -16  -2 3.12815 1.84262   2
  -1 -16  -2 5.50604 2.10660   2
   1  16   2 4.82093 2.11564   2
  -2 -16  -2 2.95679 14.3184   1
  -2 -16  -2 -0.0374 1.91989   2
   2  16   2 1.01850 1.68400   2
   2  16   2 2.84719 1.96355   2
  -3 -16  -2 -0.9540 16.4767   1
  -3 -16  -2 -1.4254 2.00260   2
   3  16   2 -1.3188 1.91861   2
   3  16   2 -1.0680 1.68945   2
  -4 -16  -2 6.19109 14.3100   1
  -4 -16  -2 5.63525 2.25402   2
   4  16   2 4.22850 2.12242   2
   4  16   2 7.68053 1.96563   2
   4  16   2 4.69867 10.9274   1
  -5 -16  -2 27.0533 5.80550   2
   5  16   2 25.8415 5.44615   2
   5  16   2 17.5003 12.7898   1
   5  16   2 25.9019 5.62872   2
  -6 -16  -2 80.9503 10.8468   2
   6  16   2 81.1706 10.6993   2
  -7 -16  -2 39.4040 7.62916   2
   7  16   2 49.2262 7.30909   2
   7  16   2 39.5324 7.20357   2
  -8 -16  -2 5.23740 2.73501   2
   8  16   2 5.14422 2.69973   2
   8  16   2 -1.5699 2.65309   2
   6 -17  -2 1.13309 2.18932   2
   6 -17  -2 1.80021 2.42944   2
  -6  17   2 -0.7577 2.91049   2
   5 -17  -2 5.32264 13.9998   1
   5 -17  -2 3.91055 2.37867   2
   5 -17  -2 14.9861 5.05651   2
  -5  17   2 17.9056 6.30798   2
   4 -17  -2 5.24882 2.27378   2
   4 -17  -2 5.23817 13.4703   1
   4 -17  -2 3.58344 2.22775   2
  -4  17   2 4.64550 2.62277   2
   3 -17  -2 1.96208 12.5452   1
   3 -17  -2 0.56111 1.84871   2
   3 -17  -2 -1.3000 2.01782   2
  -3  17   2 -0.5264 2.44669   2
   2 -17  -2 3.75881 1.94161   2
   2 -17  -2 6.19553 12.8047   1
   2 -17  -2 5.05772 2.15660   2
  -2  17   2 2.14455 2.38294   2
   1 -17  -2 -2.9458 12.9083   1
  -1  17   2 -1.7966 2.20122   2
   0 -17  -2 4.26448 1.93380   2
   0 -17  -2 5.35561 2.27401   2
   0 -17  -2 -3.5784 12.9235   1
   0  17   2 8.08177 2.38841   2
  -1 -17  -2 4.58376 2.18381   2
  -1 -17  -2 2.42685 14.4857   1
  -1 -17  -2 2.67221 1.97368   2
   1  17   2 4.76357 1.95363   2
   1  17   2 4.75386 2.11867   2
  -2 -17  -2 23.6533 5.56564   2
  -2 -17  -2 25.9559 15.3182   1
  -2 -17  -2 33.1372 6.17157   2
   2  17   2 39.8911 5.98939   2
   2  17   2 29.3742 5.65979   2
  -3 -17  -2 -1.3750 15.0070   1
  -3 -17  -2 -1.8780 2.08724   2
   3  17   2 -0.4798 1.82724   2
   3  17   2 -0.5719 2.03961   2
  -4 -17  -2 1.38888 2.19439   2
   4  17   2 0.19293 1.86874   2
   4  17   2 1.28987 2.02430   2
   4  17   2 1.49091 15.5622   1
  -5 -17  -2 0.65519 2.29732   2
   5  17   2 -2.1306 2.12188   2
   5  17   2 -0.5306 2.01230   2
  -6 -17  -2 -0.5509 2.37319   2
   6  17   2 -1.1573 2.14166   2
   6  17   2 1.09097 2.31458   2
  -7 -17  -2 23.4547 6.34101   2
   7  17   2 10.0131 3.18489   2
   7  17   2 23.0178 5.78493   2
   5 -18  -2 6.36602 3.80553   2
   5 -18  -2 3.54232 2.37746   2
  -5  18   2 6.14183 3.16580   2
   4 -18  -2 22.1499 5.66219   2
   4 -18  -2 23.0125 5.62221   2
  -4  18   2 17.3853 6.56723   2
   3 -18  -2 52.5806 8.31093   2
   3 -18  -2 56.9736 8.02542   2
   3 -18  -2 18.4201 24.8978   1
  -3  18   2 62.5363 8.91539   2
   2 -18  -2 25.1796 22.7814   1
   2 -18  -2 45.9631 7.65045   2
   2 -18  -2 49.2876 7.26060   2
  -2  18   2 51.9688 8.08729   2
   1 -18  -2 8.68271 2.60826   2
   1 -18  -2 6.95774 16.2453   1
   1 -18  -2 12.7703 4.66591   2
  -1  18   2 7.35007 2.72582   2
   0 -18  -2 -0.8818 15.1678   1
   0 -18  -2 -1.5058 1.93938   2
   0 -18  -2 -1.0033 2.23293   2
  -1 -18  -2 4.23950 18.8168   1
  -1 -18  -2 5.39825 2.00847   2
  -1 -18  -2 4.19857 2.33560   2
   1  18   2 6.84686 2.16760   2
   1  18   2 3.31777 2.46363   2
  -2 -18  -2 50.7618 7.38657   2
  -2 -18  -2 41.5796 7.06328   2
   2  18   2 44.8223 7.31435   2
   2  18   2 41.7218 7.00326   2
  -3 -18  -2 0.05775 2.21321   2
   3  18   2 1.60692 2.04348   2
   3  18   2 -0.7452 2.19255   2
  -4 -18  -2 0.31582 2.36030   2
   4  18   2 -1.5992 2.00380   2
   4  18   2 -1.5085 2.27575   2
  -5 -18  -2 2.90004 2.52149   2
   5  18   2 3.80607 2.39416   2
   5  18   2 1.13071 2.23558   2
  -6 -18  -2 1.38932 2.58213   2
   6  18   2 2.47713 2.30984   2
   6  18   2 -1.0796 2.36233   2
   4 -19  -2 -2.4706 2.42460   2
  -4  19   2 -2.0201 2.90165   2
   3 -19  -2 1.56661 2.40503   2
   3 -19  -2 1.25886 2.65385   2
  -3  19   2 3.22012 2.92516   2
   2 -19  -2 -0.4031 2.09537   2
  -2  19   2 0.50373 2.67861   2
   1 -19  -2 0.81446 2.09230   2
   1 -19  -2 0.17736 2.41698   2
   0 -19  -2 -1.1294 2.12025   2
   0 -19  -2 1.88315 2.38856   2
   0  19   2 1.98580 2.67942   2
  -1 -19  -2 -0.1326 1.92526   2
  -1 -19  -2 0.87031 2.44013   2
   1  19   2 2.35636 2.42405   2
   1  19   2 1.20176 2.11434   2
  -2 -19  -2 -2.1460 2.39938   2
  -2 -19  -2 -1.5952 2.09521   2
   2  19   2 1.00091 2.06856   2
  -3 -19  -2 -0.9277 2.47740   2
   3  19   2 -0.0451 2.41118   2
   3  19   2 -1.1307 2.17152   2
  -4 -19  -2 -1.4277 2.51325   2
   4  19   2 -2.0333 2.40235   2
   4  19   2 -1.9540 2.19279   2
  -5 -19  -2 3.64893 2.80428   2
   5  19   2 3.81476 2.72122   2
   5  19   2 0.86165 2.53714   2
  -3  20   2 -2.5251 3.08590   2
   2 -20  -2 -2.1498 2.59845   2
  -2  20   2 -1.7196 3.01863   2
   1 -20  -2 -1.4714 2.66267   2
  -1  20   2 0.37672 3.02395   2
   0 -20  -2 65.8464 10.6278   2
   0  20   2 81.3066 10.8262   2
  -1 -20  -2 129.346 16.8336   2
   1  20   2 155.007 17.0080   2
   1  20   2 120.691 16.6255   2
  -2 -20  -2 66.4767 9.36328   2
   2  20   2 59.9137 8.87527   2
   2  20   2 52.1528 9.21393   2
  -3 -20  -2 4.12711 2.74630   2
   3  20   2 0.49978 2.69819   2
   3  20   2 5.71878 2.62047   2
  -4 -20  -2 -1.0080 2.78441   2
   0 -21  -2 -2.5716 2.81848   2
  -1 -21  -2 -1.9259 2.91698   2
  -1 -20   3 23.7774 6.81098   2
   0 -20   3 19.4569 6.09049   2
  -1  20  -3 -3.2606 4.31462   2
   1 -20   3 0.74618 2.39711   2
   2 -20   3 -0.0199 2.60663   2
   3 -20   3 -0.1797 3.88327   2
   2  19  -3 -0.5530 2.45319   2
   2  19  -3 -0.4609 2.04104   2
  -2 -19   3 1.29431 2.12618   2
  -2 -19   3 -2.0488 2.04309   2
   1  19  -3 0.47477 1.99359   2
   1  19  -3 -2.1347 2.21297   2
  -1 -19   3 -0.8556 1.77158   2
  -1 -19   3 -0.7291 2.17655   2
   0  19  -3 -1.0282 2.39418   2
   0 -19   3 35.1911 3.59566   2
   0 -19   3 -0.3368 2.23891   2
  -1  19  -3 2.04248 2.46551   2
   1 -19   3 -0.1180 2.16100   2
  -2  19  -3 -0.7957 2.49061   2
   2 -19   3 -1.0022 2.21921   2
  -3  19  -3 -2.2435 2.52952   2
   3 -19   3 1.71558 2.24470   2
  -4  19  -3 -1.8381 2.72659   2
   4 -19   3 0.13038 2.37507   2
   5 -19   3 0.58826 2.73507   2
  -5 -18   3 2.24460 2.82909   2
   4  18  -3 1.48063 2.06456   2
  -4 -18   3 0.06308 2.11768   2
   3  18  -3 7.78817 2.93428   2
   3  18  -3 27.7053 5.07143   2
  -3 -18   3 18.2756 4.35939   2
  -3 -18   3 20.8608 5.00611   2
   2  18  -3 72.6775 9.50551   2
   2  18  -3 66.1693 9.25016   2
  -2 -18   3 60.7500 8.92803   2
  -2 -18   3 78.7880 9.42270   2
   1  18  -3 159.570 19.1412   2
   1  18  -3 163.608 19.2681   2
  -1 -18   3 151.801 18.8909   2
  -1 -18   3 166.076 19.1740   2
   0  18  -3 69.8326 9.88816   2
   0 -18   3 64.9667 9.71591   2
   0 -18   3 79.3317 9.05565   2
  -1  18  -3 19.5961 5.44525   2
   1 -18   3 7.66509 2.46288   2
  -2  18  -3 -1.0466 2.28119   2
   2 -18   3 1.77416 2.06496   2
  -3  18  -3 4.16012 2.52442   2
   3 -18   3 5.09498 2.26477   2
  -4  18  -3 8.18462 3.09581   2
   4 -18   3 19.0318 5.03970   2
   4 -18   3 19.7268 4.77191   2
  -6  18  -3 0.81412 3.11529   2
   6 -18   3 2.35225 2.45640   2
  -6 -17   3 -0.1115 2.26594   2
   5  17  -3 1.14464 2.03988   2
   5  17  -3 -2.0012 2.12491   2
  -5 -17   3 0.35753 2.09820   2
   4  17  -3 21.5807 4.85045   2
   4  17  -3 19.5986 4.84107   2
  -4 -17   3 7.31170 2.57055   2
   3  17  -3 2.00913 1.93180   2
  -3 -17   3 -0.7949 1.70895   2
  -3 -17   3 1.01004 1.94234   2
   2  17  -3 -0.5482 2.01580   2
   2  17  -3 -0.7089 1.79955   2
  -2 -17   3 -1.0429 1.65510   2
  -2 -17   3 1.45886 1.85349   2
   1  17  -3 -0.2695 1.86142   2
   1  17  -3 3.64301 2.05113   2
  -1 -17   3 3.21166 2.04108   2
  -1 -17   3 4.26506 1.73021   2
   0  17  -3 6.40455 2.29658   2
   0 -17   3 5.32401 1.51177   2
   0 -17   3 4.09185 2.06944   2
  -1  17  -3 0.09216 2.08591   2
   1 -17   3 1.42079 2.05289   2
  -2  17  -3 0.02451 2.13796   2
   2 -17   3 -0.5680 1.89467   2
  -3  17  -3 0.40439 2.24191   2
   3 -17   3 1.07441 1.98028   2
   3 -17   3 1.12244 2.14666   2
  -4  17  -3 3.54147 2.41208   2
   4 -17   3 1.51494 2.03877   2
   4 -17   3 2.06245 1.93325   2
  -5  17  -3 1.53508 2.61184   2
   5 -17   3 1.47852 1.93946   2
   5 -17   3 -0.4163 2.00543   2
  -6  17  -3 4.59818 2.85365   2
   6 -17   3 1.61848 2.22544   2
  -7  17  -3 6.14112 3.23006   2
   7 -17   3 4.48349 2.52783   2
  -7 -16   3 -0.3241 3.28705   2
   6  16  -3 5.06518 2.10003   2
   6  16  -3 1.94222 2.23220   2
  -6 -16   3 3.25771 1.96326   2
   5  16  -3 4.04745 1.95467   2
   5  16  -3 1.88839 2.08550   2
  -5 -16   3 -0.4450 1.98698   2
   4  16  -3 40.4982 5.60195   2
   4  16  -3 17.9188 5.56466   2
  -4 -16   3 28.7557 5.49336   2
   3  16  -3 77.2835 9.89634   2
   3  16  -3 80.0095 9.87097   2
  -3 -16   3 71.3387 9.83908   2
   2  16  -3 201.860 23.5621   2
   2  16  -3 211.995 23.6640   2
  -2 -16   3 205.213 23.5334   2
  -2 -16   3 184.197 23.4032   2
   1  16  -3 198.834 23.4068   2
   1  16  -3 226.800 23.5238   2
  -1 -16   3 189.406 23.2446   2
  -1 -16   3 152.739 37.6995   1
  -1 -16   3 202.811 23.4130   2
   0  16  -3 43.9823 6.28811   2
   0 -16   3 38.4329 6.13880   2
   0 -16   3 0.30696 12.8087   1
  -1  16  -3 -1.3987 1.95321   2
   1 -16   3 1.28453 12.0176   1
   1 -16   3 -0.2812 0.97985   2
  -2  16  -3 17.0730 5.09814   2
   2 -16   3 20.3901 4.68979   2
   2 -16   3 6.18580 12.2058   1
  -3  16  -3 87.6638 9.84183   2
   3 -16   3 31.7877 16.9064   1
   3 -16   3 82.4036 9.54058   2
   3 -16   3 64.8273 9.40302   2
  -4  16  -3 31.8284 5.93042   2
   4 -16   3 23.7690 5.15098   2
   4 -16   3 25.5183 5.39504   2
   5 -16   3 2.26256 1.83668   2
   6 -16   3 -1.0124 1.98501   2
  -7  16  -3 3.65529 2.99822   2
   7 -16   3 1.43332 2.23459   2
  -8  16  -3 4.43773 3.33218   2
  -8  16  -3 20.3955 3.91056   3
   8 -16   3 6.13421 2.60785   2
   7  15  -3 1.04876 2.36054   2
   7  15  -3 -0.6652 2.02282   2
  -7 -15   3 0.08168 2.10330   2
   6  15  -3 -0.9700 2.01882   2
   6  15  -3 3.06619 2.06698   2
   5  15  -3 21.0329 4.35565   2
   5  15  -3 7.57563 2.27765   2
  -5 -15   3 7.38043 2.24302   2
   4  15  -3 -0.0540 1.76621   2
   4  15  -3 -2.0789 12.4098   1
   4  15  -3 0.36293 1.84899   2
  -4 -15   3 -1.2281 1.77062   2
   3  15  -3 -0.2234 1.69131   2
   3  15  -3 -1.0691 1.73881   2
  -3 -15   3 5.45541 13.8754   1
  -3 -15   3 -0.7154 1.67071   2
   2  15  -3 0.00482 1.54714   2
   2  15  -3 -0.9883 1.72733   2
  -2 -15   3 2.14635 1.48587   2
  -2 -15   3 2.78205 11.2241   1
  -2 -15   3 -0.6421 1.61046   2
   1  15  -3 1.71017 2.01016   2
  -1 -15   3 33.3046 3.07740   2
  -1 -15   3 12.2493 7.59423   1
  -1 -15   3 0.10099 10.8131   1
  -1 -15   3 2.34904 1.93591   2
   0  15  -3 1.63586 1.72733   2
   0 -15   3 1.64272 1.73125   2
   0 -15   3 5.25016 10.4439   1
  -1  15  -3 7.18814 2.02046   2
   1 -15   3 4.98079 8.89163   1
   1 -15   3 5.91805 1.89751   2
   1 -15   3 8.84567 10.9466   1
  -2  15  -3 1.62862 1.88311   2
   2 -15   3 -2.4579 9.61973   1
   2 -15   3 10.3902 9.02531   1
   2 -15   3 0.87926 1.73771   2
  -3  15  -3 1.45133 2.02628   2
   3 -15   3 -1.1768 1.74613   2
   3 -15   3 -1.3440 1.68065   2
   3 -15   3 4.58530 9.83605   1
   3 -15   3 -2.5180 10.0942   1
  -4  15  -3 15.2925 4.68138   2
   4 -15   3 3.48246 1.86696   2
   4 -15   3 2.83453 1.81574   2
   4 -15   3 9.05906 11.1042   1
  -5  15  -3 -1.2029 2.31480   2
   5 -15   3 -1.8412 1.77500   2
   5 -15   3 -1.7773 1.70741   2
  -6  15  -3 7.54889 2.69417   2
   6 -15   3 4.81493 2.08327   2
   6 -15   3 6.38777 2.14587   2
  -7  15  -3 1.17534 2.68035   2
   7 -15   3 1.28573 2.05701   2
   7 -15   3 -0.2747 1.98651   2
  -8  15  -3 0.40365 3.03448   2
  -8  15  -3 -1.8386 2.58852   2
   8 -15   3 -0.6394 2.23178   2
   8  14  -3 -1.1216 2.49014   2
   8  14  -3 -1.2960 2.58594   2
  -8 -14   3 -0.1196 2.16557   2
   7  14  -3 1.20705 2.10261   2
   7  14  -3 3.88763 2.00385   2
  -7 -14   3 1.08439 1.96090   2
   6  14  -3 5.32316 2.00598   2
  -6 -14   3 0.97774 1.88437   2
   5  14  -3 1.64932 1.77117   2
   5  14  -3 -1.1679 1.81418   2
   5  14  -3 -2.2136 11.0174   1
  -5 -14   3 0.28346 1.72416   2
   4  14  -3 -1.6036 9.16830   1
   4  14  -3 -1.4792 1.67587   2
   4  14  -3 0.02122 1.63846   2
  -4 -14   3 -0.5204 1.57249   2
  -4 -14   3 2.45494 10.8036   1
   3  14  -3 1.73500 1.63372   2
   3  14  -3 3.85295 1.69480   2
   3  14  -3 7.99885 9.30280   1
  -3 -14   3 4.00825 10.3306   1
  -3 -14   3 3.84954 1.61896   2
   2  14  -3 39.4509 5.12376   2
   2  14  -3 26.7188 4.99579   2
  -2 -14   3 20.9114 11.2070   1
  -2 -14   3 29.5749 4.99723   2
   1  14  -3 112.648 13.3790   2
  -1 -14   3 120.180 17.6561   1
  -1 -14   3 117.814 13.1638   2
  -1 -14   3 104.436 13.3534   2
  -1 -14   3 93.5748 21.8159   1
   0  14  -3 1.71713 1.70739   2
   0 -14   3 3.24691 1.59758   2
   0 -14   3 0.88217 8.78475   1
  -1  14  -3 91.1242 12.4309   2
   1 -14   3 109.807 21.2423   1
   1 -14   3 107.801 12.3469   2
   1 -14   3 111.649 26.8850   1
  -2  14  -3 100.677 12.3383   2
   2 -14   3 101.307 12.2569   2
   2 -14   3 89.1796 20.4625   1
   2 -14   3 111.091 20.0327   1
  -3  14  -3 311.599 31.5950   2
   3 -14   3 200.188 36.6130   1
   3 -14   3 270.983 31.4461   2
   3 -14   3 307.463 31.5340   2
   3 -14   3 241.506 36.6413   1
  -4  14  -3 57.7802 9.47854   2
   4 -14   3 59.5926 19.4181   1
   4 -14   3 63.9592 9.14511   2
   4 -14   3 127.551 21.2927   1
   4 -14   3 82.3076 9.11035   2
   5 -14   3 16.5884 5.07006   2
   5 -14   3 19.8465 16.4068   1
   5 -14   3 33.7861 4.96962   2
  -6  14  -3 3.72761 2.50873   2
   6 -14   3 1.72137 1.90639   2
   6 -14   3 5.16209 1.91444   2
  -7  14  -3 2.49852 2.60314   2
  -7  14  -3 4.30883 2.20838   2
   7 -14   3 0.88701 1.98653   2
   7 -14   3 2.07493 1.93988   2
  -8  14  -3 26.0385 3.79147   3
  -8  14  -3 15.1908 5.85416   2
  -8  14  -3 26.7529 6.88983   2
   8 -14   3 15.3440 5.24785   2
   8 -14   3 20.5977 5.59485   2
  -9  14  -3 -0.0116 3.22217   2
  -9  14  -3 1.10603 2.70747   2
   8  13  -3 -0.1014 2.11602   2
   8  13  -3 -0.9110 2.24655   2
  -8 -13   3 1.52375 2.05690   2
   7  13  -3 29.1160 5.85986   2
   7  13  -3 30.4716 5.80980   2
  -7 -13   3 36.3783 5.75308   2
   6  13  -3 8.68226 2.16736   2
   6  13  -3 16.6925 4.24316   2
   6  13  -3 10.4594 17.8089   1
  -6 -13   3 6.29580 2.02672   2
   5  13  -3 -0.2828 1.69044   2
   5  13  -3 -3.3446 8.92361   1
   5  13  -3 -1.5255 1.62981   2
  -5 -13   3 -1.0402 1.61248   2
  -5 -13   3 -0.3750 10.7818   1
   4  13  -3 0.27813 1.63167   2
   4  13  -3 1.97407 1.62124   2
   4  13  -3 2.59612 8.63068   1
  -4 -13   3 2.95529 9.59348   1
  -4 -13   3 3.21069 1.52534   2
   3  13  -3 -0.8330 1.60483   2
   3  13  -3 7.34933 8.22114   1
   3  13  -3 1.08173 1.52576   2
  -3 -13   3 -0.2635 9.28500   1
  -3 -13   3 1.54402 1.44556   2
   2  13  -3 4.26345 1.66152   2
   2  13  -3 11.2251 3.36532   2
  -2 -13   3 5.41371 9.04763   1
  -2 -13   3 10.6914 3.24574   2
   1  13  -3 -1.3595 1.87604   2
  -1 -13   3 2.85367 8.55741   1
  -1 -13   3 1.17053 1.86607   2
   0  13  -3 1.47726 1.50276   2
   0 -13   3 1.10562 1.42094   2
   0 -13   3 0.60425 8.06274   1
   0 -13   3 -2.8648 7.98622   1
  -1  13  -3 -1.5066 1.58516   2
   1 -13   3 3.78922 8.17258   1
   1 -13   3 -0.0218 1.43141   2
  -2  13  -3 46.4883 6.73097   2
   2 -13   3 48.7250 16.4915   1
   2 -13   3 49.4969 6.73101   2
   2 -13   3 46.5773 16.3153   1
  -3  13  -3 2.55220 1.94637   2
   3 -13   3 0.64342 8.18359   1
   3 -13   3 1.27448 8.76297   1
   3 -13   3 1.56106 1.59000   2
  -4  13  -3 14.3510 3.08935   2
   4 -13   3 10.1809 3.99594   2
   4 -13   3 14.6437 9.95825   1
   4 -13   3 20.3995 4.03002   2
  -5  13  -3 28.8744 5.49802   2
   5 -13   3 28.4453 4.91343   2
   5 -13   3 22.7162 11.9843   1
   5 -13   3 24.9291 4.96461   2
  -6  13  -3 1.49401 9.97688   1
  -6  13  -3 0.57283 1.84430   2
  -6  13  -3 1.84834 2.28661   2
   6 -13   3 3.00761 11.7011   1
   6 -13   3 1.34504 1.76783   2
   6 -13   3 1.68343 1.77705   2
  -7  13  -3 1.47474 2.41871   2
  -7  13  -3 0.12860 2.02433   2
   7 -13   3 4.32599 1.96004   2
   7 -13   3 0.26605 1.91625   2
  -8  13  -3 -1.9696 2.67053   2
  -8  13  -3 1.44622 2.29084   2
   8 -13   3 1.35355 2.09836   2
   8 -13   3 -1.1885 2.00043   2
  -9  13  -3 -0.8654 3.06434   2
   9 -13   3 -1.2904 2.51502   2
   9 -13   3 1.04848 2.11575   2
   9  12  -3 1.43026 2.37652   2
   9  12  -3 -0.1336 2.37429   2
  -9 -12   3 1.54955 2.21586   2
   8  12  -3 3.66529 2.25982   2
   8  12  -3 6.10705 2.31393   2
  -8 -12   3 7.20744 2.23789   2
   7  12  -3 37.0024 6.19711   2
   7  12  -3 40.3859 6.22789   2
  -7 -12   3 35.2046 5.95217   2
   6  12  -3 16.2072 4.45049   2
   6  12  -3 12.5067 10.6935   1
  -6 -12   3 10.6394 14.1180   1
  -6 -12   3 19.8296 4.36161   2
   5  12  -3 -1.5568 1.59201   2
   5  12  -3 -4.5856 8.36441   1
   5  12  -3 -0.2227 1.57794   2
  -5 -12   3 -3.3510 9.47271   1
  -5 -12   3 1.08380 1.58028   2
   4  12  -3 4.43820 8.02849   1
   4  12  -3 0.34912 1.52202   2
  -4 -12   3 -0.6760 8.59694   1
  -4 -12   3 0.57881 1.40434   2
   3  12  -3 3.30207 7.44611   1
   3  12  -3 3.40097 1.93241   2
  -3 -12   3 4.55818 8.64716   1
  -3 -12   3 3.44586 1.91132   2
   2  12  -3 1.13564 1.40545   2
   2  12  -3 5.03458 7.66354   1
  -2 -12   3 2.15174 1.32179   2
  -2 -12   3 4.32554 8.25880   1
   1  12  -3 0.00861 1.34123   2
  -1 -12   3 -0.4090 7.63777   1
  -1 -12   3 -0.2313 1.26071   2
   0  12  -3 108.814 15.4453   2
   0 -12   3 112.381 15.4335   2
   0 -12   3 128.618 21.2833   1
   0 -12   3 205.492 19.3161   1
  -1  12  -3 19.6877 4.14525   2
   1 -12   3 13.8977 8.26469   1
   1 -12   3 23.8125 3.95792   2
  -2  12  -3 608.525 66.0632   2
   2 -12   3 576.690 66.0519   2
   2 -12   3 535.994 69.0184   1
  -3  12  -3 283.790 36.9785   2
   3 -12   3 415.342 41.7083   1
   3 -12   3 307.886 36.9164   2
   3 -12   3 295.309 36.9383   2
  -4  12  -3 26.5318 6.15958   2
   4 -12   3 53.3419 5.76928   2
   4 -12   3 35.8627 5.75717   2
  -5  12  -3 13.6449 4.42470   2
  -5  12  -3 4.70324 8.49899   1
  -5  12  -3 8.39718 1.99706   2
   5 -12   3 9.35013 9.30300   1
   5 -12   3 10.4185 3.61937   2
  -6  12  -3 14.9841 4.49263   2
  -6  12  -3 17.6095 5.62623   2
  -6  12  -3 12.6428 13.1090   1
   6 -12   3 11.6808 11.7079   1
   6 -12   3 19.9239 4.33609   2
   6 -12   3 17.6977 4.24705   2
  -7  12  -3 95.9358 12.8036   2
  -7  12  -3 126.932 12.1788   3
  -7  12  -3 75.3686 23.7382   1
  -7  12  -3 123.565 13.2456   2
   7 -12   3 108.196 12.6896   2
   7 -12   3 24.7933 19.9494   1
   7 -12   3 106.959 12.8157   2
  -8  12  -3 0.58429 2.05921   2
  -8  12  -3 -0.6463 2.53599   2
   8 -12   3 1.69495 1.96210   2
  -9  12  -3 0.32280 2.43981   2
  -9  12  -3 1.31069 2.82303   2
   9 -12   3 -0.7166 2.20516   2
   9 -12   3 -0.2587 2.31125   2
 -10  12  -3 -1.4331 2.83223   2
 -10  12  -3 1.64384 3.20687   2
  10 -12   3 -0.0086 2.49868   2
   9  11  -3 5.83140 2.41615   2
   9  11  -3 5.29720 2.40297   2
  -9 -11   3 3.67536 2.28580   2
   8  11  -3 10.7274 2.36236   2
   8  11  -3 7.15470 2.35961   2
  -8 -11   3 7.41359 2.21291   2
   7  11  -3 -0.3100 1.85371   2
   7  11  -3 0.96787 1.80928   2
   7  11  -3 1.35342 10.7664   1
  -7 -11   3 -0.4971 1.81698   2
   6  11  -3 -0.2021 1.67655   2
   6  11  -3 2.71211 8.88265   1
   6  11  -3 2.46512 1.63964   2
  -6 -11   3 1.10421 1.70913   2
  -6 -11   3 -1.8979 10.0666   1
   5  11  -3 0.29280 1.63290   2
   5  11  -3 -2.5789 8.22450   1
   5  11  -3 2.30450 1.58339   2
  -5 -11   3 1.88878 1.43938   2
  -5 -11   3 0.59898 9.13293   1
   4  11  -3 101.760 19.0100   1
  -4 -11   3 113.530 19.4482   1
   3  11  -3 154.733 24.4149   1
   3  11  -3 187.486 20.0067   2
   3  11  -3 158.304 20.0124   2
  -3 -11   3 175.028 19.9546   2
  -3 -11   3 178.886 25.1806   1
   2  11  -3 4.73265 1.41934   2
   2  11  -3 -1.2357 6.39453   1
   2  11  -3 3.67406 1.29456   2
  -2 -11   3 3.70579 1.29227   2
  -2 -11   3 1.67154 7.43600   1
   1  11  -3 74.9793 9.82271   2
  -1 -11   3 89.1472 16.1704   1
  -1 -11   3 87.0708 9.66637   2
  -1 -11   3 79.3634 9.78195   2
   0  11  -3 17.0355 3.47934   2
   0 -11   3 19.7371 3.43819   2
   0 -11   3 14.1265 7.81662   1
  -1  11  -3 0.95878 1.33901   2
   1 -11   3 4.35934 6.79538   1
   1 -11   3 0.73498 1.22559   2
  -2  11  -3 17.9007 3.75966   2
   2 -11   3 11.8533 7.81140   1
   2 -11   3 20.2147 3.54617   2
   2 -11   3 12.7685 7.60932   1
  -3  11  -3 22.8393 4.18465   2
   3 -11   3 13.8949 3.72667   2
   3 -11   3 16.8644 8.02131   1
   3 -11   3 23.8088 3.86555   2
  -4  11  -3 -0.6014 1.60789   2
  -4  11  -3 3.68424 6.99928   1
  -4  11  -3 -0.5015 1.37484   2
   4 -11   3 1.49153 7.68099   1
   4 -11   3 -0.8874 1.38209   2
   4 -11   3 0.35604 1.41719   2
  -5  11  -3 15.0273 4.18187   2
  -5  11  -3 4.19169 8.12088   1
  -5  11  -3 10.5850 3.61205   2
   5 -11   3 11.6885 3.50552   2
   5 -11   3 11.6302 3.53731   2
   5 -11   3 7.97656 9.65561   1
  -6  11  -3 5.25363 2.17809   2
  -6  11  -3 12.8345 3.82001   2
  -6  11  -3 6.36209 10.2443   1
   6 -11   3 6.29497 9.26166   1
   6 -11   3 16.4190 3.60811   2
   6 -11   3 2.54396 1.93909   2
  -7  11  -3 5.54805 10.7720   1
  -7  11  -3 1.08021 0.98358   3
  -7  11  -3 2.66687 1.91037   2
   7 -11   3 2.48535 1.86405   2
   7 -11   3 1.40897 1.84215   2
   7 -11   3 -1.3973 10.4123   1
  -8  11  -3 2.74685 15.8594   1
  -8  11  -3 6.33700 2.78426   2
  -8  11  -3 3.87434 2.32335   2
   8 -11   3 7.07449 2.17908   2
   8 -11   3 6.49493 2.14130   2
  -9  11  -3 1.07976 2.45868   2
  -9  11  -3 6.01126 2.85684   2
   9 -11   3 5.40585 2.34046   2
   9 -11   3 7.00225 2.22553   2
 -10  11  -3 7.21231 2.94480   2
 -10  11  -3 11.8015 3.37406   2
  10 -11   3 8.36203 2.84795   2
  10 -11   3 7.40336 2.56999   2
  10  10  -3 1.36778 2.74112   2
 -10 -10   3 4.19780 2.33192   2
   9  10  -3 2.02267 2.18781   2
   9  10  -3 2.24759 2.23609   2
  -9 -10   3 3.06209 2.14897   2
  -9 -10   3 1.88428 1.54536   2
   8  10  -3 23.6430 5.51885   2
   8  10  -3 34.7485 5.62709   2
  -8 -10   3 24.0564 5.34897   2
   7  10  -3 234.326 24.6629   2
   7  10  -3 181.468 31.4674   1
   7  10  -3 237.271 24.6850   2
  -7 -10   3 149.133 32.3806   1
  -7 -10   3 214.743 24.6270   2
   6  10  -3 111.216 21.9405   1
   6  10  -3 140.251 15.0886   2
   6  10  -3 141.715 15.0235   2
  -6 -10   3 80.6071 22.4250   1
  -6 -10   3 124.788 14.9702   2
   5  10  -3 -1.9459 7.54199   1
   5  10  -3 -1.5965 1.58463   2
  -5 -10   3 -0.0680 1.51179   2
  -5 -10   3 -4.2336 8.11255   1
   4  10  -3 199.817 22.3265   2
   4  10  -3 189.803 22.4295   2
   4  10  -3 176.249 26.6970   1
  -4 -10   3 192.869 26.9736   1
  -4 -10   3 196.766 22.3078   2
   3  10  -3 126.801 19.5543   1
   3  10  -3 129.834 14.8044   2
   3  10  -3 111.992 14.7771   2
  -3 -10   3 145.123 20.0213   1
  -3 -10   3 124.583 14.7474   2
   2  10  -3 153.879 18.4850   1
   2  10  -3 107.009 13.6297   2
   2  10  -3 90.1463 13.5923   2
  -2 -10   3 108.740 13.5869   2
  -2 -10   3 168.811 19.2088   1
   1  10  -3 46.3881 6.14886   2
  -1 -10   3 47.8542 6.08609   2
  -1 -10   3 58.0642 12.6934   1
   0  10  -3 19.6646 3.28071   2
   0 -10   3 35.5357 11.5711   1
   0 -10   3 22.2645 3.21275   2
   0 -10   3 13.5744 2.63538   2
  -1  10  -3 104.858 12.2858   2
   1 -10   3 105.433 19.2887   1
   1 -10   3 102.533 12.2338   2
   1 -10   3 103.161 16.8762   1
  -2  10  -3 265.759 30.8103   2
   2 -10   3 253.911 30.7780   2
   2 -10   3 298.876 34.1996   1
   2 -10   3 252.117 34.7596   1
  -3  10  -3 124.785 17.2594   2
  -3  10  -3 147.082 17.1769   2
   3 -10   3 135.054 17.2109   2
   3 -10   3 140.905 17.1908   2
   3 -10   3 221.654 22.3084   1
  -4  10  -3 23.7627 4.28809   2
  -4  10  -3 15.0555 7.22221   1
  -4  10  -3 19.7795 3.95551   2
   4 -10   3 22.1377 3.90959   2
   4 -10   3 27.4145 3.91462   2
   4 -10   3 21.6125 8.11633   1
  -5  10  -3 24.6921 4.38994   2
  -5  10  -3 16.4695 3.87971   2
  -5  10  -3 11.4951 8.61958   1
   5 -10   3 20.0573 3.90984   2
   5 -10   3 16.3428 8.94163   1
   5 -10   3 23.3903 3.83505   2
  -6  10  -3 89.6339 10.1106   2
  -6  10  -3 56.8926 18.6317   1
  -6  10  -3 70.8210 9.84896   2
   6 -10   3 81.3543 9.82141   2
   6 -10   3 79.9603 9.84254   2
   6 -10   3 84.2131 18.7617   1
  -7  10  -3 82.3401 8.70361   3
  -7  10  -3 42.0637 14.5446   1
  -7  10  -3 91.3379 9.81047   2
  -7  10  -3 70.9388 9.41846   2
   7 -10   3 86.2385 9.44971   2
   7 -10   3 67.4996 19.6879   1
   7 -10   3 50.1911 9.71382   2
  -8  10  -3 79.0146 10.4257   2
  -8  10  -3 66.7592 9.03458   2
  -8  10  -3 21.3079 15.9054   1
   8 -10   3 43.7991 8.76554   2
   8 -10   3 89.2665 8.94776   2
   8 -10   3 96.6298 29.4307   1
  -9  10  -3 1.07464 2.20858   2
  -9  10  -3 -2.5107 2.62370   2
   9 -10   3 0.60526 2.12659   2
 -10  10  -3 5.23652 2.69793   2
 -10  10  -3 6.40231 3.11476   2
  10 -10   3 6.08105 2.55960   2
  10 -10   3 2.89975 2.32536   2
 -11  10  -3 -1.5221 3.37445   2
 -11  10  -3 -2.3208 2.85477   2
  11 -10   3 1.63910 2.48370   2
  10   9  -3 7.15896 2.72763   2
  10   9  -3 6.68258 2.66302   2
 -10  -9   3 17.7156 5.01165   2
   9   9  -3 0.55184 2.15207   2
   9   9  -3 5.40197 2.21655   2
  -9  -9   3 3.18283 2.03637   2
   8   9  -3 6.78353 2.19857   2
   8   9  -3 2.18555 11.9925   1
   8   9  -3 6.80010 2.21633   2
  -8  -9   3 6.40806 2.06778   2
   7   9  -3 0.17920 1.82684   2
   7   9  -3 3.77860 10.6665   1
   7   9  -3 1.10034 1.85573   2
  -7  -9   3 0.81598 1.80055   2
  -7  -9   3 0.02439 10.7885   1
   6   9  -3 5.27046 1.72510   2
   6   9  -3 3.53155 8.70590   1
   6   9  -3 6.77964 1.72225   2
  -6  -9   3 5.46377 9.10291   1
  -6  -9   3 3.58202 1.65067   2
   5   9  -3 42.7247 5.79816   2
   5   9  -3 41.7181 5.95711   2
   5   9  -3 42.0132 10.5928   1
  -5  -9   3 39.5708 5.67360   2
  -5  -9   3 32.9514 10.6180   1
   4   9  -3 38.5997 12.3391   1
   4   9  -3 28.7326 4.94540   2
   4   9  -3 40.3508 4.92117   2
  -4  -9   3 22.1150 9.00207   1
  -4  -9   3 34.9945 4.83042   2
   3   9  -3 150.478 16.5834   2
   3   9  -3 133.496 20.4842   1
  -3  -9   3 142.904 16.5471   2
  -3  -9   3 136.485 20.6339   1
   2   9  -3 1.25441 5.69954   1
   2   9  -3 2.93040 1.16921   2
   2   9  -3 1.93604 1.09014   2
  -2  -9   3 3.36716 1.06997   2
  -2  -9   3 0.10415 6.19026   1
   1   9  -3 83.6484 10.4500   2
   1   9  -3 92.9707 14.5885   1
  -1  -9   3 82.7505 10.4197   2
  -1  -9   3 106.630 15.6806   1
   0   9  -3 6.33114 2.24356   2
   0  -9   3 4.65524 6.47067   1
   0  -9   3 4.75937 1.10248   2
   0  -9   3 -1.5277 2.23933   1
  -1   9  -3 11.6076 2.82342   2
   1  -9   3 9.34569 5.83597   1
   1  -9   3 14.6022 2.69597   2
  -2   9  -3 7.92592 2.60889   2
   2  -9   3 6.34670 2.40133   2
  -3   9  -3 17.0383 3.10358   2
  -3   9  -3 20.0655 3.40105   2
  -3   9  -3 15.7246 6.01139   1
   3  -9   3 19.9254 3.17677   2
   3  -9   3 12.4833 3.21120   2
   3  -9   3 21.2121 6.99053   1
  -4   9  -3 68.8884 8.06872   2
  -4   9  -3 59.9010 8.21350   2
  -4   9  -3 67.5533 13.7798   1
   4  -9   3 64.1174 8.06527   2
   4  -9   3 81.7373 14.6040   1
   4  -9   3 64.9555 8.06695   2
  -5   9  -3 0.36464 7.06158   1
  -5   9  -3 1.45848 1.58358   2
  -5   9  -3 0.61867 1.30001   2
   5  -9   3 0.50484 1.33976   2
   5  -9   3 2.02473 8.11485   1
   5  -9   3 1.56797 1.25227   2
  -6   9  -3 23.4182 4.18658   2
  -6   9  -3 19.8557 4.64637   2
  -6   9  -3 18.0998 9.97878   1
   6  -9   3 23.2495 12.9161   1
   6  -9   3 22.2600 4.11915   2
   6  -9   3 19.8839 4.15182   2
  -7   9  -3 4.79614 1.81675   2
  -7   9  -3 3.95388 2.11350   2
  -7   9  -3 -0.3291 9.02438   1
   7  -9   3 7.11497 13.2353   1
   7  -9   3 5.05048 1.73391   2
   7  -9   3 5.95206 1.71944   2
  -8   9  -3 21.9450 5.45687   2
  -8   9  -3 15.4180 4.76818   2
  -8   9  -3 11.0528 14.5311   1
   8  -9   3 9.50688 11.3659   1
   8  -9   3 25.1877 5.75744   2
   8  -9   3 18.2666 4.79370   2
  -9   9  -3 38.8368 6.97156   2
  -9   9  -3 25.0732 15.2238   1
  -9   9  -3 53.7240 8.14863   2
   9  -9   3 45.6236 6.74739   2
   9  -9   3 38.0506 6.95849   2
 -10   9  -3 5.71114 2.61208   2
 -10   9  -3 7.51773 2.92867   2
  10  -9   3 4.03700 2.27344   2
  10  -9   3 5.44115 2.54141   2
 -11   9  -3 3.39710 2.84314   2
 -11   9  -3 4.07337 3.20849   2
  11  -9   3 4.09022 2.87976   2
  11  -9   3 2.43598 2.52894   2
  10   8  -3 -0.7861 2.20254   2
  10   8  -3 -1.5096 2.27685   2
 -10  -8   3 0.58778 2.11438   2
   9   8  -3 3.98423 2.27126   2
   9   8  -3 5.79018 2.17260   2
  -9  -8   3 5.75503 2.07787   2
   8   8  -3 113.304 13.5992   2
   8   8  -3 117.927 13.6142   2
   8   8  -3 96.1106 23.2069   1
  -8  -8   3 116.283 13.5709   2
  -8  -8   3 84.1822 24.4125   1
   7   8  -3 103.104 22.4122   1
   7   8  -3 127.717 14.9835   2
   7   8  -3 136.954 14.9812   2
  -7  -8   3 107.984 23.2583   1
  -7  -8   3 126.800 14.9245   2
   6   8  -3 0.89916 1.46910   2
   6   8  -3 -7.1774 8.24695   1
  -6  -8   3 -2.6736 8.07684   1
   5   8  -3 20.8325 4.44855   2
   5   8  -3 20.2614 8.44876   1
   5   8  -3 23.9767 4.29951   2
  -5  -8   3 23.9103 9.12185   1
  -5  -8   3 33.3154 4.28565   2
   4   8  -3 301.646 38.1403   1
   4   8  -3 311.760 35.1877   2
   4   8  -3 279.400 35.1804   2
  -4  -8   3 335.454 38.3873   1
  -4  -8   3 302.302 35.1551   2
   3   8  -3 1162.55 128.046   1
   3   8  -3 1019.66 126.331   2
   3   8  -3 1105.97 126.377   2
  -3  -8   3 1159.40 128.150   1
  -3  -8   3 1066.87 126.359   2
   2   8  -3 108.789 13.0488   2
   2   8  -3 108.445 13.0563   2
   2   8  -3 116.656 16.4295   1
  -2  -8   3 119.180 18.1157   1
  -2  -8   3 110.517 13.0170   2
   1   8  -3 51.1757 9.78124   1
   1   8  -3 31.6834 4.76262   2
  -1  -8   3 35.1875 4.70759   2
  -1  -8   3 54.5854 10.5345   1
   0   8  -3 3.64793 1.02553   2
   0  -8   3 0.85157 2.17473   1
   0  -8   3 3.67554 0.97695   2
   0  -8   3 5.99153 5.10987   1
  -1   8  -3 -0.5502 0.98313   2
   1  -8   3 -1.9807 4.49703   1
   1  -8   3 -0.0892 0.88845   2
  -2   8  -3 41.7772 5.16002   2
  -2   8  -3 39.6933 5.30106   2
   2  -8   3 40.3920 5.19078   2
  -3   8  -3 0.97310 0.90637   2
  -3   8  -3 3.58284 5.14981   1
  -3   8  -3 2.10500 1.10437   2
   3  -8   3 1.92491 1.01545   2
   3  -8   3 1.59042 1.02758   2
   3  -8   3 3.91739 5.65373   1
  -4   8  -3 1.72706 1.64949   2
  -4   8  -3 5.90918 6.07526   1
  -4   8  -3 18.7292 2.61727   2
   4  -8   3 12.4548 2.63084   2
   4  -8   3 12.2605 2.78596   2
   4  -8   3 8.73434 6.10957   1
  -5   8  -3 0.30781 1.19301   2
  -5   8  -3 2.45436 6.36288   1
  -5   8  -3 -0.3059 1.41785   2
   5  -8   3 0.19551 1.19876   2
   5  -8   3 -1.8006 8.12271   1
   5  -8   3 0.22133 1.09301   2
  -6   8  -3 262.295 27.5056   2
  -6   8  -3 216.845 27.3994   2
  -6   8  -3 223.423 34.0819   1
  -6   8  -3 259.515 27.1824   3
   6  -8   3 225.267 27.4080   2
   6  -8   3 244.066 27.4042   2
   6  -8   3 212.388 32.5350   1
  -7   8  -3 109.589 13.8898   2
  -7   8  -3 101.943 21.9062   1
  -7   8  -3 120.579 14.0841   2
   7  -8   3 109.982 13.8827   2
   7  -8   3 123.212 13.8912   2
   7  -8   3 131.945 21.8371   1
  -8   8  -3 2.47281 10.1195   1
  -8   8  -3 -0.1259 2.12920   2
  -8   8  -3 3.14540 1.74357   2
   8  -8   3 -0.2503 1.68376   2
   8  -8   3 1.31443 1.76574   2
   8  -8   3 2.27155 9.65880   1
  -9   8  -3 9.93066 3.00961   2
  -9   8  -3 23.7201 4.87258   2
  -9   8  -3 -7.5955 17.8604   1
   9  -8   3 14.2348 4.71957   2
   9  -8   3 22.2862 4.78176   2
   9  -8   3 8.27618 12.4092   1
 -10   8  -3 8.84020 3.10865   2
 -10   8  -3 9.76550 2.60116   2
  10  -8   3 13.3123 4.85053   2
  10  -8   3 8.26867 2.60797   2
 -11   8  -3 19.1703 5.52370   2
 -11   8  -3 11.3267 3.22964   2
  11  -8   3 5.26783 2.62868   2
  11  -8   3 7.16701 2.83750   2
  11   7  -3 0.95916 2.69822   2
 -11  -7   3 1.22144 2.32401   2
  10   7  -3 2.08971 2.21134   2
  10   7  -3 -0.5528 2.24966   2
 -10  -7   3 1.56044 2.09792   2
   9   7  -3 41.1719 6.65758   2
   9   7  -3 36.5276 6.58429   2
   9   7  -3 23.1572 17.7044   1
  -9  -7   3 47.5229 6.44186   2
   8   7  -3 6.23887 11.0254   1
   8   7  -3 0.56131 1.84163   2
   8   7  -3 1.68004 1.87097   2
  -8  -7   3 1.99598 1.75183   2
  -8  -7   3 8.15889 11.5518   1
   7   7  -3 3.01322 1.77288   2
   7   7  -3 7.98536 9.37292   1
   7   7  -3 4.61017 1.74885   2
  -7  -7   3 5.42862 9.56658   1
  -7  -7   3 5.49043 1.70843   2
   6   7  -3 23.4674 4.36142   2
   6   7  -3 21.8425 9.50686   1
   6   7  -3 28.3435 4.31049   2
  -6  -7   3 19.4513 9.09537   1
  -6  -7   3 22.0106 4.33299   2
   5   7  -3 17.9460 3.26209   2
   5   7  -3 12.6575 3.47045   2
   5   7  -3 10.7893 7.41894   1
  -5  -7   3 8.47593 7.59162   1
  -5  -7   3 9.90651 2.51274   2
  -5  -7   3 14.6954 3.13672   2
   4   7  -3 16.4191 3.65935   2
   4   7  -3 28.4316 3.62827   2
   4   7  -3 23.9629 7.57306   1
  -4  -7   3 20.4591 3.54045   2
  -4  -7   3 19.3339 7.20115   1
   3   7  -3 156.980 20.9122   2
   3   7  -3 189.981 23.6870   1
   3   7  -3 186.352 20.9062   2
  -3  -7   3 185.382 24.9394   1
  -3  -7   3 187.917 20.8890   2
   2   7  -3 30.4867 4.44904   2
   2   7  -3 15.9932 6.48653   1
   2   7  -3 46.0754 4.47804   2
  -2  -7   3 35.5641 4.38139   2
  -2  -7   3 26.6049 9.68651   1
   1   7  -3 49.7517 8.85265   1
   1   7  -3 23.4986 3.87499   2
  -1  -7   3 56.7642 9.27137   1
  -1  -7   3 25.7557 3.79737   2
   0   7  -3 14.9488 2.87579   2
   0  -7   3 14.6432 5.35729   1
   0  -7   3 16.6008 2.75909   2
   0  -7   3 22.9062 2.59130   2
  -1   7  -3 0.54675 0.94357   2
   1  -7   3 9.54035 4.68001   1
   1  -7   3 2.12148 0.86124   2
  -2   7  -3 24.8028 7.60562   1
  -2   7  -3 10.8440 2.49396   2
  -2   7  -3 9.81715 2.33017   2
   2  -7   3 10.2701 2.35200   2
  -3   7  -3 321.660 40.3606   2
  -3   7  -3 392.555 42.2895   1
  -3   7  -3 350.384 40.3340   2
   3  -7   3 333.030 40.3455   2
   3  -7   3 321.860 40.3452   2
   3  -7   3 395.268 42.7625   1
  -4   7  -3 10.3344 6.06016   1
  -4   7  -3 8.67355 3.21490   2
  -4   7  -3 20.9879 3.01161   2
   4  -7   3 23.6222 3.08307   2
   4  -7   3 17.4863 3.06973   2
   4  -7   3 12.9530 6.41852   1
  -5   7  -3 8.49185 7.93110   1
   5  -7   3 26.6688 3.79604   2
   5  -7   3 35.2295 11.1090   1
  -6   7  -3 137.263 23.5794   1
  -6   7  -3 140.300 16.1780   2
  -6   7  -3 127.979 16.0626   2
   6  -7   3 147.395 23.5441   1
   6  -7   3 133.171 16.0552   2
   6  -7   3 140.517 16.0635   2
  -7   7  -3 2.03189 1.51169   2
  -7   7  -3 5.77503 8.21840   1
  -7   7  -3 1.55705 1.77797   2
   7  -7   3 -1.2776 12.0765   1
   7  -7   3 2.99087 1.58735   2
   7  -7   3 2.99863 1.56717   2
  -8   7  -3 4.61317 1.78510   2
  -8   7  -3 10.8042 15.6015   1
  -8   7  -3 4.01364 2.06516   2
   8  -7   3 9.53532 9.95037   1
   8  -7   3 6.06939 1.88699   2
   8  -7   3 6.73864 1.80725   2
  -9   7  -3 7.73688 17.7800   1
  -9   7  -3 14.6114 4.93688   2
  -9   7  -3 4.38324 2.04315   2
   9  -7   3 5.97922 2.10877   2
   9  -7   3 7.88849 2.15792   2
   9  -7   3 7.69217 11.0823   1
 -10   7  -3 48.8156 7.19526   2
 -10   7  -3 13.7743 15.4913   1
 -10   7  -3 43.8391 8.11238   2
  10  -7   3 38.3802 6.83237   2
  10  -7   3 49.8633 7.20074   2
 -11   7  -3 1.14018 2.59379   2
 -11   7  -3 -0.9996 2.81860   2
  11  -7   3 0.98172 2.55425   2
  11  -7   3 -2.1442 2.16783   2
  11   6  -3 2.57927 2.55741   2
  11   6  -3 -2.0883 2.36174   2
 -11  -6   3 0.62686 2.30955   2
  10   6  -3 3.90915 2.23061   2
  10   6  -3 4.21656 2.33432   2
 -10  -6   3 3.29584 2.07854   2
   9   6  -3 25.2088 12.1642   1
   9   6  -3 29.3322 5.49834   2
   9   6  -3 27.6727 5.50065   2
  -9  -6   3 31.8759 5.42229   2
   8   6  -3 36.7431 12.2383   1
   8   6  -3 47.5827 6.76234   2
   8   6  -3 49.1014 6.74354   2
  -8  -6   3 51.8382 6.64298   2
  -8  -6   3 25.1283 12.6344   1
   7   6  -3 0.44153 8.66511   1
   7   6  -3 -1.3643 1.91635   2
   7   6  -3 -1.2356 1.51585   2
  -7  -6   3 0.32541 1.58164   2
  -7  -6   3 -4.8693 8.23456   1
   6   6  -3 29.7184 4.32728   2
   6   6  -3 25.6930 4.34398   2
   6   6  -3 21.4401 8.92708   1
  -6  -6   3 26.2190 4.30004   2
  -6  -6   3 12.6429 8.98011   1
   5   6  -3 44.6591 12.8583   1
   5   6  -3 30.5095 5.41395   2
   5   6  -3 47.8095 5.36528   2
  -5  -6   3 37.8653 5.32799   2
  -5  -6   3 41.5812 12.5042   1
   4   6  -3 372.393 42.8530   1
   4   6  -3 379.268 40.4736   2
   4   6  -3 325.140 40.4621   2
  -4  -6   3 374.960 40.4753   2
  -4  -6   3 282.794 40.4146   2
  -4  -6   3 382.987 43.0808   1
   3   6  -3 1627.74 187.329   2
   3   6  -3 1717.24 188.596   1
   3   6  -3 1480.84 187.295   2
  -3  -6   3 1713.17 188.661   1
  -3  -6   3 1637.09 187.329   2
   2   6  -3 1475.29 160.176   1
   2   6  -3 1244.14 159.069   2
   2   6  -3 1319.56 159.097   2
  -2  -6   3 1577.35 160.316   1
  -2  -6   3 1329.66 159.084   2
   1   6  -3 158.607 19.9778   2
   1   6  -3 177.266 21.8173   1
  -1  -6   3 157.472 19.9523   2
  -1  -6   3 206.221 22.0658   1
   0   6  -3 627.529 79.2641   2
   0  -6   3 903.255 80.5065   1
   0  -6   3 615.617 79.2392   2
   0  -6   3 627.301 79.2580   2
  -2   6  -3 449.146 43.6214   1
  -2   6  -3 344.097 42.0582   2
  -2   6  -3 333.023 42.0378   2
   2  -6   3 344.798 42.0483   2
  -3   6  -3 398.159 43.8114   2
  -3   6  -3 344.580 43.8276   2
  -3   6  -3 446.868 45.6508   1
   3  -6   3 405.466 46.3556   1
   3  -6   3 326.912 43.8296   2
   3  -6   3 374.599 43.8201   2
  -4   6  -3 185.823 22.0688   1
  -4   6  -3 139.470 18.8228   2
  -4   6  -3 161.422 18.7845   2
   4  -6   3 152.205 18.7933   2
   4  -6   3 159.111 18.7880   2
   4  -6   3 188.893 22.0342   1
  -5   6  -3 60.6373 8.22412   2
  -5   6  -3 60.4897 14.1229   1
  -5   6  -3 71.8997 8.36548   2
  -5   6  -3 69.6422 7.90796   3
   5  -6   3 70.1948 8.26545   2
   5  -6   3 66.3382 13.2804   1
   5  -6   3 71.0395 8.26136   2
  -6   6  -3 6.53202 1.68431   2
  -6   6  -3 4.88483 6.84662   1
  -6   6  -3 8.67157 2.88168   2
   6  -6   3 15.2010 10.3886   1
   6  -6   3 8.72093 2.81678   2
   6  -6   3 6.51165 1.51672   2
  -7   6  -3 93.5151 12.2350   2
  -7   6  -3 91.7867 19.3936   1
  -7   6  -3 105.143 12.4519   2
   7  -6   3 104.963 19.2208   1
   7  -6   3 103.442 12.2542   2
   7  -6   3 109.723 12.3070   2
  -8   6  -3 12.1436 14.6994   1
  -8   6  -3 28.1834 4.79614   2
  -8   6  -3 25.9175 5.31572   2
   8  -6   3 28.1035 4.81531   2
   8  -6   3 13.1719 10.1085   1
   8  -6   3 33.2276 4.91276   2
  -9   6  -3 1.34439 1.74099   2
  -9   6  -3 -1.3220 2.07492   2
  -9   6  -3 -9.2085 15.7384   1
   9  -6   3 0.45740 1.80920   2
   9  -6   3 2.35486 10.4022   1
   9  -6   3 -1.2124 1.66248   2
 -10   6  -3 34.2304 5.91254   2
 -10   6  -3 12.6894 14.3055   1
 -10   6  -3 25.5036 6.51673   2
  10  -6   3 30.0851 5.95248   2
  10  -6   3 35.3737 5.87514   2
 -11   6  -3 4.38184 2.78790   2
 -11   6  -3 2.78710 2.95913   2
  11  -6   3 2.50340 2.21257   2
  11  -6   3 1.49389 2.42191   2
 -12   6  -3 9.99052 3.52329   2
 -12   6  -3 18.7359 6.03818   2
  12  -6   3 16.6540 5.78682   2
  12  -6   3 7.22557 3.85910   2
  11   5  -3 3.24906 2.37280   2
  11   5  -3 2.34695 2.39407   2
 -11  -5   3 0.14416 2.22336   2
  10   5  -3 5.80173 2.33025   2
  10   5  -3 8.24626 2.40359   2
 -10  -5   3 13.9199 4.61992   2
 -10  -5   3 3.53238 2.12533   2
   9   5  -3 0.30981 1.83923   2
   9   5  -3 1.22315 1.89164   2
   9   5  -3 -5.6153 10.2165   1
  -9  -5   3 -0.0408 1.71661   2
  -9  -5   3 1.73094 11.8089   1
  -9  -5   3 1.59473 1.99148   2
   8   5  -3 16.2775 4.17247   2
   8   5  -3 16.9852 4.24817   2
   8   5  -3 12.2832 10.0923   1
  -8  -5   3 12.5874 10.4860   1
  -8  -5   3 16.9050 4.21508   2
   7   5  -3 25.7334 4.68509   2
   7   5  -3 26.7441 10.1013   1
   7   5  -3 27.0351 4.61631   2
  -7  -5   3 27.2610 10.0099   1
  -7  -5   3 23.8163 4.52884   2
   6   5  -3 -0.3683 1.30173   2
   6   5  -3 -0.5292 7.29470   1
   6   5  -3 -0.4623 1.28298   2
  -6  -5   3 0.57014 1.29287   2
  -6  -5   3 -1.2214 7.11075   1
   5   5  -3 2.46094 6.71513   1
   5   5  -3 8.40394 2.87915   2
   5   5  -3 9.95696 2.89861   2
  -5  -5   3 3.57117 6.61372   1
  -5  -5   3 12.5644 2.84617   2
   4   5  -3 20.1132 3.24764   2
   4   5  -3 30.6593 9.58294   1
  -4  -5   3 9.80207 6.14199   1
   3   5  -3 2.04968 0.86030   2
   3   5  -3 0.20251 0.87807   2
   3   5  -3 3.08670 4.69133   1
  -3  -5   3 2.32469 0.84492   2
  -3  -5   3 2.62480 4.75501   1
   2   5  -3 637.182 80.3906   2
   2   5  -3 738.419 81.4951   1
   2   5  -3 660.531 80.4011   2
  -2  -5   3 727.219 80.3993   2
  -2  -5   3 745.541 81.5041   1
   1   5  -3 277.406 35.7999   2
   1   5  -3 337.169 36.8960   1
   1   5  -3 263.959 35.7963   2
  -1  -5   3 294.715 35.7922   2
  -1  -5   3 394.391 37.1633   1
   0   5  -3 2.41767 0.77016   2
   0  -5   3 6.86957 1.41989   2
   0  -5   3 4.05804 1.44316   2
   0  -5   3 0.34804 3.34084   1
  -1   5  -3 42.5876 4.55852   2
  -1   5  -3 35.2227 4.58797   2
   1  -5   3 33.1665 4.51723   2
  -2   5  -3 280.815 31.2317   2
  -2   5  -3 287.156 31.2442   2
  -2   5  -3 439.204 33.0595   1
   2  -5   3 281.729 31.2194   2
   2  -5   3 86.9120 31.1555   2
  -3   5  -3 104.316 13.9313   1
  -3   5  -3 88.8666 10.7795   2
  -3   5  -3 100.054 10.7253   2
   3  -5   3 95.9666 15.5609   1
   3  -5   3 71.4824 10.7629   2
   3  -5   3 95.7761 10.7416   2
  -4   5  -3 7.77984 2.71003   2
  -4   5  -3 11.2911 2.41844   2
  -4   5  -3 11.1877 5.62177   1
   4  -5   3 13.9736 2.52667   2
   4  -5   3 8.56531 2.51481   2
   4  -5   3 17.0210 6.98383   1
  -5   5  -3 0.75790 8.25837   1
  -5   5  -3 -0.2028 1.19640   2
  -5   5  -3 0.73803 1.02341   2
   5  -5   3 -0.9163 7.91151   1
   5  -5   3 0.16243 0.98554   2
   5  -5   3 -0.7631 0.98300   2
  -6   5  -3 1.76559 6.62074   1
  -6   5  -3 13.8472 3.08770   2
  -6   5  -3 13.2117 3.37904   2
   6  -5   3 13.3750 3.08559   2
   6  -5   3 5.44822 6.53885   1
   6  -5   3 14.3671 3.04224   2
  -7   5  -3 18.0806 12.5763   1
  -7   5  -3 16.4305 3.88382   2
  -7   5  -3 15.4202 3.55998   2
   7  -5   3 12.5240 3.62614   2
   7  -5   3 13.9349 3.46366   2
   7  -5   3 15.3800 12.3024   1
  -8   5  -3 0.40188 1.81708   2
  -8   5  -3 2.07002 1.66125   2
  -8   5  -3 2.43865 9.01665   1
   8  -5   3 2.11755 1.58687   2
   8  -5   3 3.02700 8.88198   1
   8  -5   3 1.27315 1.55480   2
  -9   5  -3 1.90024 1.82543   2
  -9   5  -3 8.22245 11.7045   1
  -9   5  -3 -1.2264 1.90801   2
   9  -5   3 0.03665 9.59865   1
   9  -5   3 2.63730 1.72215   2
   9  -5   3 0.60553 1.76589   2
 -10   5  -3 7.23051 2.45575   2
 -10   5  -3 7.87300 2.27837   2
 -10   5  -3 8.03261 13.7268   1
  10  -5   3 13.5545 15.6405   1
  10  -5   3 5.61220 2.19314   2
  10  -5   3 5.65531 2.24787   2
 -11   5  -3 18.7309 5.93966   2
 -11   5  -3 5.65870 2.88531   2
  11  -5   3 6.00561 2.40769   2
  11  -5   3 6.75961 2.47687   2
 -12   5  -3 6.77713 3.29415   2
 -12   5  -3 19.7188 5.87281   2
  12  -5   3 8.28621 2.82794   2
  12  -5   3 11.5128 3.11680   2
  11   4  -3 2.11734 2.34978   2
  11   4  -3 0.83702 2.25577   2
  10   4  -3 1.72427 2.07619   2
  10   4  -3 1.20894 2.04546   2
 -10  -4   3 0.51626 1.94606   2
 -10  -4   3 -0.0968 2.17138   2
   9   4  -3 7.35497 2.18787   2
   9   4  -3 8.66074 11.0127   1
   9   4  -3 12.3159 4.19514   2
  -9  -4   3 14.6425 4.00837   2
  -9  -4   3 12.8516 4.29410   2
  -9  -4   3 1.11892 11.2211   1
   8   4  -3 -0.2593 1.55107   2
   8   4  -3 -2.0352 8.50315   1
   8   4  -3 -1.5169 1.62505   2
  -8  -4   3 1.49631 1.59791   2
  -8  -4   3 -0.1374 1.64284   2
  -8  -4   3 3.32729 9.22758   1
   7   4  -3 2.33278 1.49378   2
   7   4  -3 3.01820 7.98506   1
   7   4  -3 2.85699 1.50533   2
  -7  -4   3 1.10644 8.00746   1
  -7  -4   3 2.51671 1.47407   2
   6   4  -3 0.91627 6.67920   1
   6   4  -3 0.52509 1.29318   2
   6   4  -3 1.33866 1.27537   2
  -6  -4   3 0.87596 1.21188   2
  -6  -4   3 -3.9273 7.00200   1
   5   4  -3 40.7652 5.62239   2
   5   4  -3 33.8184 11.3098   1
   5   4  -3 47.6731 5.60082   2
  -5  -4   3 37.1690 12.0793   1
  -5  -4   3 43.8724 5.60046   2
   4   4  -3 845.610 91.2019   2
   4   4  -3 657.310 91.2003   2
   4   4  -3 836.043 92.8098   1
  -4  -4   3 812.612 91.2020   2
  -4  -4   3 827.388 92.9671   1
   3   4  -3 574.239 58.5179   2
   3   4  -3 514.931 58.5026   2
   3   4  -3 577.357 59.9788   1
  -3  -4   3 563.221 58.5123   2
  -3  -4   3 252.172 58.4545   2
  -3  -4   3 584.448 60.0840   1
   2   4  -3 948.277 110.811   2
   2   4  -3 888.114 110.800   2
   2   4  -3 1073.86 111.722   1
  -2  -4   3 999.007 110.811   2
  -2  -4   3 1081.85 111.751   1
  -2  -4   3 814.632 110.797   2
   1   4  -3 167.900 21.2027   1
   1   4  -3 164.732 20.0572   2
   1   4  -3 169.104 20.0596   2
  -1  -4   3 189.736 21.2456   1
  -1  -4   3 181.493 20.0426   2
   0   4  -3 18.7385 3.14724   2
   0  -4   3 27.2878 3.12955   2
   0  -4   3 28.8265 3.13353   2
   0  -4   3 25.5333 5.95166   1
  -1   4  -3 8438.57 966.971   1
  -2   4  -3 1282.78 174.582   2
  -2   4  -3 1937.57 175.516   1
   2  -4   3 1357.23 174.585   2
  -3   4  -3 652.660 80.8995   2
  -3   4  -3 744.926 80.8992   2
  -3   4  -3 852.705 82.2469   1
   3  -4   3 684.258 82.7704   1
   3  -4   3 632.920 80.9019   2
   3  -4   3 670.337 80.8941   2
  -4   4  -3 338.006 43.3971   1
  -4   4  -3 373.105 41.3040   3
  -4   4  -3 339.432 41.4121   2
  -4   4  -3 378.877 41.4291   2
   4  -4   3 350.851 43.3087   1
   4  -4   3 374.551 41.4165   2
   4  -4   3 365.269 41.4159   2
  -5   4  -3 88.3556 16.0056   1
  -5   4  -3 86.7985 10.3487   2
  -5   4  -3 80.8958 10.2914   2
   5  -4   3 87.9871 10.2810   2
   5  -4   3 96.0329 14.5913   1
   5  -4   3 86.1572 10.2913   2
  -6   4  -3 75.4425 15.2353   1
  -6   4  -3 80.9284 9.54474   2
  -6   4  -3 74.7701 9.45644   2
   6  -4   3 73.0946 14.9870   1
   6  -4   3 83.4940 9.46308   2
   6  -4   3 77.5818 9.48285   2
  -7   4  -3 9.24801 8.47593   1
  -7   4  -3 15.6045 3.98532   2
  -7   4  -3 18.1562 3.69267   2
   7  -4   3 18.1526 3.64928   2
   7  -4   3 14.6382 8.44689   1
   7  -4   3 18.2667 3.75113   2
  -8   4  -3 96.6706 27.0625   1
  -8   4  -3 80.6484 10.1187   2
  -8   4  -3 82.5971 10.0019   2
   8  -4   3 72.1180 18.6100   1
   8  -4   3 78.6900 10.0676   2
   8  -4   3 79.9979 9.95025   2
  -9   4  -3 0.01301 1.75171   2
  -9   4  -3 2.93608 10.4972   1
  -9   4  -3 1.01107 1.93342   2
   9  -4   3 0.72140 1.77751   2
   9  -4   3 0.44395 1.66181   2
   9  -4   3 6.03493 15.3177   1
 -10   4  -3 5.62878 2.19017   2
 -10   4  -3 19.6557 19.7701   1
 -10   4  -3 4.67288 2.36305   2
  10  -4   3 4.56361 12.9583   1
  10  -4   3 4.84476 2.08780   2
  10  -4   3 5.66797 2.11030   2
 -11   4  -3 1.31227 2.48666   2
 -11   4  -3 5.57505 2.70096   2
 -11   4  -3 26.4310 24.0062   1
  11  -4   3 4.30938 2.24744   2
  11  -4   3 3.87842 2.25534   2
 -12   4  -3 -0.4248 2.65467   2
 -12   4  -3 1.62112 2.99566   2
  12  -4   3 1.08751 2.49153   2
  12  -4   3 1.67518 2.46682   2
  11   3  -3 7.94256 1.69787   3
  11   3  -3 16.6558 4.98675   2
  11   3  -3 7.62913 2.61248   2
 -11  -3   3 14.5142 5.00324   2
 -11  -3   3 8.16643 2.96278   2
  10   3  -3 18.3615 4.85237   2
  10   3  -3 18.0100 4.85099   2
  10   3  -3 16.8289 14.0955   1
 -10  -3   3 13.1535 4.88672   2
 -10  -3   3 15.9371 4.72033   2
   9   3  -3 -0.0123 1.87525   2
   9   3  -3 1.36455 1.88303   2
   9   3  -3 -2.8742 10.3183   1
  -9  -3   3 -0.0516 1.69600   2
  -9  -3   3 -1.2912 1.70833   2
  -9  -3   3 5.20059 11.1449   1
   8   3  -3 3.97547 1.67928   2
   8   3  -3 1.94762 1.86593   2
   8   3  -3 3.71615 8.65971   1
  -8  -3   3 3.28746 1.68422   2
  -8  -3   3 5.98137 9.08929   1
  -8  -3   3 3.13906 1.61596   2
   7   3  -3 1.77453 1.43642   2
   7   3  -3 0.76629 1.44164   2
   7   3  -3 0.25827 7.72469   1
  -7  -3   3 0.29392 7.68733   1
  -7  -3   3 0.84497 1.41182   2
  -7  -3   3 -0.2119 1.51271   2
   6   3  -3 14.3596 7.87128   1
   6   3  -3 17.4255 3.55080   2
   6   3  -3 20.9889 3.57433   2
  -6  -3   3 20.4671 3.59684   2
  -6  -3   3 17.7366 8.00431   1
   5   3  -3 165.335 18.6900   2
   5   3  -3 161.173 22.0940   1
   5   3  -3 171.132 18.6771   2
  -5  -3   3 167.085 18.6625   2
  -5  -3   3 139.396 18.6983   2
   4   3  -3 66.6646 12.0689   1
   4   3  -3 70.1153 8.18443   2
  -4  -3   3 69.4135 8.19008   2
  -4  -3   3 63.4503 12.3282   1
   3   3  -3 94.6067 13.7315   1
   3   3  -3 102.272 11.3109   2
   3   3  -3 97.0913 11.2923   2
  -3  -3   3 96.6827 11.3006   2
  -3  -3   3 90.7464 13.9753   1
   2   3  -3 59.7262 6.70923   2
   2   3  -3 63.8856 6.72860   2
   2   3  -3 54.0106 8.91547   1
  -2  -3   3 58.2561 6.68220   2
  -2  -3   3 47.5836 8.93752   1
  -2  -3   3 52.9035 6.71672   2
   1   3  -3 67.8604 9.01497   1
   1   3  -3 63.8902 7.54057   2
   1   3  -3 61.1945 7.54482   2
  -1  -3   3 66.9137 8.85241   1
  -1  -3   3 65.6437 7.52641   2
   0   3  -3 43.8799 5.72227   2
   0  -3   3 46.3307 5.69499   2
   0  -3   3 51.4896 5.69711   2
   0  -3   3 56.8934 7.17517   1
  -1   3  -3 838.098 93.6444   2
  -1   3  -3 1227.65 94.2985   1
   1  -3   3 698.102 93.6303   2
   1  -3   3 516.568 93.9234   1
   1  -3   3 810.818 93.6417   2
  -2   3  -3 1034.98 98.3849   1
  -2   3  -3 776.024 97.5360   2
   2  -3   3 746.002 97.5311   2
  -3   3  -3 74.1371 8.43671   2
  -3   3  -3 84.6821 11.3251   1
  -3   3  -3 65.9361 8.45855   2
   3  -3   3 80.4717 11.8724   1
   3  -3   3 69.3283 8.43783   2
   3  -3   3 65.9674 8.44844   2
  -4   3  -3 125.314 18.2139   1
  -4   3  -3 118.954 15.3284   2
  -4   3  -3 138.122 15.3619   2
   4  -3   3 134.856 15.3582   2
   4  -3   3 139.544 15.3356   2
   4  -3   3 134.116 18.1821   1
  -5   3  -3 113.550 14.0046   2
  -5   3  -3 126.794 14.0529   2
  -5   3  -3 109.074 17.7974   1
   5  -3   3 125.641 14.0210   2
   5  -3   3 123.658 17.7319   1
   5  -3   3 118.044 14.0189   2
  -6   3  -3 30.8524 4.54362   2
  -6   3  -3 26.8738 8.23963   1
  -6   3  -3 31.4364 4.36056   2
   6  -3   3 29.1016 4.42251   2
   6  -3   3 25.8336 7.98839   1
   6  -3   3 30.3933 4.34770   2
  -7   3  -3 90.4612 10.9605   2
  -7   3  -3 74.4670 17.7804   1
  -7   3  -3 94.2580 11.0610   2
   7  -3   3 90.4480 20.9583   1
   7  -3   3 95.1074 10.9499   2
   7  -3   3 90.5371 11.0405   2
  -8   3  -3 20.0290 14.0589   1
  -8   3  -3 13.2985 4.13861   2
  -8   3  -3 17.5534 3.73919   2
   8  -3   3 12.2556 3.89159   2
   8  -3   3 14.4911 13.9435   1
   8  -3   3 11.9711 3.79645   2
  -9   3  -3 1.75099 1.71709   2
  -9   3  -3 2.17551 1.90622   2
  -9   3  -3 6.23795 16.4184   1
   9  -3   3 2.96100 1.74273   2
   9  -3   3 1.40199 1.66192   2
   9  -3   3 4.36241 14.7371   1
 -10   3  -3 5.60406 2.38030   2
 -10   3  -3 18.5630 4.46878   2
 -10   3  -3 2.07411 12.4642   1
  10  -3   3 12.3552 4.26062   2
  10  -3   3 7.12886 2.13014   2
  10  -3   3 9.23415 17.0984   1
 -11   3  -3 -0.7159 2.34031   2
 -11   3  -3 5.10506 2.34690   2
 -11   3  -3 8.95465 15.4930   1
  11  -3   3 0.53886 2.01487   2
  11  -3   3 6.79057 15.3555   1
  11  -3   3 2.82622 2.60505   2
 -12   3  -3 8.75591 3.14217   2
 -12   3  -3 8.18239 2.90085   2
  12  -3   3 8.16098 2.83988   2
  12  -3   3 16.0172 5.62098   2
  11   2  -3 3.80018 2.40957   2
  11   2  -3 6.46828 2.44013   2
  11   2  -3 3.16472 1.40062   3
 -11  -2   3 1.38824 2.32363   2
 -11  -2   3 5.71687 2.40891   2
  10   2  -3 3.12695 2.08226   2
  10   2  -3 -6.5363 11.7241   1
  10   2  -3 0.65014 2.05549   2
  10   2  -3 3.29286 1.15041   3
 -10  -2   3 2.43164 2.00968   2
 -10  -2   3 0.44945 2.09189   2
   9   2  -3 5.51251 10.7283   1
   9   2  -3 -0.0656 1.73826   2
   9   2  -3 3.66906 1.77261   2
  -9  -2   3 3.16995 1.89038   2
  -9  -2   3 -0.1106 11.0909   1
  -9  -2   3 0.32781 1.81340   2
   8   2  -3 77.2113 9.45239   2
   8   2  -3 80.3138 9.15682   2
   8   2  -3 70.1910 18.1525   1
  -8  -2   3 64.9206 18.4024   1
  -8  -2   3 64.4391 9.47585   2
  -8  -2   3 68.9073 9.19037   2
   7   2  -3 -2.4062 7.51278   1
   7   2  -3 2.49545 1.37112   2
   7   2  -3 2.33353 1.43703   2
  -7  -2   3 1.20206 1.42342   2
  -7  -2   3 2.01355 1.39317   2
  -7  -2   3 7.52898 7.96479   1
   6   2  -3 28.7451 3.86408   2
   6   2  -3 9.10053 8.20076   1
  -6  -2   3 24.4544 3.80846   2
  -6  -2   3 13.7430 7.61902   1
   5   2  -3 193.846 24.1297   1
   5   2  -3 186.099 20.7570   2
   5   2  -3 169.459 20.7533   2
  -5  -2   3 173.561 20.7424   2
  -5  -2   3 176.134 24.1172   1
   4   2  -3 67.2251 6.38338   2
   4   2  -3 55.1273 6.41832   2
   4   2  -3 66.5732 10.9561   1
  -4  -2   3 66.5288 10.9574   1
  -4  -2   3 63.8233 6.38131   2
  -4  -2   3 12.2405 6.09279   2
   3   2  -3 154.447 18.1363   2
   3   2  -3 159.784 18.1334   2
   3   2  -3 155.564 20.1124   1
  -3  -2   3 156.952 20.1875   1
  -3  -2   3 158.049 18.1190   2
   2   2  -3 164.718 18.3809   2
   2   2  -3 176.132 19.7493   1
   2   2  -3 161.549 18.3737   2
  -2  -2   3 169.789 19.7624   1
[truncated: 3,209,952 more chars]
