# Supplementary material for: Crystal structures of 5,12-dimethyl-1,4,8,11-tetra­aza­cyclo­tetra­decane cobalt(III) mono-phenyl­acetyl­ide and bis-phenyl­acetyl­ide
Source: Acta Crystallogr E Crystallogr Commun. 2018 Mar 13;74(Pt 4):522–9. doi: 10.1107/S2056989018003997 (PMC5946981; doi:10.1107/S2056989018003997)
Supplement: Supplementary file 2 [file e-74-00522-1sup2.hkl]

data_1                                                                          
_shelx_title ' BO59_0m in P-1'                                                  
_shelx_refln_list_code          4                                               
_shelx_F_calc_maximum      251.05                                               
_exptl_crystal_F_000      1128.00                                               
_reflns_d_resolution_high  0.8200                                               
                                                                                
loop_                                                                           
 _space_group_symop_operation_xyz                                               
 'x, y, z'                                                                      
 '-x, -y, -z'                                                                   
                                                                                
_cell_length_a     9.6903                                                       
_cell_length_b    15.6679                                                       
_cell_length_c    17.9850                                                       
_cell_angle_alpha  86.430                                                       
_cell_angle_beta   74.848                                                       
_cell_angle_gamma  88.970                                                       
                                                                                
_shelx_F_squared_multiplier     1.000                                           
                                                                                
loop_                                                                           
 _refln_index_h                                                                 
 _refln_index_k                                                                 
 _refln_index_l                                                                 
 _refln_F_squared_calc                                                          
 _refln_F_squared_meas                                                          
 _refln_F_squared_sigma                                                         
 _refln_observed_status                                                         
   2   0   0       1409.26       1608.77       183.80 o                         
   3   0   0       3077.37       2921.13       137.71 o                         
   4   0   0       1623.28       1503.76        72.12 o                         
   5   0   0       2826.90       3626.62       352.89 o                         
   6   0   0       1069.88       1440.13       143.87 o                         
   7   0   0        146.20        165.43        12.80 o                         
   8   0   0        269.50        251.98        15.45 o                         
   9   0   0         88.36         73.10         8.16 o                         
  10   0   0        113.98        106.33        11.68 o                         
  11   0   0          6.64          2.33         4.57 o                         
 -11   1   0         14.20         17.16        11.48 o                         
 -10   1   0        101.51        221.26        18.32 o                         
  -9   1   0         75.79         74.88         8.29 o                         
  -8   1   0         50.30         88.49         9.19 o                         
  -7   1   0         44.40         64.43         7.71 o                         
  -6   1   0        587.72        726.85        34.89 o                         
  -5   1   0       1125.08       1539.41        97.93 o                         
  -4   1   0        306.58        436.29        23.46 o                         
  -3   1   0       1709.78       1389.42        60.82 o                         
  -2   1   0         66.54        137.64        11.79 o                         
   2   1   0        390.50        559.63        27.48 o                         
   3   1   0        647.60        766.15        65.99 o                         
   4   1   0        182.13        188.51        11.96 o                         
   5   1   0          8.71         10.39         3.15 o                         
   6   1   0        546.19        625.41        32.92 o                         
   7   1   0        121.56        135.14        11.65 o                         
   8   1   0        269.14        285.04        18.34 o                         
   9   1   0         59.23         62.89        11.42 o                         
  10   1   0         15.06         21.67         4.67 o                         
  11   1   0         13.89         14.29         7.23 o                         
 -11   2   0         17.46         22.76         8.59 o                         
 -10   2   0         95.19        133.75        15.56 o                         
  -9   2   0        490.24        561.19        32.58 o                         
  -8   2   0         27.07         28.86         5.15 o                         
  -7   2   0        235.63        317.77        19.98 o                         
  -6   2   0        826.53        947.64        43.75 o                         
  -5   2   0         30.78         40.93         4.87 o                         
  -4   2   0       3309.69       2921.25       197.41 o                         
  -3   2   0        672.54        512.72        26.10 o                         
  -2   2   0        934.61       1063.19        78.60 o                         
  -1   2   0      18562.18      14863.46      2228.19 o                         
   2   2   0        782.90       1256.99       131.95 o                         
   3   2   0       4293.27       3566.43       167.24 o                         
   4   2   0      12371.59      11855.99       764.28 o                         
   5   2   0       3772.20       3948.99       318.26 o                         
   6   2   0       1799.38       2111.50       101.58 o                         
   7   2   0         79.26        151.33        20.75 o                         
   8   2   0        381.52        423.87        25.70 o                         
   9   2   0          3.71         -4.30         5.19 o                         
  10   2   0         12.39         25.68         6.17 o                         
  11   2   0         14.20          8.91         4.78 o                         
 -11   3   0         36.76         73.38        10.39 o                         
 -10   3   0         57.35         64.25         9.25 o                         
  -9   3   0        163.08        229.31        17.42 o                         
  -8   3   0         51.27         55.33         7.13 o                         
  -7   3   0        298.52        412.17        24.08 o                         
  -6   3   0        111.44        115.30        10.13 o                         
  -5   3   0        596.55        510.03        27.73 o                         
  -4   3   0        536.07        599.58        30.95 o                         
  -3   3   0         43.62         34.46         4.71 o                         
  -2   3   0      12450.37      13054.73      1060.65 o                         
  -1   3   0        177.76        299.98        30.80 o                         
   0   3   0         18.79         20.38         6.94 o                         
   1   3   0         89.81        119.98         8.66 o                         
   2   3   0       2619.92       2189.64       150.07 o                         
   3   3   0        362.22        413.29        26.80 o                         
   4   3   0        208.81        263.85        15.71 o                         
   5   3   0       1552.27       1451.70        70.45 o                         
   6   3   0         17.37          8.84         5.34 o                         
   7   3   0       2051.16       2356.97       113.41 o                         
   8   3   0        605.32        657.31        42.69 o                         
   9   3   0         17.39          9.47         8.26 o                         
  10   3   0        263.08        278.06        20.07 o                         
  11   3   0         24.18         15.96         6.83 o                         
 -11   4   0         49.47         83.01        11.15 o                         
 -10   4   0        253.36        327.10        25.12 o                         
  -9   4   0         15.53         26.02         5.91 o                         
  -8   4   0        117.60        171.32        14.43 o                         
  -7   4   0         32.77         56.10         8.02 o                         
  -6   4   0       1122.35       1285.56        63.51 o                         
  -5   4   0       1588.94       1466.33        71.01 o                         
  -4   4   0        250.08        278.64        14.63 o                         
  -3   4   0        100.99        115.86         8.14 o                         
  -2   4   0         84.77         49.26         5.48 o                         
  -1   4   0        886.77        528.65        36.85 o                         
   0   4   0      10399.59      11476.18      1319.24 o                         
   1   4   0       6048.38       5462.13       568.55 o                         
   2   4   0        349.71        255.03        19.98 o                         
   3   4   0       7556.36       6972.85       324.43 o                         
   4   4   0      22594.60      20373.59      1655.78 o                         
   5   4   0       2011.94       1974.23       117.43 o                         
   6   4   0        743.34        777.84        90.48 o                         
   7   4   0        528.63        747.20        67.09 o                         
   8   4   0        404.51        389.18        23.97 o                         
   9   4   0        440.56        487.25        29.75 o                         
  10   4   0         92.84        120.62        14.93 o                         
  11   4   0          4.01          2.34         7.93 o                         
 -11   5   0         58.55        116.57        21.14 o                         
 -10   5   0        115.28        168.49        20.13 o                         
  -9   5   0         65.38        119.42        14.27 o                         
  -8   5   0        218.84        322.53        21.19 o                         
  -7   5   0        283.55        291.58        19.05 o                         
  -6   5   0       1409.78       1416.46        69.83 o                         
  -5   5   0        131.89        152.93        11.04 o                         
  -4   5   0        289.91        204.39        13.16 o                         
  -3   5   0        640.57        633.98        32.06 o                         
  -2   5   0        844.02        647.43        37.72 o                         
  -1   5   0        250.21        305.97        20.17 o                         
   0   5   0         40.67         38.18         7.45 o                         
   1   5   0       3328.95       2730.28       157.02 o                         
   2   5   0        548.69        545.29        74.58 o                         
   3   5   0        985.44        789.94        39.21 o                         
   4   5   0        578.07        606.58        31.55 o                         
   5   5   0         42.88         12.99         4.47 o                         
   6   5   0        956.30        961.82        48.89 o                         
   7   5   0        830.02        885.21        51.74 o                         
   8   5   0        484.74        476.33        28.52 o                         
   9   5   0         31.04          9.93         5.70 o                         
  10   5   0         63.32         28.48         7.21 o                         
  11   5   0        130.70        176.67        18.63 o                         
 -10   6   0        122.43        124.28        13.72 o                         
  -9   6   0         84.52        129.69        18.33 o                         
  -8   6   0         49.29         67.23         9.61 o                         
  -7   6   0        887.80       1207.62        65.60 o                         
  -6   6   0       1574.67       1796.68        94.80 o                         
  -5   6   0       2978.01       3233.46       141.95 o                         
  -4   6   0       1627.41       1500.11        72.46 o                         
  -3   6   0        346.59        338.82        19.04 o                         
  -2   6   0        263.99        185.97        11.86 o                         
  -1   6   0        434.69        354.17        22.78 o                         
   0   6   0       2275.56       1661.54       165.14 o                         
   1   6   0       1617.15       1584.68       233.11 o                         
   2   6   0       1009.23        892.71        48.42 o                         
   3   6   0       3663.50       3258.67       152.90 o                         
   4   6   0        215.28        195.19        63.20 o                         
   5   6   0       2140.66       2001.54        96.47 o                         
   6   6   0        329.34        265.35        19.01 o                         
   7   6   0        484.06        452.74        26.59 o                         
   8   6   0       1284.23       1438.26        73.06 o                         
   9   6   0        347.84        325.51        21.68 o                         
  10   6   0        267.24        172.08        17.20 o                         
 -10   7   0        144.90        210.61        21.84 o                         
  -9   7   0        126.65        127.96        15.32 o                         
  -8   7   0        252.95        227.16        17.72 o                         
  -7   7   0        451.11        470.59        28.16 o                         
  -6   7   0        112.31        121.67        12.38 o                         
  -5   7   0        905.70       1105.89        81.44 o                         
  -4   7   0       2324.90       2430.36       115.53 o                         
  -3   7   0         82.72         97.43         9.96 o                         
  -2   7   0        327.09        350.74        19.37 o                         
  -1   7   0         57.66         16.50         6.68 o                         
   0   7   0        219.75        233.55        19.83 o                         
   1   7   0       3068.92       3360.72       274.38 o                         
   2   7   0       1656.44       1708.88       107.22 o                         
   3   7   0       2428.04       2513.07       130.23 o                         
   4   7   0        410.85        314.27        18.32 o                         
   5   7   0        202.75        181.06        12.46 o                         
   6   7   0        172.39        145.83        12.10 o                         
   7   7   0         26.49         -1.72         4.64 o                         
   8   7   0         80.81         18.30         6.43 o                         
   9   7   0         53.76         42.64         6.47 o                         
  10   7   0         55.25         37.31         7.04 o                         
 -10   8   0         45.09         36.87         7.72 o                         
  -9   8   0         62.83         51.20        12.54 o                         
  -8   8   0        487.33        596.46        51.48 o                         
  -7   8   0        694.73        752.97        45.10 o                         
  -6   8   0       1787.46       2041.52        91.81 o                         
  -5   8   0       1122.56       1054.55        54.95 o                         
  -4   8   0       3093.23       3406.28       203.84 o                         
  -3   8   0        226.74        233.30        17.19 o                         
  -2   8   0       3743.91       3883.05       582.69 o                         
  -1   8   0       6610.55       5767.18       294.43 o                         
   0   8   0        187.84        188.01        23.72 o                         
   1   8   0       1174.30       1294.36       196.13 o                         
   2   8   0        214.73        170.64        27.44 o                         
   3   8   0         36.59         44.70         8.11 o                         
   4   8   0        293.86        279.93        19.48 o                         
   5   8   0         15.26         -0.04         3.63 o                         
   6   8   0        369.84        350.72        21.48 o                         
   7   8   0        169.50        159.71        13.83 o                         
   8   8   0        365.34        444.56        27.23 o                         
   9   8   0        227.25        192.65        19.78 o                         
  10   8   0         80.24         16.06         6.99 o                         
 -10   9   0         59.84         42.22         8.02 o                         
  -9   9   0        180.84        140.37        21.48 o                         
  -8   9   0        174.07        164.95        16.42 o                         
  -7   9   0          4.50          3.47         5.21 o                         
  -6   9   0        101.77        104.30        31.67 o                         
  -5   9   0          4.24          2.75         4.32 o                         
  -4   9   0        705.00        767.52        39.85 o                         
  -3   9   0       1285.47       1425.93        96.77 o                         
  -2   9   0        473.91        431.61        28.18 o                         
  -1   9   0        144.68        128.11        11.01 o                         
   0   9   0          0.78         -2.68         4.24 o                         
   1   9   0          4.35          0.90         4.31 o                         
   2   9   0        226.11        193.88        14.71 o                         
   3   9   0         54.25         10.42         3.89 o                         
   4   9   0          9.69         -0.26         4.16 o                         
   5   9   0         37.84         27.06         5.60 o                         
   6   9   0        152.47        130.22        12.90 o                         
   7   9   0        196.92        125.67        13.91 o                         
   8   9   0         11.73         -3.61         5.40 o                         
   9   9   0         25.05         10.34         6.06 o                         
  10   9   0        182.08        233.93        20.80 o                         
  -9  10   0         19.99          0.13         9.87 o                         
  -8  10   0        115.60         11.28        14.63 o                         
  -7  10   0        604.80        684.27        34.94 o                         
  -6  10   0        323.06        250.38        17.95 o                         
  -5  10   0        688.24        687.14        37.62 o                         
  -4  10   0        357.29        290.40        46.28 o                         
  -3  10   0       1581.20       1473.23       208.23 o                         
  -2  10   0       2996.09       2849.79       164.37 o                         
  -1  10   0       2544.17       2671.48       227.51 o                         
   0  10   0       4875.68       5091.03       285.41 o                         
   1  10   0       1077.89       1094.56        93.39 o                         
   2  10   0        379.75        378.27        25.88 o                         
   3  10   0       1783.60       2005.62       106.63 o                         
   4  10   0       1083.64       1246.80        68.61 o                         
   5  10   0         38.36         25.86         5.35 o                         
   6  10   0         41.71         18.11         5.65 o                         
   7  10   0          4.36         -2.79         5.87 o                         
   8  10   0          3.69          1.20         5.45 o                         
   9  10   0         54.61         36.31        12.89 o                         
  -9  11   0         31.15         28.08         8.02 o                         
  -8  11   0         43.92         27.04         6.89 o                         
  -7  11   0        110.14         34.49         9.72 o                         
  -6  11   0          7.10         -2.12         4.92 o                         
  -5  11   0        138.70        138.99        13.09 o                         
  -4  11   0         27.49          5.41         5.18 o                         
  -3  11   0        514.56        489.65        32.70 o                         
  -2  11   0         10.79         -3.78         4.57 o                         
  -1  11   0          2.49         -4.98         5.17 o                         
   0  11   0         40.67        106.95        11.68 o                         
   1  11   0        413.08        493.57        39.06 o                         
   2  11   0         50.72         18.22         4.67 o                         
   3  11   0         86.31         46.28         7.82 o                         
   4  11   0        429.61        414.18        27.74 o                         
   5  11   0         68.89         51.14         7.31 o                         
   6  11   0         93.66        107.57        14.33 o                         
   7  11   0         18.51          7.75         6.02 o                         
   8  11   0          3.74          2.31         6.98 o                         
   9  11   0         35.59         33.60         8.12 o                         
  -8  12   0         10.93         -6.94         7.23 o                         
  -7  12   0        159.54        131.55        12.69 o                         
  -6  12   0        129.71        142.07        14.28 o                         
  -5  12   0          3.12         -3.88         4.85 o                         
  -4  12   0        279.70        222.02       118.66 o                         
  -3  12   0       1715.87       1842.85       123.81 o                         
  -2  12   0       4526.69       5031.86       291.90 o                         
  -1  12   0       2342.28       2510.39       132.54 o                         
   0  12   0       1174.84       1321.99        72.65 o                         
   1  12   0         48.14         15.69         6.37 o                         
   2  12   0       1400.15       1707.78        93.05 o                         
   3  12   0       2920.46       3465.19       181.36 o                         
   4  12   0       1341.73       1408.26        78.07 o                         
   5  12   0        361.64        277.85        33.82 o                         
   6  12   0          5.21          1.08         5.83 o                         
   7  12   0        103.10        115.85        15.88 o                         
   8  12   0         54.79         78.49        16.41 o                         
  -8  13   0          4.98         -4.52         6.94 o                         
  -7  13   0          6.66         -1.41         8.58 o                         
  -6  13   0         41.10         23.72         5.90 o                         
  -5  13   0         66.64         44.84         8.60 o                         
  -4  13   0         14.11         13.35         6.45 o                         
  -3  13   0        301.11        363.40        25.87 o                         
  -2  13   0          3.43         10.49         5.48 o                         
  -1  13   0          3.10          7.82         5.43 o                         
   0  13   0         30.04         25.29         5.48 o                         
   1  13   0         38.94         44.96        10.67 o                         
   2  13   0         57.71         32.59         7.36 o                         
   3  13   0        201.63        280.26        20.68 o                         
   4  13   0         10.51         -3.34         6.82 o                         
   5  13   0        175.66        223.28        27.34 o                         
   6  13   0         92.28        121.78        16.09 o                         
   7  13   0          8.81         -8.21         8.21 o                         
   8  13   0         10.62         -1.62         9.23 o                         
  -7  14   0          7.70          0.50         7.39 o                         
  -6  14   0         36.89         23.28         7.17 o                         
  -5  14   0         16.16         -4.73        12.04 o                         
  -4  14   0         23.09          4.09        13.83 o                         
  -3  14   0        638.66        713.99        53.52 o                         
  -2  14   0        995.74       1265.90        71.70 o                         
  -1  14   0        598.52        668.09        41.65 o                         
   0  14   0        200.28        208.70        17.52 o                         
   1  14   0        602.79        742.64        44.76 o                         
   2  14   0        545.05        453.67        32.32 o                         
   3  14   0        616.22        529.41        38.65 o                         
   4  14   0        719.54        928.23        54.96 o                         
   5  14   0         34.26         -0.84        13.79 o                         
   6  14   0         29.64          9.89         8.16 o                         
   7  14   0        212.30        402.70        31.70 o                         
  -7  15   0          2.28          0.74         8.00 o                         
  -6  15   0         19.39         -6.06         7.26 o                         
  -5  15   0          3.03          2.86         6.74 o                         
  -4  15   0         11.85         -3.48         6.26 o                         
  -3  15   0         21.84         11.68         6.29 o                         
  -2  15   0         44.30         46.26         8.46 o                         
  -1  15   0        127.35        157.13        16.97 o                         
   0  15   0         15.22          5.83         6.02 o                         
   1  15   0          3.05          1.34         8.61 o                         
   2  15   0         62.68        104.63        15.11 o                         
   3  15   0         11.36         11.10         6.16 o                         
   4  15   0         15.84          2.75         6.33 o                         
   5  15   0         72.32         48.53         7.84 o                         
   6  15   0         56.82          9.49         7.42 o                         
   7  15   0          6.16          2.09         7.87 o                         
  -6  16   0         45.39         19.53         8.01 o                         
  -5  16   0         72.47         75.87        18.71 o                         
  -4  16   0         51.96         14.89         7.03 o                         
  -3  16   0         63.70         66.72        11.31 o                         
  -2  16   0         32.82         45.87         8.04 o                         
  -1  16   0         59.72         41.89         7.06 o                         
   0  16   0          4.23         -6.18         6.18 o                         
   1  16   0        211.30        306.04        43.42 o                         
   2  16   0        324.52        349.37        23.08 o                         
   3  16   0        327.15        431.70        39.64 o                         
   4  16   0         30.45         -3.83         6.63 o                         
   5  16   0         46.03         29.46         9.89 o                         
   6  16   0        134.00        244.26        24.33 o                         
  -5  17   0          7.50         -7.48         9.86 o                         
  -4  17   0          4.61         -0.72         7.34 o                         
  -3  17   0         51.88         59.66        10.46 o                         
  -2  17   0         25.56          9.25         6.86 o                         
  -1  17   0         12.17          2.26         6.77 o                         
   0  17   0          0.15         -0.15        10.48 o                         
   1  17   0          4.87          8.12         5.72 o                         
   2  17   0         44.62         34.79         6.32 o                         
   3  17   0          4.94          2.32         6.84 o                         
   4  17   0         16.95          1.80         7.15 o                         
   5  17   0         32.36          0.31         7.64 o                         
  -3  18   0         44.65         32.19         8.13 o                         
  -2  18   0         67.09         36.95         7.90 o                         
  -1  18   0         55.26         44.66        10.71 o                         
   0  18   0          1.11          0.66        11.32 o                         
   1  18   0         49.70         53.19        16.77 o                         
   2  18   0        139.74        296.81        22.52 o                         
   3  18   0         37.39         16.89         6.52 o                         
   0  19   0          4.92         -1.62         7.84 o                         
  -3 -18   1         35.38          6.96         7.59 o                         
  -2 -18   1         11.55          3.64         8.69 o                         
  -1 -18   1        225.75        355.26        25.75 o                         
   0 -18   1         69.04         57.49        22.67 o                         
   1 -18   1         41.60         75.57        15.13 o                         
   2 -18   1          3.39         -1.15        10.68 o                         
   3 -18   1         11.68          5.42         7.37 o                         
  -4 -17   1         52.24         55.60         9.67 o                         
  -3 -17   1         32.68         18.78         7.21 o                         
  -2 -17   1          8.54          3.35         6.70 o                         
  -1 -17   1          1.25         -5.31         6.51 o                         
   0 -17   1         21.32         22.28         7.00 o                         
   1 -17   1         14.75         14.63         6.76 o                         
   2 -17   1          7.59         -8.85         8.85 o                         
   3 -17   1         11.93         12.77         7.01 o                         
   4 -17   1          8.97         -6.09         9.00 o                         
   5 -17   1         17.27         19.07         7.89 o                         
  -6 -16   1        219.90        361.53        30.06 o                         
  -5 -16   1        230.94        286.79        25.56 o                         
  -4 -16   1        101.63        104.59        16.77 o                         
  -3 -16   1         34.78         32.51         7.11 o                         
  -2 -16   1         74.49         55.31         8.95 o                         
  -1 -16   1        262.16        401.29        54.23 o                         
   0 -16   1        462.92        693.63        43.92 o                         
   1 -16   1        135.40        105.66        15.42 o                         
   2 -16   1         13.96         -5.21         7.35 o                         
   3 -16   1         17.17         15.02         6.69 o                         
   4 -16   1         21.45         28.61         8.29 o                         
   5 -16   1         25.08         -0.38         7.27 o                         
   6 -16   1          2.50         -8.10        11.89 o                         
  -6 -15   1         25.13         17.98         7.49 o                         
  -5 -15   1        103.91        137.06        17.43 o                         
  -4 -15   1        100.84         62.95        14.81 o                         
  -3 -15   1          7.75         -4.21         6.09 o                         
  -2 -15   1         18.65         20.51         6.13 o                         
  -1 -15   1        177.00        251.49        29.08 o                         
   0 -15   1         47.47         93.18        15.55 o                         
   1 -15   1          6.92         -4.04         6.35 o                         
   2 -15   1         11.01         -1.79         5.74 o                         
   3 -15   1         78.24         96.46        14.63 o                         
   4 -15   1         21.89         -0.36         6.27 o                         
   5 -15   1          2.57          0.52         8.65 o                         
   6 -15   1         51.65         33.60         7.76 o                         
   7 -15   1          0.79         -4.64         7.80 o                         
  -7 -14   1        219.37        391.07        31.21 o                         
  -6 -14   1        250.47        323.29        38.50 o                         
  -5 -14   1         54.83         34.32         7.57 o                         
  -4 -14   1         47.63         31.03         8.19 o                         
  -3 -14   1         87.86         34.10         7.19 o                         
  -2 -14   1        535.64        619.92        41.34 o                         
  -1 -14   1        956.22       1129.52        64.59 o                         
   0 -14   1       1369.93       1778.56        96.57 o                         
   1 -14   1        284.84        165.62        23.02 o                         
   2 -14   1          2.12          0.56         8.60 o                         
   3 -14   1        514.17        603.55        39.02 o                         
   4 -14   1        284.99        199.07        72.86 o                         
   5 -14   1        277.17        380.28        28.80 o                         
   6 -14   1         40.86         -0.28         7.82 o                         
   7 -14   1         10.19         -1.70         6.38 o                         
  -8 -13   1         24.50          9.64         7.64 o                         
  -7 -13   1         27.95         28.64         7.08 o                         
  -6 -13   1         33.55          3.31         6.19 o                         
  -5 -13   1         73.71         53.98        12.29 o                         
  -4 -13   1         81.58         58.31         9.40 o                         
  -3 -13   1         22.41          5.63         7.41 o                         
  -2 -13   1        241.46        280.54        21.81 o                         
  -1 -13   1         25.61          6.28         5.27 o                         
   0 -13   1          0.68         -3.30         4.86 o                         
   1 -13   1         33.45         15.13         5.52 o                         
   2 -13   1        444.02        583.16        36.59 o                         
   3 -13   1        120.92        120.66        14.46 o                         
   4 -13   1        201.45        202.99        18.33 o                         
   5 -13   1          9.91         -3.93         7.68 o                         
   6 -13   1          9.75          3.48         5.77 o                         
   7 -13   1         62.34         32.86         5.09 o                         
   8 -13   1         79.58         78.07        16.87 o                         
  -8 -12   1         26.67         10.40         7.18 o                         
  -7 -12   1          5.69         -1.98         6.24 o                         
  -6 -12   1          3.51         12.02         6.07 o                         
  -5 -12   1        186.28        224.78        19.41 o                         
  -4 -12   1         26.34         11.89         5.89 o                         
  -3 -12   1       1817.78       2322.60       123.61 o                         
  -2 -12   1       1676.13       1902.22       176.86 o                         
  -1 -12   1       3049.05       3459.07       231.05 o                         
   0 -12   1        298.52        213.62        16.48 o                         
   1 -12   1         67.51         90.27        12.83 o                         
   2 -12   1       1341.44       1741.00        93.66 o                         
   3 -12   1       2308.78       2463.29       143.80 o                         
   4 -12   1       1935.87       1973.16       176.69 o                         
   5 -12   1         90.44          1.35         5.65 o                         
   6 -12   1         79.58         16.12         5.72 o                         
   7 -12   1        157.05        129.19        15.22 o                         
   8 -12   1         69.87         51.94         8.33 o                         
  -9 -11   1         42.24         30.39         8.03 o                         
  -8 -11   1         28.97         14.87         6.98 o                         
  -7 -11   1         15.82          9.46         7.30 o                         
  -6 -11   1         74.25         23.93         5.91 o                         
  -5 -11   1         10.30          0.86         6.43 o                         
  -4 -11   1        104.28         64.28        11.41 o                         
  -3 -11   1        227.52        205.28        16.31 o                         
  -2 -11   1         93.80         78.94        10.87 o                         
  -1 -11   1          4.36         -5.14         7.48 o                         
   0 -11   1          1.67          0.04         4.15 o                         
   1 -11   1        279.34        248.80        24.71 o                         
   2 -11   1         60.62         35.34         7.46 o                         
   3 -11   1         28.98         18.34         5.25 o                         
   4 -11   1          9.61         -1.80         4.36 o                         
   5 -11   1         58.40         12.85         4.68 o                         
   6 -11   1         65.58         31.31         5.49 o                         
   7 -11   1        311.89        330.42        22.62 o                         
   8 -11   1        101.75         10.85         7.76 o                         
   9 -11   1         22.72         -0.43         7.03 o                         
  -9 -10   1         30.50          1.25         6.34 o                         
  -8 -10   1         31.89          0.64         5.71 o                         
  -7 -10   1        381.39        403.45        38.16 o                         
  -6 -10   1         14.12          3.43         5.76 o                         
  -5 -10   1         39.44         35.30         5.70 o                         
  -4 -10   1        264.70        216.32        17.17 o                         
  -3 -10   1        755.16        748.26        43.72 o                         
  -2 -10   1       1255.91       1232.92        89.85 o                         
  -1 -10   1        915.23        931.27        67.70 o                         
   0 -10   1       1084.92       1101.69        60.47 o                         
   1 -10   1       1322.24       1373.08        73.69 o                         
   2 -10   1       2940.55       3011.17       173.66 o                         
   3 -10   1       4162.13       4324.96       247.68 o                         
   4 -10   1       1272.74       1221.83        63.50 o                         
   5 -10   1        690.35        608.17        44.18 o                         
   6 -10   1         19.42         -0.10         4.87 o                         
   7 -10   1        271.33        268.87        18.86 o                         
   8 -10   1        610.41        611.88        36.88 o                         
   9 -10   1        134.69        107.18        16.70 o                         
  -9  -9   1         91.88         69.34        24.06 o                         
  -8  -9   1        159.02        155.00        15.20 o                         
  -7  -9   1        168.91        154.72        14.45 o                         
  -6  -9   1        430.39        428.97        25.24 o                         
  -5  -9   1         73.28         95.28        11.76 o                         
  -4  -9   1         48.66         16.21         4.37 o                         
  -3  -9   1         49.04         48.72         8.83 o                         
  -2  -9   1         22.34         -1.56         3.51 o                         
  -1  -9   1         17.74         16.33         4.57 o                         
   0  -9   1          0.57         -3.09         5.95 o                         
   1  -9   1         12.23         11.40         3.76 o                         
   2  -9   1        805.55        728.30        44.90 o                         
   3  -9   1          5.11         -3.63         3.95 o                         
   4  -9   1        581.79        588.27        31.99 o                         
   5  -9   1        596.69        599.62        32.68 o                         
   6  -9   1        545.53        568.38        28.72 o                         
   7  -9   1        107.27         81.17        12.42 o                         
   8  -9   1        146.31         88.02        12.85 o                         
   9  -9   1         91.14         56.01        10.91 o                         
  10  -9   1         11.12          6.83         8.19 o                         
 -10  -8   1        155.99        187.44        18.73 o                         
  -9  -8   1         43.97          5.24         8.53 o                         
  -8  -8   1        253.14        134.63        14.32 o                         
  -7  -8   1        540.17        385.83        24.34 o                         
  -6  -8   1        232.80        143.12        14.40 o                         
  -5  -8   1         37.37         -2.12         3.73 o                         
  -4  -8   1        141.69        138.96        12.74 o                         
  -3  -8   1          6.70         -0.26         3.45 o                         
  -2  -8   1        328.52        342.11        21.70 o                         
  -1  -8   1        879.01        888.02        55.36 o                         
   0  -8   1        186.56        167.72        13.60 o                         
   1  -8   1       1737.37       1713.66        94.13 o                         
   2  -8   1        523.97        380.73        92.57 o                         
   3  -8   1       1414.39       1486.63        72.26 o                         
   4  -8   1       1490.57       1564.65       147.51 o                         
   5  -8   1        333.82        309.34        30.63 o                         
   6  -8   1        114.24        118.08         9.90 o                         
   7  -8   1       1012.29       1006.39        52.20 o                         
   8  -8   1        840.56        901.34        49.08 o                         
   9  -8   1        149.72        198.15        40.34 o                         
  10  -8   1         35.41         26.57         7.84 o                         
 -10  -7   1        112.70         95.14        15.36 o                         
  -9  -7   1        307.27        362.22        28.34 o                         
  -8  -7   1         37.26         38.40         5.97 o                         
  -7  -7   1        126.89        145.62        13.23 o                         
  -6  -7   1        103.12         94.58        10.55 o                         
  -5  -7   1         28.48          8.94         3.56 o                         
  -4  -7   1         20.72          2.15         3.63 o                         
  -3  -7   1        681.15        751.16        42.15 o                         
  -2  -7   1        240.71        218.15        15.23 o                         
  -1  -7   1       3591.14       3545.08       233.92 o                         
   0  -7   1          2.41          2.50         4.65 o                         
   1  -7   1       2639.97       2604.94       224.84 o                         
   2  -7   1         58.31         48.31         6.72 o                         
   3  -7   1        736.84        661.76        50.75 o                         
   4  -7   1         19.98         17.47         3.60 o                         
   5  -7   1        796.91        764.29        39.99 o                         
   6  -7   1         48.18         20.86         4.40 o                         
   7  -7   1        236.97        273.14        18.66 o                         
   8  -7   1        133.99        153.99        14.81 o                         
   9  -7   1         72.88         53.18        12.34 o                         
  10  -7   1        257.22        297.73        42.42 o                         
 -10  -6   1         48.86         32.95         6.87 o                         
  -9  -6   1         54.48          7.52         5.82 o                         
  -8  -6   1        383.38        244.69        18.23 o                         
  -7  -6   1        316.24        186.97        14.33 o                         
  -6  -6   1       1599.06       1439.92        70.92 o                         
  -5  -6   1       1449.92       1452.95        70.80 o                         
  -4  -6   1        240.76        188.36        21.56 o                         
  -3  -6   1       2197.69       2056.06       107.20 o                         
  -2  -6   1       2547.07       2479.80       178.17 o                         
  -1  -6   1       1182.50        972.89       104.40 o                         
   0  -6   1        894.56        650.74        75.99 o                         
   1  -6   1       2438.20       1834.98       105.89 o                         
   2  -6   1        524.53        517.47        26.71 o                         
   3  -6   1       3228.35       3088.22       145.20 o                         
   4  -6   1        836.45       1163.06       132.54 o                         
   5  -6   1        921.71        958.53        44.89 o                         
   6  -6   1        402.56        419.84        24.41 o                         
   7  -6   1        755.54        766.77        40.68 o                         
   8  -6   1        247.17        398.13        25.16 o                         
   9  -6   1        311.23        315.19        21.87 o                         
  10  -6   1         96.82        150.32        17.26 o                         
 -10  -5   1        264.14        313.28        22.05 o                         
  -9  -5   1        160.86        133.94        14.40 o                         
  -8  -5   1          1.51         -2.46         7.25 o                         
  -7  -5   1        257.10        162.84        25.64 o                         
  -6  -5   1        500.54        470.48        26.33 o                         
  -5  -5   1        560.78        588.28        31.37 o                         
  -4  -5   1       1723.90       1701.51        81.16 o                         
  -3  -5   1        724.39        816.97        87.50 o                         
  -2  -5   1       3849.90       3501.63       184.17 o                         
  -1  -5   1        296.98        170.32        14.08 o                         
   0  -5   1        143.41         92.54        13.94 o                         
   1  -5   1       2120.09       1411.63        81.13 o                         
   2  -5   1       2343.31       1838.08       133.17 o                         
   3  -5   1       3240.48       2711.43       128.21 o                         
   4  -5   1        604.58        831.05        60.68 o                         
   5  -5   1         24.28          7.60         3.23 o                         
   6  -5   1        121.70        181.93        14.43 o                         
   7  -5   1         31.45         20.64         4.50 o                         
   8  -5   1        376.09        393.33        24.39 o                         
   9  -5   1        379.16        408.30        28.48 o                         
  10  -5   1        197.97        235.55        22.07 o                         
  11  -5   1        107.35        183.89        25.19 o                         
 -10  -4   1         25.91          5.20         6.02 o                         
  -9  -4   1        121.10         85.47        13.10 o                         
  -8  -4   1         62.76         33.70         8.68 o                         
  -7  -4   1       2672.68       2730.21       130.71 o                         
  -6  -4   1       1600.77       1496.10        73.14 o                         
  -5  -4   1         89.45         76.29         8.57 o                         
  -4  -4   1      14872.59      14581.23       675.32 o                         
  -3  -4   1      13804.84      14718.75       746.46 o                         
  -2  -4   1      14420.48      14788.95      1201.42 o                         
  -1  -4   1       1856.66       1844.57       307.90 o                         
   0  -4   1          8.96        -10.71        18.84 o                         
   1  -4   1       6355.14       4750.44       320.71 o                         
   2  -4   1        334.92        330.10        17.52 o                         
   3  -4   1       2092.95       2958.23       338.96 o                         
   4  -4   1       2402.83       2298.27       100.91 o                         
   5  -4   1        459.77        389.34        21.65 o                         
   6  -4   1        835.38        788.05        40.35 o                         
   7  -4   1        470.98        490.06        27.75 o                         
   8  -4   1         86.41         77.73         9.30 o                         
   9  -4   1          1.08          8.04         5.43 o                         
  10  -4   1         36.69         55.22         8.14 o                         
  11  -4   1        177.23        286.81        22.24 o                         
 -11  -3   1         20.48         13.87         6.77 o                         
 -10  -3   1         16.90         10.09         5.92 o                         
  -9  -3   1         23.70         14.16         5.47 o                         
  -8  -3   1        160.01        197.30        15.33 o                         
  -7  -3   1        272.42        387.68        26.48 o                         
  -6  -3   1       1205.87       1204.15        60.28 o                         
  -5  -3   1        719.51        736.08        37.57 o                         
  -4  -3   1       4930.00       4920.73       230.75 o                         
  -3  -3   1        460.87        727.59        39.70 o                         
  -2  -3   1       6216.34       6764.23       342.50 o                         
  -1  -3   1         89.38        183.54        36.35 o                         
   0  -3   1          2.74          8.50         8.72 o                         
   1  -3   1        181.97        155.54        10.61 o                         
   2  -3   1        671.40        672.45        32.80 o                         
   3  -3   1       1732.34       1985.38        86.90 o                         
   4  -3   1        792.43       1128.01        54.90 o                         
   5  -3   1         96.72         91.41         8.33 o                         
   6  -3   1        335.73        343.96        20.33 o                         
   7  -3   1        292.62        328.73        20.21 o                         
   8  -3   1         52.70         35.47         6.76 o                         
   9  -3   1         60.11         67.69         9.84 o                         
  10  -3   1        101.70        147.85        15.86 o                         
  11  -3   1        121.19        141.41        17.04 o                         
 -11  -2   1         52.09         46.07         9.23 o                         
 -10  -2   1        126.48        123.41        14.65 o                         
  -9  -2   1        111.61        144.99        14.60 o                         
  -8  -2   1       1008.87       1027.83        53.65 o                         
  -7  -2   1        591.03        654.19        35.64 o                         
  -6  -2   1        234.81        290.94        17.75 o                         
  -5  -2   1       1741.25       1880.68        89.47 o                         
  -4  -2   1       2379.97       2217.44       105.21 o                         
  -3  -2   1      28970.30      28897.30      2344.67 o                         
  -2  -2   1      17043.01      18374.09      1490.76 o                         
   1  -2   1      23696.82      18053.24      2069.90 o                         
   2  -2   1       5015.77       4693.41       218.76 o                         
   3  -2   1       3225.77       3480.19       270.31 o                         
   4  -2   1       1649.42       1815.25        86.09 o                         
   5  -2   1        144.24         87.93         8.19 o                         
   6  -2   1        396.29        423.93        21.59 o                         
   7  -2   1        351.92        398.67        23.66 o                         
   8  -2   1        125.09        135.10        12.82 o                         
   9  -2   1         47.33         53.80        10.88 o                         
  10  -2   1         62.74         68.28         9.76 o                         
  11  -2   1          4.15          4.96         6.54 o                         
 -11  -1   1         43.87         33.13         5.40 o                         
 -10  -1   1          4.13          6.90         4.21 o                         
  -9  -1   1         80.41         88.01        12.89 o                         
  -8  -1   1         97.82        177.02        17.62 o                         
  -7  -1   1          9.52         21.40         4.19 o                         
  -6  -1   1       1215.69       1461.30        71.46 o                         
  -5  -1   1         67.97        108.31         8.88 o                         
  -4  -1   1        157.52        129.52         9.27 o                         
  -3  -1   1        174.18        383.02        20.16 o                         
  -2  -1   1       1992.29       1765.56        91.04 o                         
  -1  -1   1         33.89        100.94         9.87 o                         
   2  -1   1       9264.24       9168.61       745.33 o                         
   3  -1   1      14500.80      21419.92      1740.90 o                         
   4  -1   1        211.18        233.69        22.81 o                         
   5  -1   1        460.67        463.60        25.18 o                         
   6  -1   1        126.81        308.59        16.45 o                         
   7  -1   1        538.31        586.93        30.49 o                         
   8  -1   1        243.95        200.34        13.08 o                         
   9  -1   1         33.77          4.37         3.44 o                         
  10  -1   1        114.92        138.88        15.73 o                         
  11  -1   1          5.02          7.89         6.52 o                         
 -11   0   1          8.45         15.64         4.85 o                         
 -10   0   1         43.31         34.22         5.14 o                         
  -9   0   1         83.14         72.81         7.49 o                         
  -8   0   1         94.72        143.48        11.15 o                         
  -7   0   1        185.02        210.46        14.43 o                         
  -6   0   1        115.82        136.69        10.97 o                         
  -5   0   1        287.42        434.01        23.90 o                         
  -4   0   1         85.26         57.30         8.21 o                         
  -3   0   1       9324.23      10187.41       731.51 o                         
  -2   0   1       1685.78       1505.63        70.68 o                         
   2   0   1      14292.03      15311.65      1242.97 o                         
   3   0   1      26498.71      29727.58      2401.01 o                         
   4   0   1       4515.44       5255.13       354.09 o                         
   5   0   1       1944.76       2068.82       107.67 o                         
   6   0   1       3828.10       4036.43       190.97 o                         
   7   0   1         56.53        156.32        12.75 o                         
   8   0   1        371.34        344.30        21.07 o                         
   9   0   1         39.17         49.26         6.49 o                         
  10   0   1         11.03         17.29         4.29 o                         
  11   0   1          8.17          9.63         4.68 o                         
 -11   1   1         21.83         26.63         7.00 o                         
 -10   1   1        513.57        601.06        35.25 o                         
  -9   1   1        128.89        202.59        14.23 o                         
  -8   1   1        201.89        165.55        11.75 o                         
  -7   1   1        562.64        571.53        28.47 o                         
  -6   1   1        104.87         61.53         6.81 o                         
  -5   1   1       1632.58       1769.30       102.76 o                         
  -4   1   1       1514.49       1667.86        77.07 o                         
  -3   1   1         62.55        107.26        10.03 o                         
  -2   1   1       2495.92       2242.12        97.22 o                         
  -1   1   1         46.29         12.08        28.48 o                         
   2   1   1      10145.17      13179.65      2434.87 o                         
   3   1   1        180.11        282.56        16.03 o                         
   4   1   1       1195.75       1475.28        70.90 o                         
   5   1   1        162.81        299.59        17.73 o                         
   6   1   1       1291.21       1773.48        85.87 o                         
   7   1   1         95.54        222.82        14.86 o                         
   8   1   1        107.12        222.06        19.74 o                         
   9   1   1        365.70        429.48        26.17 o                         
  10   1   1         15.42         18.53         4.76 o                         
  11   1   1          9.53          9.23         5.27 o                         
 -11   2   1         31.67         52.66        10.22 o                         
 -10   2   1         43.25         98.27        14.56 o                         
  -9   2   1        169.89        300.68        32.54 o                         
  -8   2   1         32.59          8.74         4.67 o                         
  -7   2   1        925.86        926.58        50.67 o                         
  -6   2   1        180.88        183.85        11.03 o                         
  -5   2   1        138.30        110.51        11.12 o                         
  -4   2   1       3766.98       4235.05       453.31 o                         
  -3   2   1       1879.69       1800.44       125.92 o                         
  -2   2   1       2806.73       2206.82        96.01 o                         
  -1   2   1       1150.36       1334.22       203.61 o                         
   1   2   1      20202.98      20302.03      2328.30 o                         
   2   2   1       5185.56       5334.38       273.52 o                         
   3   2   1       4056.92       5222.25       609.15 o                         
   4   2   1        519.53        928.70        45.82 o                         
   5   2   1       1692.05       1747.50       107.38 o                         
   6   2   1       4931.27       5077.86       239.46 o                         
   7   2   1       2278.91       2646.06       135.79 o                         
   8   2   1        704.06        865.42        46.87 o                         
   9   2   1         92.65        114.57        16.06 o                         
  10   2   1         19.00         10.79         6.98 o                         
  11   2   1         19.93         17.09         4.95 o                         
 -11   3   1        187.70        241.03        20.48 o                         
 -10   3   1        104.42        134.27        15.87 o                         
  -9   3   1        219.08        276.54        21.50 o                         
  -8   3   1         13.86          4.89         4.80 o                         
  -7   3   1         28.31         62.77        10.08 o                         
  -6   3   1        779.52        834.41        57.43 o                         
  -5   3   1         54.98         23.39         3.46 o                         
  -4   3   1        175.52        276.65        16.03 o                         
  -3   3   1        298.88        332.02        16.29 o                         
  -2   3   1      12257.61      10607.27       862.17 o                         
  -1   3   1         56.28        142.38        13.77 o                         
   0   3   1         21.31        119.62        14.44 o                         
   1   3   1        449.46        614.26        33.23 o                         
   2   3   1        884.11        804.00        38.90 o                         
   3   3   1       2341.25       2724.50       128.03 o                         
   4   3   1        318.73        485.06        26.15 o                         
   5   3   1        617.69        660.14        36.71 o                         
   6   3   1         92.60        138.39        11.19 o                         
   7   3   1        548.91        795.54        42.66 o                         
   8   3   1        488.31        540.66        31.42 o                         
   9   3   1        273.13        377.27        23.68 o                         
  10   3   1        181.21        230.69        23.16 o                         
  11   3   1         84.91         51.04         8.69 o                         
 -11   4   1         89.63        171.70        26.94 o                         
 -10   4   1         31.36         53.43         8.31 o                         
  -9   4   1        180.31        185.25        16.08 o                         
  -8   4   1        609.25        696.14        38.90 o                         
  -7   4   1         77.41         48.91         7.94 o                         
  -6   4   1        266.65        410.10        29.56 o                         
  -5   4   1        174.74        258.07        15.94 o                         
  -4   4   1        850.96        770.11        35.48 o                         
  -3   4   1       2006.38       2092.41        99.06 o                         
  -2   4   1        176.20        207.59        12.18 o                         
  -1   4   1       2141.18       2808.71       266.68 o                         
   0   4   1        899.28       1087.15        95.36 o                         
   1   4   1        477.51        330.13        43.03 o                         
   2   4   1        358.65        361.49        20.02 o                         
   3   4   1        615.93       1051.14       141.58 o                         
   4   4   1        646.76       1100.65       105.58 o                         
   5   4   1       5706.93       5361.12       252.47 o                         
   6   4   1       3333.25       3278.24       155.78 o                         
   7   4   1       3250.94       3375.09       242.76 o                         
   8   4   1        159.63        143.38        45.41 o                         
   9   4   1        150.11         46.50        47.69 o                         
  10   4   1        181.72        224.17        22.25 o                         
  11   4   1         47.88         20.13         7.24 o                         
 -10   5   1         84.74        147.56        17.17 o                         
  -9   5   1         33.66         21.28         7.85 o                         
  -8   5   1         36.72         53.43         8.72 o                         
  -7   5   1        343.46        337.05        21.35 o                         
  -6   5   1       1626.75       2009.85        97.05 o                         
  -5   5   1         76.61        133.60        10.37 o                         
  -4   5   1       6289.30       6825.44       292.57 o                         
  -3   5   1       1139.32       1396.58       113.52 o                         
  -2   5   1       1488.61       1560.66        73.86 o                         
  -1   5   1         78.49         49.04         8.88 o                         
   0   5   1         10.02         12.97         7.07 o                         
   1   5   1         84.00         63.95        27.00 o                         
   2   5   1       3516.61       3065.77       300.56 o                         
   3   5   1       2851.30       2887.01       165.02 o                         
   4   5   1        111.69         81.45         8.21 o                         
   5   5   1        393.22        287.77        17.26 o                         
   6   5   1        112.01        102.62        10.31 o                         
   7   5   1         47.25         78.11        11.06 o                         
   8   5   1        264.31        239.93        17.53 o                         
   9   5   1        180.42        162.14        21.49 o                         
  10   5   1         89.13         36.59         6.82 o                         
  11   5   1         19.31          0.29         7.02 o                         
 -10   6   1         61.09         67.43        10.76 o                         
  -9   6   1        327.96        306.12        21.95 o                         
  -8   6   1         82.29         62.21         8.18 o                         
  -7   6   1        412.18        503.80        29.53 o                         
  -6   6   1        434.69        588.09        32.10 o                         
  -5   6   1        698.90        922.12        47.15 o                         
  -4   6   1       5451.21       5493.21       258.27 o                         
  -3   6   1       9687.06       9372.58       438.55 o                         
  -2   6   1       3005.75       3148.53       200.06 o                         
  -1   6   1         23.98         12.74         3.69 o                         
   0   6   1        533.66        229.86        56.11 o                         
   1   6   1        237.84        175.04        37.76 o                         
   2   6   1        148.89        150.04        26.68 o                         
   3   6   1       1988.32       2275.44       166.61 o                         
   4   6   1       1522.22       1451.14        70.27 o                         
   5   6   1       1145.54       1079.88        53.77 o                         
   6   6   1        733.49        580.33        31.89 o                         
   7   6   1        489.44        435.40        25.89 o                         
   8   6   1        154.35        123.32        24.46 o                         
   9   6   1        111.20        113.69        14.41 o                         
  10   6   1        111.44         97.46        12.26 o                         
 -10   7   1         29.15         38.90         7.70 o                         
  -9   7   1         61.71         93.96        19.94 o                         
  -8   7   1        130.31        172.51        15.61 o                         
  -7   7   1        959.31       1260.03        85.15 o                         
  -6   7   1        153.84        149.65        12.69 o                         
  -5   7   1        412.09        397.95        20.84 o                         
  -4   7   1       2553.64       2743.90       129.43 o                         
  -3   7   1        432.27        419.14        23.33 o                         
  -2   7   1       2425.76       2713.57       243.59 o                         
  -1   7   1         60.38         31.10         7.93 o                         
   0   7   1         60.67         31.51         5.89 o                         
   1   7   1        136.04         99.25        11.44 o                         
   2   7   1        149.99         60.52         8.17 o                         
   3   7   1       1344.11       1437.84       166.20 o                         
   4   7   1        283.38        285.25        17.15 o                         
   5   7   1        179.08        166.35        13.75 o                         
   6   7   1        106.27         32.00         5.21 o                         
   7   7   1        263.90        260.25        17.57 o                         
   8   7   1        358.45        403.45        25.34 o                         
   9   7   1        172.26        139.15        15.06 o                         
  10   7   1         34.44         17.06         6.87 o                         
 -10   8   1         61.51         36.44         9.62 o                         
  -9   8   1        117.45         89.84        13.38 o                         
  -8   8   1        261.95        274.06        26.44 o                         
  -7   8   1         98.02         99.95        10.81 o                         
  -6   8   1        861.94       1106.69       135.18 o                         
  -5   8   1       4354.90       4368.29       206.38 o                         
  -4   8   1       9090.08       9213.47       427.80 o                         
  -3   8   1       2143.08       2019.20        96.06 o                         
  -2   8   1        890.19        920.01        83.75 o                         
  -1   8   1         32.42         30.42         4.27 o                         
   0   8   1        617.20        551.09        49.66 o                         
   1   8   1       4973.88       5398.75       740.80 o                         
   2   8   1       1375.26       1294.67        69.73 o                         
   3   8   1         83.84         71.80         8.99 o                         
   4   8   1        303.23        319.38        21.65 o                         
   5   8   1        126.05         58.84         8.81 o                         
   6   8   1        716.95        640.42        35.04 o                         
   7   8   1         52.85         10.21         4.86 o                         
   8   8   1         24.30          7.90         7.68 o                         
   9   8   1         44.26         36.60         6.38 o                         
  10   8   1         74.64         47.48        11.09 o                         
  -9   9   1        107.82        173.39        50.93 o                         
  -8   9   1        253.76        240.39        18.87 o                         
  -7   9   1         15.46          4.72         5.21 o                         
  -6   9   1        515.64        581.11        29.21 o                         
  -5   9   1          6.37         12.00         4.59 o                         
  -4   9   1          8.37         45.62        18.60 o                         
  -3   9   1        294.39        290.01        22.59 o                         
  -2   9   1          1.33         -4.57         4.57 o                         
  -1   9   1        350.80        366.99        23.69 o                         
   0   9   1          6.95          0.31         4.53 o                         
   1   9   1        282.75        340.97        26.44 o                         
   2   9   1        371.01        310.76        57.95 o                         
   3   9   1         14.59          0.60         6.11 o                         
   4   9   1        482.33        580.15        35.70 o                         
   5   9   1         13.13          2.31         4.92 o                         
   6   9   1         90.95         72.57        10.66 o                         
   7   9   1         45.84         22.42         5.25 o                         
   8   9   1        201.48        234.26        21.31 o                         
   9   9   1         16.72          3.34         6.39 o                         
  10   9   1         16.64         -2.19         7.92 o                         
  -9  10   1         65.00         44.73         7.92 o                         
  -8  10   1        202.58        171.94        16.94 o                         
  -7  10   1         60.54         13.36         8.60 o                         
  -6  10   1        405.98        437.04        23.41 o                         
  -5  10   1       1578.42       1758.56       143.23 o                         
  -4  10   1        675.49        668.96        37.02 o                         
  -3  10   1        858.30        906.59        55.77 o                         
  -2  10   1        479.17        398.15        88.13 o                         
  -1  10   1       1870.68       1918.54       163.17 o                         
   0  10   1       4729.12       4519.64       231.79 o                         
   1  10   1       3088.61       3174.71       212.24 o                         
   2  10   1       2769.54       3091.59       170.37 o                         
   3  10   1         81.29         50.25        25.17 o                         
   4  10   1         54.77         33.44         6.07 o                         
   5  10   1         59.24         68.45        11.55 o                         
   6  10   1         79.68         45.93         7.38 o                         
   7  10   1         32.29         10.62         6.36 o                         
   8  10   1         71.44         89.02        13.47 o                         
   9  10   1         10.22         -3.02         8.45 o                         
  -9  11   1          0.91         -3.63         8.69 o                         
  -8  11   1        128.85         93.60        23.50 o                         
  -7  11   1        121.34        137.94        12.50 o                         
  -6  11   1          6.92          0.14         4.97 o                         
  -5  11   1         45.45          7.17        11.34 o                         
  -4  11   1         38.62         18.58         5.35 o                         
  -3  11   1         61.61         19.75         5.14 o                         
  -2  11   1          5.78         -4.54         4.54 o                         
  -1  11   1         16.92          4.73         4.43 o                         
   0  11   1         21.28         24.07         7.99 o                         
   1  11   1          6.51          1.90         8.03 o                         
   2  11   1         46.62         31.92         5.06 o                         
   3  11   1        849.80        951.06        55.75 o                         
   4  11   1         72.73         98.52        12.60 o                         
   5  11   1         25.72         12.51         5.38 o                         
   6  11   1         40.35         21.23         6.53 o                         
   7  11   1         19.40         17.99         6.30 o                         
   8  11   1         30.54         12.85         7.38 o                         
   9  11   1         25.57          2.39         6.48 o                         
  -8  12   1         32.12         11.23        10.22 o                         
  -7  12   1         41.49         -2.67         7.32 o                         
  -6  12   1         36.30         23.74         5.57 o                         
  -5  12   1         11.69         -2.65         5.54 o                         
  -4  12   1        111.67         99.68        13.80 o                         
  -3  12   1         11.08         -2.45         5.09 o                         
  -2  12   1        458.70        429.22        68.97 o                         
  -1  12   1       4215.16       4713.92       244.21 o                         
   0  12   1       2963.38       3237.64       229.29 o                         
   1  12   1       1976.88       2159.51       147.39 o                         
   2  12   1        538.30        560.10        83.79 o                         
   3  12   1         20.94          3.03         5.37 o                         
   4  12   1       1315.51       1549.87        84.57 o                         
   5  12   1        470.20        499.77        33.28 o                         
   6  12   1        570.58        617.93        39.69 o                         
   7  12   1         58.28          2.25         7.93 o                         
   8  12   1         11.70         -5.04         9.57 o                         
   9  12   1         10.23         -3.31         9.62 o                         
  -8  13   1         21.32         14.98         7.49 o                         
  -7  13   1         99.53        102.36        14.48 o                         
  -6  13   1         16.49         -4.79         9.83 o                         
  -5  13   1          1.02         -2.80         6.93 o                         
  -4  13   1        127.10        106.75        14.61 o                         
  -3  13   1         85.25         75.64        12.86 o                         
  -2  13   1         99.12        100.58        13.47 o                         
  -1  13   1         67.01        105.61        13.43 o                         
   0  13   1          1.83          3.75         5.22 o                         
   1  13   1         11.97          8.77         9.99 o                         
   2  13   1        450.16        516.80        33.92 o                         
   3  13   1         38.61          7.36         5.56 o                         
   4  13   1         28.63         -3.57         5.96 o                         
   5  13   1         32.50         -3.90         7.08 o                         
   6  13   1         10.35         -9.21         9.21 o                         
   7  13   1        163.05        141.68        19.07 o                         
   8  13   1         38.27         23.41         7.83 o                         
  -7  14   1          9.27          2.72         5.40 o                         
  -6  14   1         62.80          8.19         8.12 o                         
  -5  14   1        131.05        136.21        17.21 o                         
  -4  14   1         62.60         27.57         6.92 o                         
  -3  14   1         35.50         -0.70         6.82 o                         
  -2  14   1        281.03        330.51        23.95 o                         
  -1  14   1        370.75        302.20        23.08 o                         
   0  14   1       1022.64       1225.03        75.19 o                         
   1  14   1        486.94        505.58        33.34 o                         
   2  14   1          7.44          0.84         8.81 o                         
   3  14   1        711.41        921.33        55.37 o                         
   4  14   1       1235.83       1729.77        95.10 o                         
   5  14   1        529.90        693.45        44.41 o                         
   6  14   1        158.88         53.30         9.35 o                         
   7  14   1         65.42         18.69        20.60 o                         
  -6  15   1         84.54        104.51        18.33 o                         
  -5  15   1          0.45         -2.48        14.23 o                         
  -4  15   1          8.64         -0.93         8.51 o                         
  -3  15   1         38.39         25.01         6.62 o                         
  -2  15   1         60.07         45.41         7.22 o                         
  -1  15   1          4.17         -2.34         7.19 o                         
   0  15   1         19.54         19.75         6.28 o                         
   1  15   1        178.67        211.17        22.28 o                         
   2  15   1          7.66          3.43         6.05 o                         
   3  15   1         16.92          1.04         9.68 o                         
   4  15   1         30.48         15.69         6.51 o                         
   5  15   1          3.69         -5.66         6.67 o                         
   6  15   1        184.93        244.17        34.17 o                         
   7  15   1        231.82        329.24        30.62 o                         
  -6  16   1         38.69          8.71         7.99 o                         
  -5  16   1        175.11        131.65        20.80 o                         
  -4  16   1        184.33        214.44        35.19 o                         
  -3  16   1        119.06        107.02        24.86 o                         
  -2  16   1          8.95         -5.02         6.82 o                         
  -1  16   1         12.34         -6.37         6.37 o                         
   0  16   1         21.30         37.77         8.09 o                         
   1  16   1         15.91         -0.18         8.00 o                         
   2  16   1         39.96         19.32         6.66 o                         
   3  16   1        138.82        243.33        21.95 o                         
   4  16   1        174.24        216.92        25.94 o                         
   5  16   1        276.78        232.82        36.64 o                         
   6  16   1         81.68         20.15         8.16 o                         
  -5  17   1          5.31         -9.89        10.06 o                         
  -4  17   1         20.12          8.12        10.21 o                         
  -3  17   1          4.40          0.97         7.20 o                         
  -2  17   1         15.93         10.35         7.03 o                         
  -1  17   1         74.10        145.89        18.24 o                         
   0  17   1         33.55         36.29         7.56 o                         
   1  17   1          3.48         -5.51         8.06 o                         
   2  17   1          4.29         -8.03         8.03 o                         
   3  17   1          3.63          1.34         6.98 o                         
   4  17   1          6.58          5.27        10.43 o                         
   5  17   1         24.76         10.81         7.60 o                         
  -3  18   1         30.77         14.72         8.10 o                         
  -2  18   1          8.41          3.47         7.57 o                         
  -1  18   1         69.85         86.85        16.61 o                         
   0  18   1         22.55         15.90         7.58 o                         
   1  18   1         59.54         52.13        12.24 o                         
   2  18   1          1.33         -1.85         6.97 o                         
   3  18   1         10.19         -2.20         7.37 o                         
  -1  19   1          1.51         -5.78         8.00 o                         
   0  19   1          4.63         -2.37        10.41 o                         
   1  19   1          4.99         -4.52         7.62 o                         
  -3 -18   2        192.26        332.03        40.04 o                         
  -2 -18   2        345.57        873.73        60.64 o                         
  -1 -18   2         60.20         56.58        27.68 o                         
   0 -18   2         48.33         36.70        10.20 o                         
   1 -18   2        182.55        296.41        40.91 o                         
   2 -18   2         52.69         24.60        20.66 o                         
   3 -18   2          4.90          2.79         7.48 o                         
  -4 -17   2          1.58         -8.40         8.40 o                         
  -3 -17   2         17.67         28.65        15.95 o                         
  -2 -17   2          5.53         -6.58         6.58 o                         
  -1 -17   2         23.35         59.22        27.97 o                         
   0 -17   2          0.91        -11.92        11.92 o                         
   1 -17   2          1.75         -7.24        11.79 o                         
   2 -17   2         17.69          3.76         6.64 o                         
   3 -17   2          1.56         -3.78         6.90 o                         
   4 -17   2          7.82          1.78         8.76 o                         
   5 -17   2         13.54         -4.96         7.35 o                         
  -5 -16   2        275.40        279.24        24.88 o                         
  -4 -16   2        301.65        402.27        31.12 o                         
  -3 -16   2        557.16       1126.31        76.51 o                         
  -2 -16   2        111.03         63.11        12.04 o                         
  -1 -16   2          3.51         -7.43         7.47 o                         
   0 -16   2         93.96         54.13        11.80 o                         
   1 -16   2        112.48         43.10         7.56 o                         
   2 -16   2        366.27        549.83        54.27 o                         
   3 -16   2         83.55         30.24         7.11 o                         
   4 -16   2         32.47          0.64        10.19 o                         
   5 -16   2         30.64         32.82         7.59 o                         
   6 -16   2         25.23         18.23         7.69 o                         
  -6 -15   2         14.07         -5.17         7.08 o                         
  -5 -15   2         11.15         -4.79         8.06 o                         
  -4 -15   2          6.74          0.31         6.26 o                         
  -3 -15   2         43.75         36.71        18.22 o                         
  -2 -15   2         21.31         11.53         5.87 o                         
  -1 -15   2         20.21        -50.17        62.59 o                         
   0 -15   2         97.22        145.69        18.86 o                         
   1 -15   2        159.74        190.39        17.63 o                         
   2 -15   2         15.74         -0.91         5.91 o                         
   3 -15   2         65.00         52.35         8.60 o                         
   4 -15   2         17.10         -5.75         6.23 o                         
   5 -15   2          6.54          3.51         6.70 o                         
   6 -15   2         13.96         -6.87         7.13 o                         
   7 -15   2         10.08         -3.09         7.63 o                         
  -7 -14   2          6.20         11.77         7.23 o                         
  -6 -14   2         78.93         42.06         7.45 o                         
  -5 -14   2        115.04        134.89        16.68 o                         
  -4 -14   2        246.19        322.98        32.07 o                         
  -3 -14   2         27.66         -5.56         5.56 o                         
  -2 -14   2         26.71         16.03         5.62 o                         
  -1 -14   2        654.62        970.12        58.88 o                         
   0 -14   2        536.20        709.39        50.83 o                         
   1 -14   2        619.87        576.96        52.46 o                         
   2 -14   2        759.24        836.65        49.89 o                         
   3 -14   2        377.94        291.18        42.32 o                         
   4 -14   2         88.92         70.86        14.72 o                         
   5 -14   2         78.28         62.36        10.19 o                         
   6 -14   2        115.23        115.13        17.26 o                         
   7 -14   2         24.18         -4.42         6.28 o                         
  -7 -13   2         53.48         31.25         7.34 o                         
  -6 -13   2          5.58          2.07         6.18 o                         
  -5 -13   2         35.71          7.38         5.86 o                         
  -4 -13   2         33.66          5.19         7.14 o                         
  -3 -13   2         32.34          6.74         5.26 o                         
  -2 -13   2         26.80          3.40         5.65 o                         
  -1 -13   2         32.41         25.63        12.01 o                         
   0 -13   2         24.90         40.33        11.74 o                         
   1 -13   2         97.79        119.42        30.20 o                         
   2 -13   2         77.31         80.31        15.21 o                         
   3 -13   2         39.81          6.24         5.66 o                         
   4 -13   2        280.71        305.26        29.40 o                         
   5 -13   2         79.58         22.17         7.10 o                         
   6 -13   2         29.00         17.37         6.95 o                         
   7 -13   2         34.36         34.83         6.62 o                         
   8 -13   2          0.27         -7.36         7.36 o                         
  -8 -12   2         29.20         31.28         7.65 o                         
  -7 -12   2         16.65         -5.19        15.99 o                         
  -6 -12   2         37.16          5.80         5.88 o                         
  -5 -12   2          6.30         -5.53         6.58 o                         
  -4 -12   2        132.49        176.71        15.59 o                         
  -3 -12   2          1.52          0.13         5.00 o                         
  -2 -12   2        141.33         80.97        11.71 o                         
  -1 -12   2        280.43        334.26        55.45 o                         
   0 -12   2       2535.76       2775.08       163.45 o                         
   1 -12   2       3717.44       4275.95       221.83 o                         
   2 -12   2        905.25        961.12        54.54 o                         
   3 -12   2         80.10         59.59         7.95 o                         
   4 -12   2        133.29         78.77        13.35 o                         
   5 -12   2        491.11        404.25        24.59 o                         
   6 -12   2        779.15        855.20        45.97 o                         
   7 -12   2        315.80        197.09        39.37 o                         
   8 -12   2          9.79         -0.96         7.02 o                         
   9 -12   2         28.64          7.31         7.36 o                         
  -8 -11   2         36.23         12.72         7.09 o                         
  -7 -11   2        150.02        188.90        27.45 o                         
  -6 -11   2        146.11        122.27        14.67 o                         
  -5 -11   2        199.62        228.00        17.74 o                         
  -4 -11   2         56.94         16.16         6.12 o                         
  -3 -11   2         73.23         10.58         7.42 o                         
  -2 -11   2        335.02        449.50        33.00 o                         
  -1 -11   2        126.96        164.31        16.85 o                         
   0 -11   2          0.66         -3.35         7.17 o                         
   1 -11   2         15.57          2.87         5.39 o                         
   2 -11   2         12.98         -2.00         6.90 o                         
   3 -11   2        746.73        871.75        62.69 o                         
   4 -11   2        193.40        131.21        11.89 o                         
   5 -11   2        309.38        265.97        17.70 o                         
   6 -11   2         81.95         30.79         5.38 o                         
   7 -11   2         77.88         47.83         5.29 o                         
   8 -11   2        190.37        151.27        18.35 o                         
   9 -11   2         28.33         13.88         7.18 o                         
  -9 -10   2        181.90        195.17        21.40 o                         
  -8 -10   2        228.29        264.94        33.61 o                         
  -7 -10   2         39.64          9.34         8.40 o                         
  -6 -10   2        123.13         16.87         5.52 o                         
  -5 -10   2          6.75          1.48         5.02 o                         
  -4 -10   2        350.92        413.26        26.82 o                         
  -3 -10   2       1420.94       1722.25        91.84 o                         
  -2 -10   2        271.46        295.49        22.75 o                         
  -1 -10   2        195.09        105.67        44.55 o                         
   0 -10   2        355.05        299.87        31.78 o                         
   1 -10   2        706.85        560.55        64.63 o                         
   2 -10   2        310.62        287.24        19.72 o                         
   3 -10   2        315.24        357.55        24.83 o                         
   4 -10   2        700.49        680.05        35.96 o                         
   5 -10   2        927.50        905.65        47.51 o                         
   6 -10   2        323.86        223.36        16.52 o                         
   7 -10   2        206.95        110.95        13.42 o                         
   8 -10   2        198.77        168.47        36.37 o                         
   9 -10   2         51.33         20.44         7.13 o                         
  -9  -9   2         26.24         -3.39         7.33 o                         
  -8  -9   2        236.67        203.21        19.34 o                         
  -7  -9   2        283.95        294.46        27.72 o                         
  -6  -9   2         38.16          5.57         6.03 o                         
  -5  -9   2        870.68        841.30        48.63 o                         
  -4  -9   2          4.05         -0.62         5.15 o                         
  -3  -9   2         10.74         -1.24         4.59 o                         
  -2  -9   2        702.17        707.11        40.08 o                         
  -1  -9   2         22.69          6.17         4.54 o                         
   0  -9   2         23.94         21.44         4.63 o                         
   1  -9   2         46.65         44.04         9.64 o                         
   2  -9   2        200.61        118.79        11.36 o                         
   3  -9   2         53.54         31.28         3.93 o                         
   4  -9   2        306.41        339.66        20.35 o                         
   5  -9   2        420.70        426.50        24.76 o                         
   6  -9   2        240.55        262.41        23.26 o                         
   7  -9   2        242.49        197.30        15.98 o                         
   8  -9   2        435.50        426.61        26.84 o                         
   9  -9   2        217.28        173.78        25.10 o                         
  10  -9   2         13.24          2.79         7.28 o                         
  -9  -8   2        286.40        313.35        22.81 o                         
  -8  -8   2        162.76        141.88        18.07 o                         
  -7  -8   2        108.62         36.70        13.54 o                         
  -6  -8   2        308.28        213.06        16.96 o                         
  -5  -8   2        627.30        642.35        33.97 o                         
  -4  -8   2       3591.47       3674.68       191.20 o                         
  -3  -8   2         22.19          9.18         3.69 o                         
  -2  -8   2        313.67        239.20        23.60 o                         
  -1  -8   2          6.18          4.52         3.94 o                         
   0  -8   2        787.72        802.06       100.76 o                         
   1  -8   2        759.47        628.41        70.31 o                         
   2  -8   2        478.27        473.84        30.19 o                         
   3  -8   2         23.38         11.56         3.11 o                         
   4  -8   2       3567.44       3343.46       157.97 o                         
   5  -8   2        930.18        945.17        47.80 o                         
   6  -8   2         97.55         72.74        13.80 o                         
   7  -8   2        176.94        169.75        17.05 o                         
   8  -8   2         84.83         80.01         9.26 o                         
   9  -8   2        442.59        464.39        29.91 o                         
  10  -8   2        112.16         56.65        13.87 o                         
 -10  -7   2         11.16         -3.70         6.54 o                         
  -9  -7   2        160.14         56.95         9.17 o                         
  -8  -7   2        441.56        450.01        26.64 o                         
  -7  -7   2         45.10         22.01         6.28 o                         
  -6  -7   2        469.01        487.11        31.13 o                         
  -5  -7   2         34.09         21.42         6.05 o                         
  -4  -7   2        274.02        312.94        20.57 o                         
  -3  -7   2        284.88        250.66        17.55 o                         
  -2  -7   2         52.52         35.30         5.53 o                         
  -1  -7   2        210.36        181.70        15.55 o                         
   0  -7   2        429.42        387.66        29.47 o                         
   1  -7   2       2867.88       2691.71       387.68 o                         
   2  -7   2       1566.76       1363.25        82.31 o                         
   3  -7   2       2654.61       2324.79       110.57 o                         
   4  -7   2        222.68        175.62        12.11 o                         
   5  -7   2        218.91        235.99        14.91 o                         
   6  -7   2        448.84        522.99        32.61 o                         
   7  -7   2        983.56       1068.68        54.43 o                         
   8  -7   2        341.19        325.36        21.84 o                         
   9  -7   2         47.56         28.99         6.28 o                         
  10  -7   2         67.55         48.79        11.50 o                         
 -10  -6   2         44.05         25.89         6.64 o                         
  -9  -6   2        121.81         73.33        10.28 o                         
  -8  -6   2        441.52        464.58        38.00 o                         
  -7  -6   2        346.63        213.37        15.71 o                         
  -6  -6   2        429.40        300.52        21.63 o                         
  -5  -6   2       4930.82       4752.05       246.17 o                         
  -4  -6   2       3658.39       3300.81       223.10 o                         
  -3  -6   2        178.55        139.56        13.13 o                         
  -2  -6   2        843.50        900.38       114.53 o                         
  -1  -6   2       3434.49       3263.35       239.08 o                         
   0  -6   2       8338.17       6837.44       836.36 o                         
   1  -6   2       1411.52        901.29        73.69 o                         
   2  -6   2        346.59        266.18        33.67 o                         
   3  -6   2       3697.27       3586.44       168.47 o                         
   4  -6   2        810.07        853.54        42.98 o                         
   5  -6   2        889.75       1131.76        83.46 o                         
   6  -6   2        297.27        304.21        18.74 o                         
   7  -6   2         80.29         96.23        11.33 o                         
   8  -6   2        577.70        583.78        33.18 o                         
   9  -6   2        114.78        143.20        14.93 o                         
  10  -6   2        103.30        166.87        19.87 o                         
  11  -6   2         26.44         23.22        15.21 o                         
 -10  -5   2         17.89          4.62         6.10 o                         
  -9  -5   2         42.19         22.96         5.76 o                         
  -8  -5   2        259.22        277.49        18.44 o                         
  -7  -5   2         38.76         36.18         5.75 o                         
  -6  -5   2         88.37         71.31         8.85 o                         
  -5  -5   2       1838.92       1668.43        88.95 o                         
  -4  -5   2        511.67        478.63        39.23 o                         
  -3  -5   2        879.66        997.56        60.94 o                         
  -2  -5   2       3481.36       3081.95       220.36 o                         
  -1  -5   2       1098.96       1023.48        61.10 o                         
   0  -5   2        626.05        587.75        41.26 o                         
   1  -5   2        109.86         22.98         7.45 o                         
   2  -5   2       1088.82        900.83        43.99 o                         
   3  -5   2       5564.23       4926.97       230.86 o                         
   4  -5   2       6840.53       7059.70       330.90 o                         
   5  -5   2        101.11         99.14         8.72 o                         
   6  -5   2        801.56        886.18        45.67 o                         
   7  -5   2         22.67         10.97         4.37 o                         
   8  -5   2         59.55         65.74         9.18 o                         
   9  -5   2         80.17         67.94         9.87 o                         
  10  -5   2         16.62         25.94         6.57 o                         
  11  -5   2        184.14        236.09        21.38 o                         
 -10  -4   2         37.66         27.76         7.32 o                         
  -9  -4   2         66.32         34.42         5.96 o                         
  -8  -4   2         25.09         -4.11         5.02 o                         
  -7  -4   2        442.01        323.05        67.91 o                         
  -6  -4   2       1382.00       1279.63        70.45 o                         
  -5  -4   2       3762.37       3611.08       187.65 o                         
  -4  -4   2       4728.40       4291.78       221.80 o                         
  -3  -4   2       1200.56       1309.42        78.07 o                         
  -2  -4   2       7640.17       7446.54       380.07 o                         
  -1  -4   2      63025.42      60682.90      6953.66 o                         
   0  -4   2      19762.00      18513.58      2123.71 o                         
   1  -4   2       3388.43       2882.49       190.58 o                         
   2  -4   2        378.27        219.28        17.23 o                         
   3  -4   2       1855.94       1668.28        79.29 o                         
   4  -4   2       2497.31       3495.50       202.72 o                         
   5  -4   2        122.93        102.50        10.26 o                         
   6  -4   2        576.61        623.22        33.00 o                         
   7  -4   2        201.77        227.72        15.48 o                         
   8  -4   2         46.65         37.23         5.84 o                         
   9  -4   2          4.44          4.94         5.42 o                         
  10  -4   2         51.47         52.30        10.05 o                         
  11  -4   2         28.79         68.73        13.09 o                         
 -10  -3   2         25.01          3.40         5.89 o                         
  -9  -3   2         21.22         30.60         5.68 o                         
  -8  -3   2         28.84         22.66         5.20 o                         
  -7  -3   2        217.34        171.77        13.45 o                         
  -6  -3   2        927.37        737.74        38.36 o                         
  -5  -3   2        314.86        511.98        27.44 o                         
  -4  -3   2        137.68        183.59        13.82 o                         
  -3  -3   2        198.56        248.29        18.02 o                         
  -2  -3   2      17875.55      18205.71      1477.23 o                         
  -1  -3   2       7767.76       6840.42       735.69 o                         
   0  -3   2        101.91        105.07        22.51 o                         
   1  -3   2        339.09        383.53        27.01 o                         
   2  -3   2       2160.18       1661.34        86.13 o                         
   3  -3   2       3930.65       3909.87       241.28 o                         
   4  -3   2      10236.68      11320.93       755.58 o                         
   5  -3   2        331.77        516.71        27.57 o                         
   6  -3   2        135.54        156.63        11.55 o                         
   7  -3   2        171.39        328.25        22.49 o                         
   8  -3   2        206.90        174.65        14.20 o                         
   9  -3   2         18.59         11.01         5.25 o                         
  10  -3   2         51.01         47.60         6.89 o                         
  11  -3   2         45.27         47.40         7.64 o                         
 -11  -2   2         12.97         -3.82         4.96 o                         
 -10  -2   2          4.48         -4.00         5.87 o                         
  -9  -2   2         12.31          1.00         6.47 o                         
  -8  -2   2         89.34         94.84        13.47 o                         
  -7  -2   2         87.88         97.52        10.52 o                         
  -6  -2   2        870.16        871.43        44.62 o                         
  -5  -2   2        959.79        840.42        42.20 o                         
  -4  -2   2        513.79        397.19        24.22 o                         
  -3  -2   2       3492.64       3581.26       184.26 o                         
  -2  -2   2       2361.83       2892.09       148.35 o                         
  -1  -2   2        313.27        584.67        56.15 o                         
   1  -2   2       6595.47       7109.80       816.91 o                         
   2  -2   2       1687.16       1448.90        68.23 o                         
   3  -2   2       5081.08       5830.29       610.01 o                         
   4  -2   2       6788.72       7907.32       875.71 o                         
   5  -2   2         42.81         10.40         3.16 o                         
   6  -2   2        792.34       1067.19        53.36 o                         
   7  -2   2        316.33        538.49        30.00 o                         
   8  -2   2        636.57        597.82        33.23 o                         
   9  -2   2         31.21         26.06         5.43 o                         
  10  -2   2         44.53         42.58         7.55 o                         
  11  -2   2          2.70         -3.67         7.54 o                         
 -11  -1   2         50.13         37.53         5.59 o                         
 -10  -1   2         17.82          3.16         4.33 o                         
  -9  -1   2         81.53         78.84        12.54 o                         
  -8  -1   2        265.26        275.00        18.03 o                         
  -7  -1   2        141.77        149.48        12.43 o                         
  -6  -1   2        704.78        634.51        33.72 o                         
  -5  -1   2        264.98        182.78        12.18 o                         
  -4  -1   2        232.59        322.71        18.04 o                         
  -3  -1   2       3052.84       2929.28       151.18 o                         
  -2  -1   2        131.91        209.45        16.31 o                         
  -1  -1   2         36.69         41.67        11.00 o                         
   1  -1   2         47.83        119.08         9.42 o                         
   2  -1   2        156.79        355.79        19.34 o                         
   3  -1   2         90.79        136.05         9.15 o                         
   4  -1   2        378.68        540.97        27.95 o                         
   5  -1   2        326.64        600.95        31.58 o                         
   6  -1   2        928.58       1372.45       112.07 o                         
   7  -1   2       2112.25       2254.89       100.33 o                         
   8  -1   2        232.53        264.85        15.71 o                         
   9  -1   2        106.32         97.85        10.27 o                         
  10  -1   2        166.25        257.74        19.32 o                         
  11  -1   2          1.02         -1.68         7.37 o                         
 -11   0   2         10.99          8.87         7.52 o                         
 -10   0   2          6.24         13.99         4.45 o                         
  -9   0   2         65.71         92.61        11.61 o                         
  -8   0   2        263.44        222.09        14.01 o                         
  -7   0   2        385.19        349.63        19.44 o                         
  -6   0   2        829.61        823.89        42.17 o                         
  -5   0   2        381.61        415.90        22.96 o                         
  -4   0   2       2945.32       3011.95       142.22 o                         
  -3   0   2        484.95        531.58        29.92 o                         
  -2   0   2        455.05        375.08        21.15 o                         
   2   0   2        994.20       1225.98        95.94 o                         
   3   0   2      36501.80      45004.32      9463.54 o                         
   4   0   2       3316.73       3464.19       163.12 o                         
   5   0   2       8560.93      10345.30       794.58 o                         
   6   0   2       1121.28       2192.52       133.74 o                         
   7   0   2        450.32        488.94        27.32 o                         
   8   0   2        861.38       1032.04        53.49 o                         
   9   0   2         65.92         99.38        10.21 o                         
  10   0   2         81.48        189.66        18.97 o                         
  11   0   2         39.77         38.04         6.37 o                         
 -11   1   2          5.41          3.34         6.78 o                         
 -10   1   2         64.67         94.58        14.82 o                         
  -9   1   2        190.04        207.32        14.65 o                         
  -8   1   2        166.25        151.99        11.43 o                         
  -7   1   2        281.39        437.14        22.81 o                         
  -6   1   2        122.40         89.54         7.78 o                         
  -5   1   2         99.84         78.81         6.74 o                         
  -4   1   2         31.28         49.74         5.46 o                         
  -3   1   2       1123.84       1100.12        48.83 o                         
  -2   1   2       5146.00       5001.82       286.67 o                         
  -1   1   2         99.44        228.41        14.15 o                         
   1   1   2         88.92         21.22         6.94 o                         
   2   1   2        153.71        230.71        13.02 o                         
   3   1   2      16171.00      18802.36      2837.50 o                         
   4   1   2       1416.83       1261.72       118.93 o                         
   5   1   2       3366.02       3950.04       186.28 o                         
   6   1   2       3035.69       3251.07       154.47 o                         
   7   1   2        899.20       1126.71        62.59 o                         
   8   1   2       1240.34       1426.56        82.25 o                         
   9   1   2        139.20        319.54        28.81 o                         
  10   1   2        141.61        246.18        19.22 o                         
  11   1   2        195.14        279.68        19.19 o                         
 -11   2   2         55.53         65.18        14.52 o                         
 -10   2   2        145.57        202.37        18.05 o                         
  -9   2   2        299.10        482.50        38.61 o                         
  -8   2   2         12.37         16.99         5.00 o                         
  -7   2   2        207.70        365.38        22.17 o                         
  -6   2   2       1813.01       1875.52        83.52 o                         
  -5   2   2        170.09        202.35        11.56 o                         
  -4   2   2        655.39        492.03        25.76 o                         
  -3   2   2        433.45        447.60        23.13 o                         
  -2   2   2       2465.94       2505.21       107.62 o                         
   0   2   2      10822.92       9936.35      1140.98 o                         
   1   2   2       2588.41       2211.35       250.27 o                         
   2   2   2       1820.56       1839.59       142.86 o                         
   3   2   2       2855.92       3620.73       392.55 o                         
   4   2   2       7046.59       6785.41       317.13 o                         
   5   2   2       3574.08       3989.86       276.81 o                         
   6   2   2        753.46       1163.98        59.28 o                         
   7   2   2       3507.76       3677.92       174.63 o                         
   8   2   2        990.64       1170.27        60.09 o                         
   9   2   2        675.76        978.58        52.46 o                         
  10   2   2        239.81        382.80        30.93 o                         
  11   2   2         72.22        113.45        16.21 o                         
 -10   3   2        113.34        143.30        16.09 o                         
  -9   3   2        567.74        684.47        38.65 o                         
  -8   3   2         44.00         74.48        11.67 o                         
  -7   3   2         16.52         39.77         6.34 o                         
  -6   3   2        479.50        617.44        33.39 o                         
  -5   3   2         86.47        109.64         9.31 o                         
  -4   3   2        131.50        103.12         8.66 o                         
  -3   3   2         18.15         18.32         2.76 o                         
  -2   3   2      10184.95      10906.02       882.84 o                         
  -1   3   2      18643.08      15509.46      1258.82 o                         
   0   3   2          0.19         70.55        20.78 o                         
   1   3   2        189.34        354.81        31.86 o                         
   2   3   2      14264.10      18764.32      2968.70 o                         
   3   3   2       3201.12       3317.01       273.69 o                         
   4   3   2      10669.86      12731.23      1526.79 o                         
   5   3   2        678.33        750.62        52.24 o                         
   6   3   2        371.57        498.12        27.31 o                         
   7   3   2        509.35        928.97        49.70 o                         
   8   3   2         70.00        173.35        14.71 o                         
   9   3   2         15.97         60.83        10.00 o                         
  10   3   2        202.48        259.72        19.63 o                         
  11   3   2        128.22        197.79        18.58 o                         
 -10   4   2         84.06        119.82        13.22 o                         
  -9   4   2         58.86        117.73        14.29 o                         
  -8   4   2        148.84        320.00        21.05 o                         
  -7   4   2        622.24        593.56        33.35 o                         
  -6   4   2       2763.70       3190.13       150.58 o                         
  -5   4   2       2860.36       2946.74       187.37 o                         
  -4   4   2       1675.57       1978.42        86.35 o                         
  -3   4   2       1191.10       1419.20        68.43 o                         
  -2   4   2       3758.92       3132.03       145.58 o                         
  -1   4   2        896.16        898.48        48.01 o                         
   0   4   2       1907.62       1668.95       111.12 o                         
   1   4   2       2183.70       2885.25       239.55 o                         
   2   4   2         25.74         13.22         3.95 o                         
   3   4   2       3440.36       3659.06       170.77 o                         
   4   4   2       7544.21       6656.59       311.46 o                         
   5   4   2        289.08        346.52        20.14 o                         
   6   4   2        411.59        528.32        29.73 o                         
   7   4   2       3300.55       3370.68       160.41 o                         
   8   4   2       1370.09       1346.64        68.11 o                         
   9   4   2        697.32        762.62        42.02 o                         
  10   4   2        157.68        189.36        31.24 o                         
  11   4   2         90.07         73.62        10.23 o                         
 -10   5   2        322.49        375.61        25.08 o                         
  -9   5   2         73.92         75.91         9.16 o                         
  -8   5   2         74.74         71.74        10.04 o                         
  -7   5   2        101.65        118.73        13.09 o                         
  -6   5   2        265.47        352.72        29.42 o                         
  -5   5   2       1085.48       1100.19        59.74 o                         
  -4   5   2        214.40        302.53        19.97 o                         
  -3   5   2        173.50        153.35        10.57 o                         
  -2   5   2         51.52         71.75         6.86 o                         
  -1   5   2       1479.25       1284.09        74.94 o                         
   0   5   2          1.06         -2.68         3.25 o                         
   1   5   2         93.84        112.23        12.87 o                         
   2   5   2       1205.82       1042.10        55.79 o                         
   3   5   2       1514.04       1685.98        80.08 o                         
   4   5   2       6661.10       7057.91       330.83 o                         
   5   5   2          3.56          0.34         3.15 o                         
   6   5   2       1225.37       1331.47        66.25 o                         
   7   5   2         83.06         83.50        10.98 o                         
   8   5   2        332.32        322.99        20.36 o                         
   9   5   2        553.17        539.44        31.82 o                         
  10   5   2        194.76        225.93        18.48 o                         
  11   5   2         58.87         38.12        10.24 o                         
 -10   6   2         30.60         30.54         7.18 o                         
  -9   6   2        195.43        241.25        22.44 o                         
  -8   6   2        177.18        188.84        15.56 o                         
  -7   6   2       1506.57       1765.09        87.38 o                         
  -6   6   2       1474.62       1532.83        75.37 o                         
  -5   6   2        939.43        901.80        41.65 o                         
  -4   6   2        525.86        742.05        37.81 o                         
  -3   6   2        943.42       1101.80        59.48 o                         
  -2   6   2       4361.18       4074.45       191.35 o                         
  -1   6   2       4469.07       3712.30       213.08 o                         
   0   6   2       6345.70       5235.77       424.42 o                         
   1   6   2         34.91         20.08         5.52 o                         
   2   6   2        175.44        128.78        28.36 o                         
   3   6   2       3304.57       3558.50       248.24 o                         
   4   6   2        326.99        390.52        31.74 o                         
   5   6   2        120.30         66.83        31.21 o                         
   6   6   2        472.59        506.46        28.51 o                         
   7   6   2          7.74         -3.20         4.36 o                         
   8   6   2        861.18        808.12        43.65 o                         
   9   6   2         79.45         34.03         7.42 o                         
  10   6   2         34.70          8.53        11.01 o                         
  11   6   2         49.53         70.03        11.32 o                         
 -10   7   2         21.60         16.32         7.13 o                         
  -9   7   2         39.73         52.30        11.13 o                         
  -8   7   2         26.99         25.38         8.69 o                         
  -7   7   2         83.25        159.80        23.16 o                         
  -6   7   2        151.56        183.64        13.89 o                         
  -5   7   2        948.50       1014.64        51.04 o                         
  -4   7   2        142.92        168.53        12.70 o                         
  -3   7   2        197.68        196.92        13.02 o                         
  -2   7   2        864.52        884.36        49.05 o                         
  -1   7   2         30.04         39.59         7.67 o                         
   0   7   2          3.77          6.00         3.99 o                         
   1   7   2        120.58        106.53        13.76 o                         
   2   7   2        137.53         68.63        31.24 o                         
   3   7   2       1664.07       1572.55        95.65 o                         
   4   7   2        297.98        231.01        17.18 o                         
   5   7   2        514.18        474.24        26.49 o                         
   6   7   2         87.40         67.37         9.69 o                         
   7   7   2         75.59         36.11         5.24 o                         
   8   7   2         30.76         23.23         5.47 o                         
   9   7   2         54.14         43.81         7.87 o                         
  10   7   2        141.20         92.66        15.16 o                         
 -10   8   2         18.65         10.51         7.46 o                         
  -9   8   2         26.93         24.35         6.75 o                         
  -8   8   2        410.23        455.38        28.21 o                         
  -7   8   2        257.03        243.19        17.55 o                         
  -6   8   2        367.59        352.10        19.53 o                         
  -5   8   2        389.97        644.99       206.06 o                         
  -4   8   2       1061.18       1709.85       460.85 o                         
  -3   8   2       9757.94       9679.66       453.09 o                         
  -2   8   2       8143.79       7271.52       416.19 o                         
  -1   8   2       7075.52       6730.93       345.19 o                         
   0   8   2         23.38          1.68         4.39 o                         
   1   8   2         19.15          1.72         4.36 o                         
   2   8   2       4563.76       4362.32       237.68 o                         
   3   8   2        706.65        713.35       110.03 o                         
   4   8   2       2050.24       2137.33       205.16 o                         
   5   8   2         14.67          9.30         3.97 o                         
   6   8   2         90.39         65.03        12.58 o                         
   7   8   2         70.18         41.62         5.44 o                         
   8   8   2         14.17         -4.87         6.52 o                         
   9   8   2         14.14         -1.75         5.83 o                         
  10   8   2          6.75          4.21         6.63 o                         
  -9   9   2         64.42         46.53        12.34 o                         
  -8   9   2         60.26         25.77         6.36 o                         
  -7   9   2         51.27         25.49         5.61 o                         
  -6   9   2        209.05        219.79        16.48 o                         
  -5   9   2        121.43        100.63        11.49 o                         
  -4   9   2          4.04          0.70         4.42 o                         
  -3   9   2         73.19         77.66        10.96 o                         
  -2   9   2       1425.04       1445.41        85.29 o                         
  -1   9   2        530.47        557.52        65.11 o                         
   0   9   2         64.07         59.59        10.65 o                         
   1   9   2        196.11        186.89        66.91 o                         
   2   9   2        568.83        607.45        36.00 o                         
   3   9   2          1.67         -3.98         3.98 o                         
   4   9   2         80.57          5.29         5.31 o                         
   5   9   2         40.39         35.35         5.27 o                         
   6   9   2        361.69        358.03        22.17 o                         
   7   9   2         67.50          7.99         4.95 o                         
   8   9   2         21.75         -1.06         6.14 o                         
   9   9   2         10.44         10.49         6.06 o                         
  10   9   2         97.40        132.47        16.83 o                         
  -9  10   2         82.32         22.55         9.23 o                         
  -8  10   2        139.34        102.38        17.71 o                         
  -7  10   2         93.62         93.45        17.14 o                         
  -6  10   2         29.12          2.83         6.97 o                         
  -5  10   2        154.30        150.61        44.49 o                         
  -4  10   2       1853.38       1995.95        96.44 o                         
  -3  10   2       2364.52       2302.17       133.88 o                         
  -2  10   2       3690.74       4433.30       411.87 o                         
  -1  10   2          1.35         -4.09         4.09 o                         
   0  10   2        358.24        269.45        27.42 o                         
   1  10   2       2243.88       2272.09       153.56 o                         
   2  10   2       2546.61       2679.29       240.11 o                         
   3  10   2       4792.89       5046.98       260.29 o                         
   4  10   2        881.26        903.91        52.16 o                         
   5  10   2         95.40         28.02         7.05 o                         
   6  10   2         79.25         36.56         6.29 o                         
   7  10   2        258.44        244.22        17.96 o                         
   8  10   2         54.15         16.08         5.90 o                         
   9  10   2         19.90          9.72         6.29 o                         
  -9  11   2          9.04          3.17         8.70 o                         
  -8  11   2         83.72         79.26        13.42 o                         
  -7  11   2         11.95          0.17         4.65 o                         
  -6  11   2         73.18         16.98         5.25 o                         
  -5  11   2        141.95        130.14        12.79 o                         
  -4  11   2        218.24        198.46        19.82 o                         
  -3  11   2        184.80        158.57        14.84 o                         
  -2  11   2        599.43        605.00        36.70 o                         
  -1  11   2         11.39         -2.18         4.33 o                         
   0  11   2          0.27         -4.38         4.38 o                         
   1  11   2         54.27         66.73        13.52 o                         
   2  11   2         42.22         35.95         5.98 o                         
   3  11   2         21.28          9.11         4.95 o                         
   4  11   2        406.39        429.31        28.76 o                         
   5  11   2         34.92          9.47         5.32 o                         
   6  11   2        182.57        103.26        14.47 o                         
   7  11   2         21.09         10.62         6.43 o                         
   8  11   2          7.06         -0.57         8.37 o                         
   9  11   2         61.02         97.40        15.97 o                         
  -8  12   2        254.74        244.53        20.78 o                         
  -7  12   2        348.37        394.86        22.47 o                         
  -6  12   2         15.38          7.55         5.44 o                         
  -5  12   2         33.71         17.81         5.99 o                         
  -4  12   2        413.86        433.09        44.62 o                         
  -3  12   2        193.78        257.73        20.62 o                         
  -2  12   2        163.68        166.31        15.57 o                         
  -1  12   2         15.60          5.08         4.98 o                         
   0  12   2        546.03        558.44        34.92 o                         
   1  12   2       3946.36       4483.49       299.76 o                         
   2  12   2       4864.89       5504.13       284.32 o                         
   3  12   2       2645.60       3125.12       194.04 o                         
   4  12   2         38.72          3.50         5.57 o                         
   5  12   2         43.16          5.50         5.92 o                         
   6  12   2        204.20        208.93        19.94 o                         
   7  12   2        282.99        311.95        28.29 o                         
   8  12   2        220.47        282.21        24.30 o                         
   9  12   2          7.79         -6.74         9.73 o                         
  -8  13   2         24.68         -6.74         7.48 o                         
  -7  13   2         10.94          3.78         5.28 o                         
  -6  13   2         12.56         12.72         6.78 o                         
  -5  13   2         24.34         14.47         6.42 o                         
  -4  13   2         16.61         10.21         5.85 o                         
  -3  13   2         15.36          1.17         5.50 o                         
  -2  13   2          6.91         -5.31         5.31 o                         
  -1  13   2         11.18          1.60         5.28 o                         
   0  13   2         24.89         28.05         6.27 o                         
   1  13   2         52.47         96.78        17.07 o                         
   2  13   2          3.91         12.53         5.46 o                         
   3  13   2        201.17        250.28        22.05 o                         
   4  13   2        240.69        175.78        17.03 o                         
   5  13   2        435.97        558.37        37.27 o                         
   6  13   2        104.36         65.38        11.04 o                         
   7  13   2         14.42         -2.77         8.41 o                         
   8  13   2        119.18        157.23        19.65 o                         
  -7  14   2        258.77        311.71        23.50 o                         
  -6  14   2        243.63        265.57        24.43 o                         
  -5  14   2          8.54         -5.46         8.37 o                         
  -4  14   2         34.70         21.57         9.08 o                         
  -3  14   2        641.71        733.56        46.30 o                         
  -2  14   2        358.64        451.32        30.67 o                         
  -1  14   2         26.12         28.22         6.26 o                         
   0  14   2        634.97        805.89        48.76 o                         
   1  14   2        448.55        514.19        40.55 o                         
   2  14   2        643.90        646.69        50.19 o                         
   3  14   2        172.04         59.01        10.46 o                         
   4  14   2         23.33          7.07         7.61 o                         
   5  14   2        522.75        674.34        43.14 o                         
   6  14   2        475.79        671.59        43.22 o                         
   7  14   2        478.11        737.43        51.55 o                         
   8  14   2         71.42         22.52         8.24 o                         
  -6  15   2         88.27         27.30         7.91 o                         
  -5  15   2         25.85         19.67         7.72 o                         
  -4  15   2         27.52         24.73        12.44 o                         
  -3  15   2         15.55          1.54         7.86 o                         
  -2  15   2          0.03         -3.94         7.47 o                         
  -1  15   2         20.04          6.77         6.17 o                         
   0  15   2          3.65         -4.01         5.69 o                         
   1  15   2          1.36         -6.37         6.37 o                         
   2  15   2         40.96         24.00         6.59 o                         
   3  15   2         92.65         97.82        15.20 o                         
   4  15   2         68.38         59.24         8.96 o                         
   5  15   2          8.49          3.98         6.71 o                         
   6  15   2          5.59         -5.54        10.84 o                         
   7  15   2         66.08         66.36         9.58 o                         
  -5  16   2         32.28          7.73         9.15 o                         
  -4  16   2        297.48        271.61        36.06 o                         
  -3  16   2        527.98        650.12        51.01 o                         
  -2  16   2        378.31        506.78        36.58 o                         
  -1  16   2         12.93         -0.06         9.93 o                         
   0  16   2         48.54         17.75         6.70 o                         
   1  16   2         16.35         24.83         6.95 o                         
   2  16   2         26.92          8.03         6.44 o                         
   3  16   2          4.90         -6.49         6.49 o                         
   4  16   2         68.70         36.45         7.30 o                         
   5  16   2        117.71        154.73        19.09 o                         
   6  16   2        260.23        491.91        46.22 o                         
  -4  17   2         31.88         27.43         8.21 o                         
  -3  17   2          5.54         -1.59         7.19 o                         
  -2  17   2         39.65         23.28         7.46 o                         
  -1  17   2          6.60        -11.92        13.17 o                         
   0  17   2         32.66         32.63        11.21 o                         
   1  17   2         26.79         24.97         6.21 o                         
   2  17   2         98.22        193.87        17.38 o                         
   3  17   2          3.28         -5.88         6.90 o                         
   4  17   2          9.96          5.76         7.04 o                         
   5  17   2          2.26         -4.25         7.48 o                         
  -3  18   2        257.24        337.15        42.49 o                         
  -2  18   2        226.37        290.71        26.38 o                         
  -1  18   2         76.28         54.29        10.54 o                         
   0  18   2          0.67         -7.57         8.84 o                         
   1  18   2         69.51         30.44         6.74 o                         
   2  18   2        141.68        272.32        21.80 o                         
   3  18   2          9.71          2.05         7.52 o                         
   4  18   2          7.43         -5.91         7.70 o                         
   0  19   2         10.12          4.79         8.28 o                         
   1  19   2          5.60          6.11         6.65 o                         
  -2 -18   3        238.70        424.67        28.12 o                         
  -1 -18   3        497.05        973.21        58.00 o                         
   0 -18   3        248.18        438.72        33.40 o                         
   1 -18   3         49.17         71.38        36.20 o                         
   2 -18   3         22.24          2.63         9.29 o                         
   3 -18   3         35.84         28.24        10.23 o                         
  -4 -17   3         52.95         92.91        26.54 o                         
  -3 -17   3          1.06          4.11         6.49 o                         
  -2 -17   3          0.90         -1.41         5.51 o                         
  -1 -17   3         13.08         16.44         5.78 o                         
   0 -17   3         11.70         31.86         6.54 o                         
   1 -17   3         11.17          4.62         8.88 o                         
   2 -17   3          2.33         -1.76         8.60 o                         
   3 -17   3          5.98          5.34         7.41 o                         
   4 -17   3         20.02         13.99         7.36 o                         
   5 -17   3          5.33          4.96         7.46 o                         
  -5 -16   3         17.56         11.18         7.03 o                         
  -4 -16   3        129.23        193.60        36.80 o                         
  -3 -16   3        361.68        463.44        34.58 o                         
  -2 -16   3        759.10       1221.34        71.42 o                         
  -1 -16   3        640.10       1224.30        67.80 o                         
   0 -16   3        109.01        226.15        64.14 o                         
   1 -16   3          3.68         -3.37         5.30 o                         
   2 -16   3         93.06        104.93        20.63 o                         
   3 -16   3        348.96        461.90        64.34 o                         
   4 -16   3        153.09        164.24        19.14 o                         
   5 -16   3         37.14         13.73        11.15 o                         
   6 -16   3          5.19         -6.14        12.05 o                         
  -6 -15   3          1.06          6.22        12.25 o                         
  -5 -15   3         32.09         67.97        24.71 o                         
  -4 -15   3          3.55         -2.41         6.26 o                         
  -3 -15   3         10.04         -2.58         6.15 o                         
  -2 -15   3         16.13          1.69         4.80 o                         
  -1 -15   3         17.57        107.57        42.52 o                         
   0 -15   3         15.60         11.62         7.37 o                         
   1 -15   3         46.88         40.03         8.23 o                         
   2 -15   3          9.13         10.41        12.06 o                         
   3 -15   3          3.61         -1.76         6.54 o                         
   4 -15   3         40.33         33.59        15.80 o                         
   5 -15   3          3.65         -6.59         6.59 o                         
   6 -15   3         45.06         37.27         7.93 o                         
   7 -15   3         24.77          4.12         7.65 o                         
  -7 -14   3         20.46         12.54         7.08 o                         
  -6 -14   3          1.01         18.71        13.18 o                         
  -5 -14   3         14.49          0.85         6.17 o                         
  -4 -14   3         41.29         -3.41         5.65 o                         
  -3 -14   3         51.46         20.87         5.72 o                         
  -2 -14   3        145.44        193.74        22.86 o                         
  -1 -14   3        372.34        678.33        40.66 o                         
   0 -14   3         23.51         14.37         7.02 o                         
   1 -14   3        527.25        622.83        47.06 o                         
   2 -14   3        527.62        613.79        45.10 o                         
   3 -14   3       1226.72       1684.46       111.64 o                         
   4 -14   3        607.86        455.29        62.84 o                         
   5 -14   3        263.20        167.32        35.65 o                         
   6 -14   3         75.43         21.35         7.22 o                         
   7 -14   3         41.46         14.48         6.50 o                         
  -7 -13   3        123.46        196.29        20.35 o                         
  -6 -13   3         70.13         58.20        10.66 o                         
  -5 -13   3         24.31         -5.70         5.70 o                         
  -4 -13   3         38.50         11.82         5.52 o                         
  -3 -13   3         63.96          5.86         6.13 o                         
  -2 -13   3         80.18         46.09        10.72 o                         
  -1 -13   3          1.29          1.21         7.93 o                         
   0 -13   3         14.29          5.54         6.16 o                         
   1 -13   3          9.98         -2.10         8.04 o                         
   2 -13   3        271.39        291.17        26.72 o                         
   3 -13   3         69.54         11.08         7.32 o                         
   4 -13   3        104.98         94.34        12.41 o                         
   5 -13   3        222.06        164.43        17.37 o                         
   6 -13   3         30.90          8.56         5.69 o                         
   7 -13   3         62.63          9.45         6.23 o                         
   8 -13   3         15.63         -0.19         6.75 o                         
  -8 -12   3         94.06         34.58         7.95 o                         
  -7 -12   3        151.39        228.06        21.45 o                         
  -6 -12   3         69.40        102.36        17.75 o                         
  -5 -12   3         25.59         -3.82         5.90 o                         
  -4 -12   3         21.86          4.21         6.17 o                         
  -3 -12   3         53.42         21.32         8.02 o                         
  -2 -12   3         46.74         12.76         5.76 o                         
  -1 -12   3          8.17         -0.84         5.53 o                         
   0 -12   3        556.78        868.78       124.39 o                         
   1 -12   3        171.84        127.82        16.41 o                         
   2 -12   3       2816.09       3497.31       234.74 o                         
   3 -12   3       1867.53       1990.80       161.59 o                         
   4 -12   3        444.79        256.16        47.43 o                         
   5 -12   3         69.15         57.07         9.55 o                         
   6 -12   3        105.45        103.58        13.47 o                         
   7 -12   3        495.55        659.71        58.53 o                         
   8 -12   3         50.01          3.90         7.52 o                         
   9 -12   3         54.86          0.59         7.32 o                         
  -8 -11   3         70.68         52.75         8.09 o                         
  -7 -11   3          5.45          0.77         6.37 o                         
  -6 -11   3         34.67          6.50         5.81 o                         
  -5 -11   3         26.43          7.55         5.36 o                         
  -4 -11   3        569.62        654.36        82.49 o                         
  -3 -11   3        848.08       1045.82        58.50 o                         
  -2 -11   3         31.12         21.87         4.90 o                         
  -1 -11   3        370.16        496.59        32.28 o                         
   0 -11   3         93.21        109.33        14.16 o                         
   1 -11   3         38.31          6.95         5.45 o                         
   2 -11   3        140.09        107.59        14.15 o                         
   3 -11   3         95.24        124.90        13.92 o                         
   4 -11   3         28.12         -0.81         4.32 o                         
   5 -11   3         92.96         68.04        10.71 o                         
   6 -11   3        117.69         50.27        11.47 o                         
   7 -11   3         51.29         10.75         4.39 o                         
   8 -11   3         64.94         35.64         7.02 o                         
   9 -11   3         45.93         29.89         7.40 o                         
  -9 -10   3         68.14         13.76         5.94 o                         
  -8 -10   3        221.40        171.49        21.90 o                         
  -7 -10   3        968.43       1306.82        85.93 o                         
  -6 -10   3        582.51        784.76        57.45 o                         
  -5 -10   3          5.98         -6.51         6.51 o                         
  -4 -10   3       1004.02       1167.00        64.76 o                         
  -3 -10   3        777.80        768.35        44.20 o                         
  -2 -10   3        746.38        749.30        85.12 o                         
  -1 -10   3        305.48        294.36        24.85 o                         
   0 -10   3        114.07        117.29        22.10 o                         
   1 -10   3        566.96        630.18        43.45 o                         
   2 -10   3       1541.96       1627.33        98.55 o                         
   3 -10   3        981.97        933.36        82.08 o                         
   4 -10   3        155.90        139.34        11.40 o                         
   5 -10   3        169.60        124.86        11.52 o                         
   6 -10   3        509.99        485.59        28.14 o                         
   7 -10   3        432.78        467.73        37.62 o                         
   8 -10   3        429.47        432.06        60.18 o                         
   9 -10   3         16.11         -0.86         8.03 o                         
  -9  -9   3         20.24         18.36         7.47 o                         
  -8  -9   3         47.27         38.90         7.52 o                         
  -7  -9   3         80.61          4.98         6.34 o                         
  -6  -9   3         36.33         31.84         5.88 o                         
  -5  -9   3        311.74        247.83        18.57 o                         
  -4  -9   3        299.14        210.13        17.28 o                         
  -3  -9   3        778.76        863.96        55.35 o                         
  -2  -9   3         35.56         15.36         3.84 o                         
  -1  -9   3        512.09        541.39        36.84 o                         
   0  -9   3         38.65         23.40         8.37 o                         
   1  -9   3         86.86         77.84        11.22 o                         
   2  -9   3         81.30         43.14        10.72 o                         
   3  -9   3        136.46        108.64         9.21 o                         
   4  -9   3        385.75        402.23        22.79 o                         
   5  -9   3         13.42          6.29         4.07 o                         
   6  -9   3        153.81        129.97        12.48 o                         
   7  -9   3         65.15         29.43         5.50 o                         
   8  -9   3        121.47        114.79        15.00 o                         
   9  -9   3        258.57        261.88        24.60 o                         
  10  -9   3         90.49         33.78         7.76 o                         
  -9  -8   3         81.80         31.57         7.60 o                         
  -8  -8   3        598.23        681.05        43.16 o                         
  -7  -8   3        776.28        764.10        46.22 o                         
  -6  -8   3          6.45         -3.86        14.47 o                         
  -5  -8   3        216.26        160.88        14.48 o                         
  -4  -8   3       1952.75       1858.70        98.56 o                         
  -3  -8   3       6777.44       6705.26       344.78 o                         
  -2  -8   3        809.38        678.18        38.85 o                         
  -1  -8   3        366.70        233.49        34.06 o                         
   0  -8   3         43.75         20.58         4.97 o                         
   1  -8   3         12.88         -2.82         3.96 o                         
   2  -8   3        266.94        246.72        18.28 o                         
   3  -8   3         18.64         10.93         3.03 o                         
   4  -8   3        105.06         70.32        12.25 o                         
   5  -8   3         11.44          0.97         3.64 o                         
   6  -8   3       1271.77       1444.49        65.91 o                         
   7  -8   3        666.55        707.59        38.55 o                         
   8  -8   3         45.82          7.11         5.44 o                         
   9  -8   3         94.73         97.43        24.09 o                         
  10  -8   3         74.11         58.52         9.14 o                         
 -10  -7   3          5.76          6.38         7.65 o                         
  -9  -7   3        174.57        250.45        25.58 o                         
  -8  -7   3        119.36         12.01         7.39 o                         
  -7  -7   3         98.93         28.27         6.04 o                         
  -6  -7   3        173.64        147.57        14.19 o                         
  -5  -7   3        139.76         81.63         8.83 o                         
  -4  -7   3        165.44        137.90        11.74 o                         
  -3  -7   3       1221.80       1101.59        59.92 o                         
  -2  -7   3        129.46        220.04        28.04 o                         
  -1  -7   3        188.93        198.32        50.15 o                         
   0  -7   3        181.91        114.02        12.52 o                         
   1  -7   3         66.80         12.67        12.91 o                         
   2  -7   3        119.97         68.99        14.55 o                         
   3  -7   3       2289.12       2146.10       101.66 o                         
   4  -7   3        135.11        112.83        14.63 o                         
   5  -7   3        129.05        151.14        40.76 o                         
   6  -7   3        766.23        831.50        43.96 o                         
   7  -7   3         13.63         14.89         4.83 o                         
   8  -7   3         50.74         35.11         5.86 o                         
   9  -7   3         75.04         43.71         7.10 o                         
  10  -7   3        270.34        266.33        28.26 o                         
 -10  -6   3         40.95         22.99         7.73 o                         
  -9  -6   3        162.05        178.42        18.56 o                         
  -8  -6   3        322.22        286.57        23.92 o                         
  -7  -6   3         15.32         -5.51         5.70 o                         
  -6  -6   3        192.82        157.53        14.09 o                         
  -5  -6   3        364.33        245.28        17.78 o                         
  -4  -6   3       2642.59       2159.42       102.18 o                         
  -3  -6   3      10945.64       9947.50       509.76 o                         
  -2  -6   3       9412.25       8488.07       432.98 o                         
  -1  -6   3       1207.12       1064.32        63.36 o                         
   0  -6   3       4931.19       4324.92       401.35 o                         
   2  -6   3       2729.50       2258.39       150.26 o                         
   3  -6   3       2802.05       2339.93       110.28 o                         
   4  -6   3        980.01        994.93        48.85 o                         
   5  -6   3        464.13        414.48        20.81 o                         
   6  -6   3         49.64         44.46         6.63 o                         
   7  -6   3        629.58        622.27        34.05 o                         
   8  -6   3        117.65        167.59        17.31 o                         
   9  -6   3          8.40         -1.79         7.19 o                         
  10  -6   3        136.61        187.67        19.57 o                         
  11  -6   3         17.32         16.56         7.72 o                         
 -10  -5   3         43.56         42.29        11.24 o                         
  -9  -5   3          7.85          3.08         5.58 o                         
  -8  -5   3        123.24         97.03        13.99 o                         
  -7  -5   3        209.28        156.42        15.12 o                         
  -6  -5   3         20.99         -1.04         4.48 o                         
  -5  -5   3         90.50         55.47        10.45 o                         
  -4  -5   3        146.12        118.68        30.63 o                         
  -3  -5   3         25.41         10.21         2.98 o                         
  -2  -5   3       4483.83       4272.89       219.37 o                         
  -1  -5   3       1902.31       1936.30       130.20 o                         
   0  -5   3         20.33         24.37         7.15 o                         
   1  -5   3        296.60        227.08        16.62 o                         
   2  -5   3       2538.56       1912.84       272.01 o                         
   3  -5   3        769.82        563.23        28.97 o                         
   4  -5   3         76.97         69.08         7.39 o                         
   5  -5   3          7.43         -0.12         3.13 o                         
   6  -5   3         51.98         74.74        10.38 o                         
   7  -5   3         66.60         90.16        10.77 o                         
   8  -5   3          8.88          9.69         4.95 o                         
   9  -5   3          8.14          7.51         6.04 o                         
  10  -5   3         56.64         41.85         6.90 o                         
  11  -5   3         31.55         47.45        13.97 o                         
 -10  -4   3          9.82          5.12         6.24 o                         
  -9  -4   3         77.67         62.17        10.26 o                         
  -8  -4   3          9.84         -0.28         4.82 o                         
  -7  -4   3         46.38         15.24         5.16 o                         
  -6  -4   3         59.34          3.98         4.36 o                         
  -5  -4   3        355.26        262.89        18.29 o                         
  -4  -4   3       5311.68       4863.82       249.31 o                         
  -3  -4   3       3235.34       3261.27       206.84 o                         
  -2  -4   3       6914.77       5925.93       275.27 o                         
  -1  -4   3       1054.17       1061.35        55.63 o                         
   0  -4   3        235.62        156.18        10.51 o                         
   1  -4   3      61897.32      51207.75      5867.87 o                         
   2  -4   3      12273.10       9590.38      1255.77 o                         
   3  -4   3       4494.63       4329.00       201.72 o                         
   4  -4   3       2270.79       2191.36        96.16 o                         
   5  -4   3        505.41        527.72        28.21 o                         
   6  -4   3        465.30        476.58        26.31 o                         
   7  -4   3         82.30        102.95        10.89 o                         
   8  -4   3        428.83        489.23        28.94 o                         
   9  -4   3         37.36          4.72         5.35 o                         
  10  -4   3         41.47         33.74         7.63 o                         
  11  -4   3         25.27         26.13        16.27 o                         
 -10  -3   3        101.12        100.56        14.43 o                         
  -9  -3   3          6.47          0.30         5.38 o                         
  -8  -3   3         26.66         19.82         5.12 o                         
  -7  -3   3         25.69          4.62         4.36 o                         
  -6  -3   3        106.13        116.62        11.75 o                         
  -5  -3   3       1087.65        980.86        52.21 o                         
  -4  -3   3        518.81        415.04        29.17 o                         
  -3  -3   3        633.12        588.51        32.95 o                         
  -2  -3   3        385.85        348.26        17.98 o                         
  -1  -3   3        482.65        393.75        21.75 o                         
   0  -3   3        360.45        299.57        18.16 o                         
   1  -3   3       8245.33       5364.00       616.46 o                         
   2  -3   3       5349.00       5285.10       549.08 o                         
   3  -3   3        557.44        438.91        22.78 o                         
   4  -3   3        798.59        803.85        39.99 o                         
   5  -3   3        714.23        729.59        37.15 o                         
   6  -3   3         93.15        182.07        12.51 o                         
   7  -3   3        516.92        553.97        30.93 o                         
   8  -3   3         58.34         88.23        11.56 o                         
   9  -3   3          4.93         13.54         5.29 o                         
  10  -3   3         37.63         57.61        11.70 o                         
  11  -3   3         10.34         13.82         8.73 o                         
 -10  -2   3         36.53         11.62         6.46 o                         
  -9  -2   3         20.47         11.09         5.52 o                         
  -8  -2   3        445.50        441.40        26.59 o                         
  -7  -2   3         24.58         12.43         5.22 o                         
  -6  -2   3        118.69        146.21        26.59 o                         
  -5  -2   3       1069.19       1090.11        59.49 o                         
  -4  -2   3        376.01        359.31        35.44 o                         
  -3  -2   3       1267.81        952.97        51.19 o                         
  -2  -2   3       1229.42        981.69        46.57 o                         
  -1  -2   3         87.68         67.63         5.37 o                         
   0  -2   3       4474.76       2913.08       447.59 o                         
   1  -2   3        493.97        651.65        34.82 o                         
   2  -2   3      17933.25      17264.67      1981.06 o                         
   3  -2   3       1329.49       1837.62        86.92 o                         
   4  -2   3       2016.01       1984.44        94.51 o                         
   5  -2   3       4075.27       3956.37       186.73 o                         
   6  -2   3       5117.20       6136.48       544.36 o                         
   7  -2   3       1409.67       1748.88        85.36 o                         
   8  -2   3         17.20         10.38         4.69 o                         
   9  -2   3        139.34        209.37        16.49 o                         
  10  -2   3         30.71         26.14         6.06 o                         
  11  -2   3          2.27          8.23         6.67 o                         
 -10  -1   3         59.45         46.96         6.50 o                         
  -9  -1   3        471.38        484.66        26.12 o                         
  -8  -1   3        106.75         96.85        12.22 o                         
  -7  -1   3        114.57         86.25        10.25 o                         
  -6  -1   3        483.79        456.37        25.39 o                         
  -5  -1   3        269.81        174.55        11.79 o                         
  -4  -1   3       1436.25       1346.11        71.61 o                         
  -3  -1   3        361.49        295.21        18.24 o                         
  -2  -1   3       1036.68        997.16        52.53 o                         
  -1  -1   3         86.91        118.70        10.08 o                         
   1  -1   3         28.52         48.97        11.45 o                         
   2  -1   3       1874.41       1596.05        91.99 o                         
   3  -1   3        385.76        564.49        28.49 o                         
   4  -1   3       2557.92       2347.64       143.74 o                         
   5  -1   3       3653.48       4775.84       466.79 o                         
   6  -1   3        822.95        843.56        43.85 o                         
   7  -1   3         68.13        107.09         8.72 o                         
   8  -1   3        103.70        174.66        11.78 o                         
   9  -1   3        344.31        578.95        30.14 o                         
  10  -1   3        293.05        497.51        30.70 o                         
  11  -1   3          7.88         15.52         7.91 o                         
 -10   0   3         68.57         46.51         6.30 o                         
  -9   0   3        476.85        478.78        26.16 o                         
  -8   0   3        460.55        498.00        26.18 o                         
  -7   0   3        113.50        173.94        11.72 o                         
  -6   0   3        255.66        372.65        21.59 o                         
  -5   0   3        502.71        632.21        32.84 o                         
  -4   0   3        874.27        783.74        43.27 o                         
  -3   0   3          4.99          4.26         2.49 o                         
  -2   0   3        183.75        127.01         8.81 o                         
  -1   0   3       2399.70       2376.48       152.39 o                         
   1   0   3       2757.79       2988.83       197.47 o                         
   2   0   3       1509.92       1359.65        78.62 o                         
   3   0   3        776.92       1648.52       103.57 o                         
   4   0   3       6290.87       6366.73       516.04 o                         
   5   0   3      11988.10      13880.83      1501.47 o                         
   6   0   3       5714.48       6705.43       310.97 o                         
   7   0   3        591.59        838.13        43.77 o                         
   8   0   3        441.85        711.16        38.01 o                         
   9   0   3        164.20        223.01        14.57 o                         
  10   0   3        449.80        570.69        29.91 o                         
  11   0   3         36.34         46.83         6.52 o                         
 -10   1   3        179.30        248.05        25.39 o                         
  -9   1   3         51.50         92.45        11.33 o                         
  -8   1   3        100.20         69.60         7.80 o                         
  -7   1   3        860.84        836.30        40.09 o                         
  -6   1   3        337.08        375.42        19.56 o                         
  -5   1   3        156.55        133.09         8.76 o                         
  -4   1   3        159.85        155.30         9.21 o                         
  -3   1   3       1608.65       1721.32        81.79 o                         
  -2   1   3        545.78        557.77        27.54 o                         
  -1   1   3        393.41        343.18        17.09 o                         
   0   1   3         14.55         94.69        12.52 o                         
   1   1   3         25.49        126.39        14.24 o                         
   2   1   3        997.48       1483.43        78.61 o                         
   3   1   3        448.69        668.29        33.22 o                         
   4   1   3         64.19        115.58         8.72 o                         
   5   1   3       1076.62       1119.31        55.12 o                         
   6   1   3        242.81        482.01        27.38 o                         
   7   1   3         97.91        175.73        13.50 o                         
   8   1   3        189.67        349.33        22.02 o                         
   9   1   3        934.46       1134.10        58.54 o                         
  10   1   3         87.92        257.90        23.63 o                         
  11   1   3         58.60        152.63        14.17 o                         
 -10   2   3        173.15        199.13        17.84 o                         
  -9   2   3        621.43        749.50        42.08 o                         
  -8   2   3        346.20        389.91        24.25 o                         
  -7   2   3        607.59        615.51        33.73 o                         
  -6   2   3        502.08        659.12        35.43 o                         
  -5   2   3       2494.60       2315.16       102.08 o                         
  -4   2   3       7806.32       7473.03       349.91 o                         
  -3   2   3        868.57        715.82        35.60 o                         
  -2   2   3        197.39        244.10        13.39 o                         
  -1   2   3       5990.43       5335.42       434.88 o                         
   2   2   3       1688.73       2034.05       124.01 o                         
   3   2   3        499.58        411.82        21.56 o                         
   4   2   3       2535.59       2381.19       112.86 o                         
   5   2   3         23.60         18.62         3.37 o                         
   6   2   3       4651.87       4796.48       226.25 o                         
   7   2   3        721.80       1119.85        56.37 o                         
   8   2   3        265.93        317.02        20.69 o                         
   9   2   3        471.73        552.14        32.23 o                         
  10   2   3        374.73        458.36        35.82 o                         
  11   2   3        155.97        209.13        19.46 o                         
 -10   3   3         28.21         56.43        10.06 o                         
  -9   3   3        261.25        364.93        23.82 o                         
  -8   3   3        460.51        533.77        30.96 o                         
  -7   3   3        167.51        196.56        14.46 o                         
  -6   3   3       1270.78       1263.03        62.87 o                         
  -5   3   3       2010.50       2061.75        98.94 o                         
  -4   3   3         93.10        195.38        12.62 o                         
  -3   3   3        980.11       1148.73        51.22 o                         
  -2   3   3         53.43        103.23        11.50 o                         
  -1   3   3       9500.09       9350.63       756.86 o                         
   0   3   3         10.71        105.93        27.60 o                         
   1   3   3      18219.60      18165.26      1472.34 o                         
   2   3   3       7686.08       9266.79      1226.66 o                         
   3   3   3         43.48         30.48         4.18 o                         
   4   3   3       2523.13       2335.60       111.12 o                         
   5   3   3        847.58        923.51        66.24 o                         
   6   3   3        211.62        359.98        23.38 o                         
   7   3   3       2324.77       2457.96       133.18 o                         
   8   3   3        574.14        575.36        33.71 o                         
   9   3   3         30.03         71.05        20.12 o                         
  10   3   3        215.61        325.37        34.37 o                         
  11   3   3          9.16         15.72         8.27 o                         
 -10   4   3        273.56        298.05        22.09 o                         
  -9   4   3        222.14        248.79        18.89 o                         
  -8   4   3        481.59        497.40        29.48 o                         
  -7   4   3        235.63        324.97        20.70 o                         
  -6   4   3       1988.74       2718.16       156.91 o                         
  -5   4   3       4339.47       4297.59       202.93 o                         
  -4   4   3        513.99        354.57        18.05 o                         
  -3   4   3       4527.49       4236.62       184.36 o                         
  -2   4   3        585.50        589.39        29.64 o                         
  -1   4   3         95.40        100.14        11.40 o                         
   0   4   3      14833.44      15246.66      1751.22 o                         
   1   4   3        553.37        614.23        33.81 o                         
   2   4   3        259.60        294.20        28.47 o                         
   3   4   3        235.45        215.49        13.14 o                         
   4   4   3       1233.91       1683.06       125.69 o                         
   5   4   3         87.81         52.76         7.62 o                         
   6   4   3        177.67        262.75        16.61 o                         
   7   4   3       1016.52       1127.39        57.50 o                         
   8   4   3        287.58        319.52        20.93 o                         
   9   4   3        273.98        361.73        22.77 o                         
  10   4   3        252.07        304.84        21.61 o                         
  11   4   3         29.87         19.26         7.07 o                         
 -10   5   3         56.76        110.35        15.93 o                         
  -9   5   3         25.83         38.25         6.46 o                         
  -8   5   3        244.54        289.33        19.99 o                         
  -7   5   3        409.77        421.41        25.08 o                         
  -6   5   3        786.05        913.06        48.18 o                         
  -5   5   3        399.75        535.22        28.93 o                         
  -4   5   3        613.72        606.04        28.89 o                         
  -3   5   3        249.79        302.78        17.55 o                         
  -2   5   3        313.46        309.32        17.28 o                         
  -1   5   3       1843.86       1831.64       106.11 o                         
   0   5   3         43.06         87.46        12.85 o                         
   1   5   3        873.01       1082.88       137.97 o                         
   2   5   3       1154.18       1307.59        68.81 o                         
   3   5   3        346.99        384.68        21.04 o                         
   4   5   3       1510.52       1501.73        72.62 o                         
   5   5   3        169.96        177.63        12.18 o                         
   6   5   3        204.62        215.39        14.48 o                         
   7   5   3        392.05        418.09        24.89 o                         
   8   5   3        451.08        436.60        26.93 o                         
   9   5   3        233.53        245.22        18.51 o                         
  10   5   3         28.12         23.06         7.30 o                         
  11   5   3        177.78        223.12        20.05 o                         
 -10   6   3         32.29         18.49         9.03 o                         
  -9   6   3        145.06        148.17        16.07 o                         
  -8   6   3         80.75         72.45        10.06 o                         
  -7   6   3        217.19        372.14        23.16 o                         
  -6   6   3       3405.90       3678.53       175.61 o                         
  -5   6   3       1871.53       1760.21        78.31 o                         
  -4   6   3       3008.63       3183.69       191.46 o                         
  -3   6   3        235.02        181.06        13.41 o                         
  -2   6   3       1393.70       1411.61        74.74 o                         
  -1   6   3       3989.10       3742.19       345.18 o                         
   0   6   3       3516.69       3744.38       656.10 o                         
   1   6   3       4613.36       5392.10       710.79 o                         
   2   6   3       1960.17       2176.86       148.43 o                         
   3   6   3        269.24        325.47        18.66 o                         
   4   6   3       2249.83       2114.63       101.18 o                         
   5   6   3       2385.08       2151.66       103.26 o                         
   6   6   3         15.56          6.79         3.85 o                         
   7   6   3        522.27        566.09        32.51 o                         
   8   6   3        112.83         84.17        12.38 o                         
   9   6   3          3.37         -1.81         5.76 o                         
  10   6   3        122.04         90.73        11.42 o                         
  11   6   3         45.20         23.40        12.10 o                         
 -10   7   3          7.09          5.11         6.98 o                         
  -9   7   3         11.73         10.45         6.34 o                         
  -8   7   3         38.81         40.19         9.80 o                         
  -7   7   3         89.67         62.27         8.13 o                         
  -6   7   3         27.39         40.77         9.08 o                         
  -5   7   3        266.82        357.23        21.83 o                         
  -4   7   3       5053.48       5581.94       260.59 o                         
  -3   7   3         44.93         38.95        10.20 o                         
  -2   7   3       1472.34       1679.19       206.97 o                         
  -1   7   3        103.09         84.85        10.05 o                         
   0   7   3          0.05          2.46         4.11 o                         
   1   7   3         32.21         50.01         9.48 o                         
   2   7   3       3041.76       3035.17       222.42 o                         
   3   7   3        312.18        325.07        21.28 o                         
   4   7   3         27.04         13.53         3.55 o                         
   5   7   3         93.62         75.59         9.20 o                         
   6   7   3        487.75        487.68        28.01 o                         
   7   7   3        102.65         66.40         8.76 o                         
   8   7   3         57.78         34.19         6.16 o                         
   9   7   3         29.41         19.89         5.89 o                         
  10   7   3        122.74        115.68        15.55 o                         
  -9   8   3          1.14         -0.56         6.49 o                         
  -8   8   3        222.11        376.43        35.08 o                         
  -7   8   3         62.46         49.45         9.61 o                         
  -6   8   3        227.67        218.65        14.01 o                         
  -5   8   3       2146.35       2313.57       101.81 o                         
  -4   8   3       2646.19       2904.58       183.60 o                         
  -3   8   3        441.56        487.39        40.93 o                         
  -2   8   3       4200.07       4467.92       261.49 o                         
  -1   8   3       9777.41       8659.40       443.00 o                         
   0   8   3       3444.47       3504.05       589.76 o                         
   1   8   3       5657.02       6252.62       833.84 o                         
   2   8   3        567.61        574.43        73.12 o                         
   3   8   3        509.70        500.92        40.91 o                         
   4   8   3       2892.71       2743.51       143.49 o                         
   5   8   3        878.03        767.24        40.56 o                         
   6   8   3        453.10        357.46        62.64 o                         
   7   8   3         74.49          7.49         4.86 o                         
   8   8   3         54.69         40.61         6.65 o                         
   9   8   3         22.22         19.77         6.33 o                         
  10   8   3         35.15         13.95         6.66 o                         
  -9   9   3         24.24         -0.30         6.69 o                         
  -8   9   3        110.28         91.46        12.18 o                         
  -7   9   3          3.47          2.72         5.26 o                         
  -6   9   3        116.08         75.38         8.38 o                         
  -5   9   3        432.36        397.14        23.75 o                         
  -4   9   3       1368.21       1369.86        68.47 o                         
  -3   9   3        830.13        931.52        53.10 o                         
  -2   9   3         40.16         72.23        20.15 o                         
  -1   9   3         43.89         14.78         4.06 o                         
   0   9   3         31.12         57.71        11.02 o                         
   1   9   3        986.22       1090.79        94.40 o                         
   2   9   3          3.28         -3.17         4.51 o                         
   3   9   3        788.95        853.86        63.83 o                         
   4   9   3        438.89        416.38        27.13 o                         
   5   9   3        435.21        379.21        27.05 o                         
   6   9   3         86.03         42.59         6.40 o                         
   7   9   3        166.00        175.81        14.80 o                         
   8   9   3         50.12         44.58         7.20 o                         
   9   9   3          6.06          1.14         8.81 o                         
  10   9   3         14.57          6.46         7.37 o                         
  -9  10   3         64.21         50.32         7.97 o                         
  -8  10   3        110.23        114.24        13.05 o                         
  -7  10   3        391.83        417.60        23.50 o                         
  -6  10   3         80.52         75.17         8.53 o                         
  -5  10   3        587.50        631.41        34.89 o                         
  -4  10   3        203.79        138.88        31.94 o                         
  -3  10   3        364.78        326.42        32.47 o                         
  -2  10   3       1992.25       1980.76       104.93 o                         
  -1  10   3       2112.53       2097.57       110.35 o                         
   0  10   3       4207.85       4961.09       543.04 o                         
   1  10   3          1.11         -4.01         5.18 o                         
   2  10   3       1143.45       1158.96        64.12 o                         
   3  10   3       3184.62       3247.73       169.66 o                         
   4  10   3       1662.68       1551.55        85.57 o                         
   5  10   3        747.54        667.42        40.96 o                         
   6  10   3        307.05        227.29        26.20 o                         
   7  10   3         94.91         14.65         5.39 o                         
   8  10   3        163.99        206.75        17.65 o                         
   9  10   3         30.26         26.79         6.55 o                         
  10  10   3         21.11          4.51         7.03 o                         
  -8  11   3         52.64         16.57         7.27 o                         
  -7  11   3        118.61        121.46        12.50 o                         
  -6  11   3         71.78         23.59         4.79 o                         
  -5  11   3         17.35          0.70         5.72 o                         
  -4  11   3         11.45         -5.21         5.21 o                         
  -3  11   3         26.83          2.35         4.93 o                         
  -2  11   3         80.83         66.28        10.90 o                         
  -1  11   3         70.15         14.36         4.68 o                         
   0  11   3         13.34         11.07         4.59 o                         
   1  11   3         24.19          7.06         6.68 o                         
   2  11   3          2.80         -5.48        36.73 o                         
   3  11   3        436.60        437.20        29.88 o                         
   4  11   3         28.22         19.51         5.37 o                         
   5  11   3        441.13        403.91        27.93 o                         
   6  11   3        289.11        345.61        25.14 o                         
   7  11   3        143.77        152.67        17.51 o                         
   8  11   3         28.22         11.48         7.13 o                         
   9  11   3         13.11         -3.26         7.44 o                         
  -8  12   3         22.08          9.46         8.46 o                         
  -7  12   3         37.24          1.68         6.10 o                         
  -6  12   3        217.99        199.67        18.98 o                         
  -5  12   3         61.03         33.18         6.47 o                         
  -4  12   3        207.64        216.49        18.74 o                         
  -3  12   3        158.67        139.70        14.50 o                         
  -2  12   3        447.20        470.49        30.45 o                         
  -1  12   3       1165.51       1387.90        76.28 o                         
   0  12   3          2.00         -1.87         4.96 o                         
   1  12   3         60.49         31.08         7.35 o                         
   2  12   3       1008.18       1173.91        65.94 o                         
   3  12   3       2620.85       3137.71       185.11 o                         
   4  12   3       2977.51       3231.65       171.35 o                         
   5  12   3        579.87        502.08        33.32 o                         
   6  12   3         28.21         27.85        46.64 o                         
   7  12   3        331.27        379.25        27.89 o                         
   8  12   3         99.55         57.04         8.47 o                         
   9  12   3         86.11         46.67         9.03 o                         
  -7  13   3         17.76          2.51         6.23 o                         
  -6  13   3          2.57         -5.12         6.56 o                         
  -5  13   3          8.57         -2.88         6.34 o                         
  -4  13   3          9.87         -1.58         5.77 o                         
  -3  13   3          3.93         -2.72         5.50 o                         
  -2  13   3        197.99        213.55        17.39 o                         
  -1  13   3         67.31         64.60        12.55 o                         
   0  13   3          0.84         -3.13         5.06 o                         
   1  13   3          3.62         -4.44         6.76 o                         
   2  13   3        131.85        138.03        14.69 o                         
   3  13   3        215.84        164.03        16.31 o                         
   4  13   3        254.78        260.70        20.54 o                         
   5  13   3        198.92        224.72        22.63 o                         
   6  13   3         28.63         10.26         6.49 o                         
   7  13   3        185.79        151.75        18.83 o                         
   8  13   3         23.93         -1.56        18.24 o                         
  -7  14   3         51.88         11.03         5.91 o                         
  -6  14   3         93.20         23.59         7.79 o                         
  -5  14   3        525.94        605.22        41.73 o                         
  -4  14   3        295.70        280.55        27.32 o                         
  -3  14   3         85.97         24.15         6.46 o                         
  -2  14   3        570.92        712.55        55.81 o                         
  -1  14   3        432.14        490.38        32.83 o                         
   0  14   3        212.65        215.48        18.43 o                         
   1  14   3          7.43        -10.04        10.04 o                         
   2  14   3        223.18        176.07        17.70 o                         
   3  14   3        896.71       1088.05        63.66 o                         
   4  14   3        645.12        806.48        71.37 o                         
   5  14   3         27.05         -1.66         6.48 o                         
   6  14   3        136.98        169.34        28.45 o                         
   7  14   3        142.29        153.35        24.28 o                         
   8  14   3        180.51        139.76        20.31 o                         
  -6  15   3          5.83         -6.17         8.75 o                         
  -5  15   3         86.66         72.99        13.00 o                         
  -4  15   3         59.45         32.83         7.64 o                         
  -3  15   3         76.11         72.17        11.79 o                         
  -2  15   3         29.08         18.75         6.52 o                         
  -1  15   3          4.33         -3.01         6.27 o                         
   0  15   3          0.03         -1.90         5.99 o                         
   1  15   3         75.87         90.29        14.59 o                         
   2  15   3         50.17         33.75         7.00 o                         
   3  15   3         18.85          5.46         6.43 o                         
   4  15   3         81.35         82.33        15.10 o                         
   5  15   3          3.64         -6.01        10.84 o                         
   6  15   3         47.09         34.47         7.75 o                         
   7  15   3         18.22          5.37         7.81 o                         
  -5  16   3        129.05        122.98        18.98 o                         
  -4  16   3         49.74         15.42         7.80 o                         
  -3  16   3          7.40         -1.16        13.64 o                         
  -2  16   3        391.97        347.94        34.91 o                         
  -1  16   3        500.88        625.36        41.28 o                         
   0  16   3        349.38        442.99        31.69 o                         
   1  16   3         29.31         14.76         8.34 o                         
   2  16   3         15.41         -3.33         6.42 o                         
   3  16   3         21.42          7.10         6.78 o                         
   4  16   3          8.28         -5.40         6.57 o                         
   5  16   3         12.56         -1.46         8.54 o                         
   6  16   3         16.04         11.92        15.22 o                         
  -4  17   3         55.44         37.22         8.35 o                         
  -3  17   3          5.45         -7.39         7.39 o                         
  -2  17   3         12.37         -6.37         7.36 o                         
  -1  17   3         17.51         13.70         7.51 o                         
   0  17   3          0.06          1.85        10.98 o                         
   1  17   3         19.60         12.98         6.20 o                         
   2  17   3         30.93         20.16         6.66 o                         
   3  17   3         21.98          3.14         7.35 o                         
   4  17   3         24.49         16.53         7.27 o                         
   5  17   3         23.03         15.41         7.61 o                         
  -3  18   3        181.45        207.39        27.14 o                         
  -2  18   3        197.17        224.68        23.30 o                         
  -1  18   3        441.69        705.74        50.74 o                         
   0  18   3        118.09        111.55        25.59 o                         
   1  18   3         44.04         20.63         6.84 o                         
   2  18   3         24.96         17.39         6.90 o                         
   3  18   3         52.35         43.99         8.54 o                         
   4  18   3         88.78         95.72        18.79 o                         
   0  19   3         10.73          1.50         8.52 o                         
   1  19   3          2.12         -1.73         7.75 o                         
  -2 -18   4         10.24          9.27         9.27 o                         
  -1 -18   4        151.33        308.52        22.59 o                         
   0 -18   4        299.18        588.51        42.48 o                         
   1 -18   4        446.69        913.05        62.81 o                         
   2 -18   4        169.62        179.23        26.29 o                         
   3 -18   4         12.77         -7.38        14.84 o                         
  -3 -17   4         43.00         33.12         6.24 o                         
  -2 -17   4          0.44         -5.98         8.28 o                         
  -1 -17   4          7.01          7.88         6.55 o                         
   0 -17   4          5.00          7.19         6.60 o                         
   1 -17   4          7.90         14.26         9.34 o                         
   2 -17   4         10.42         21.48        12.25 o                         
   3 -17   4         27.39         14.32         9.35 o                         
   4 -17   4         17.09          2.73         9.45 o                         
  -5 -16   4         15.01         28.66        17.99 o                         
  -4 -16   4         72.45        165.98        27.47 o                         
  -3 -16   4         38.22         70.71        18.44 o                         
  -2 -16   4        150.72        298.30        21.27 o                         
  -1 -16   4        595.70       1121.02        65.80 o                         
   0 -16   4       1323.63       2368.54       157.40 o                         
   1 -16   4        335.72        438.04        32.64 o                         
   2 -16   4         92.82        173.75        31.02 o                         
   3 -16   4         11.19        284.14        37.25 o                         
   4 -16   4         84.71         94.60        21.45 o                         
   5 -16   4        431.82        709.48        60.98 o                         
   6 -16   4        107.63         14.50         7.97 o                         
  -6 -15   4          3.85          5.09         9.18 o                         
  -5 -15   4         36.46         44.16        26.97 o                         
  -4 -15   4         23.58          7.07         6.28 o                         
  -3 -15   4          9.97          4.01         5.93 o                         
  -2 -15   4          7.77          8.48         4.83 o                         
  -1 -15   4         50.56         47.57         5.92 o                         
   0 -15   4         41.72         25.49         7.25 o                         
   1 -15   4          7.72         57.78        23.33 o                         
   2 -15   4         41.50         38.95         8.50 o                         
   3 -15   4          8.77         -7.64        48.92 o                         
   4 -15   4          5.51        -13.84        24.73 o                         
   5 -15   4          0.94         -6.63         7.57 o                         
   6 -15   4         19.29         -2.95        10.11 o                         
   7 -15   4          9.65         -1.25         7.76 o                         
  -6 -14   4         21.52         19.65         8.61 o                         
  -5 -14   4          5.88         11.73         6.17 o                         
  -4 -14   4         44.04         80.53        14.03 o                         
  -3 -14   4         21.14         19.63         6.65 o                         
  -2 -14   4         19.36          9.06         4.51 o                         
  -1 -14   4        236.18        395.72        26.58 o                         
   0 -14   4        225.58        369.71        43.92 o                         
   1 -14   4        131.28        101.54        16.68 o                         
   2 -14   4         41.35         37.27         7.93 o                         
   3 -14   4        242.02        600.64       145.17 o                         
   4 -14   4        707.48        872.86        60.72 o                         
   5 -14   4        417.95        431.15        32.68 o                         
   6 -14   4        227.07        112.64        31.28 o                         
   7 -14   4         35.43         -3.85         7.36 o                         
  -7 -13   4         79.88         69.41        13.51 o                         
  -6 -13   4        117.26        139.39        28.50 o                         
  -5 -13   4         19.80         10.57         5.95 o                         
  -4 -13   4        122.06        196.71        25.98 o                         
  -3 -13   4          4.74          2.99         5.00 o                         
  -2 -13   4         19.89          9.05         4.89 o                         
  -1 -13   4         30.25         19.77        20.58 o                         
   0 -13   4          0.01         -2.41         4.94 o                         
   1 -13   4          4.93         -1.64         7.66 o                         
   2 -13   4         42.56         33.23         8.09 o                         
   3 -13   4         23.67          4.53         6.94 o                         
   4 -13   4          3.40         -2.84         9.53 o                         
   5 -13   4         88.64        104.31        15.20 o                         
   6 -13   4         58.52         16.69         5.84 o                         
   7 -13   4        206.02        226.22        19.36 o                         
   8 -13   4         81.67         32.00         7.20 o                         
  -7 -12   4        130.06        106.02        17.94 o                         
  -6 -12   4        290.59        377.05        39.22 o                         
  -5 -12   4        283.53        350.45        25.18 o                         
  -4 -12   4          2.77         -2.91         6.36 o                         
  -3 -12   4          4.29         -3.93         5.60 o                         
  -2 -12   4        119.06        105.14        15.64 o                         
  -1 -12   4         82.22        173.88        14.71 o                         
   0 -12   4         90.26         69.29        21.80 o                         
   1 -12   4          6.75          0.07         7.04 o                         
   2 -12   4        450.82        650.66        49.44 o                         
   3 -12   4       1584.53       1989.20       170.67 o                         
   4 -12   4        899.54        772.92        74.92 o                         
   5 -12   4        125.35          1.18         9.91 o                         
   6 -12   4         87.90         26.47         5.68 o                         
   7 -12   4         87.93          9.11        12.55 o                         
   8 -12   4        105.44        104.26        18.62 o                         
   9 -12   4        132.98        147.59        18.62 o                         
  -8 -11   4         80.41         57.15        20.90 o                         
  -7 -11   4        177.13        230.18        22.31 o                         
  -6 -11   4         40.49         30.03         6.30 o                         
  -5 -11   4        181.88        234.89        27.77 o                         
  -4 -11   4          7.62          1.48        10.26 o                         
  -3 -11   4         28.25         -1.41         4.58 o                         
  -2 -11   4        155.82        110.58        17.47 o                         
  -1 -11   4        121.32         74.52        10.12 o                         
   0 -11   4          3.47          9.39        21.19 o                         
   1 -11   4        149.56         82.61        33.26 o                         
   2 -11   4        311.08        372.50        33.72 o                         
   3 -11   4        160.92        143.20        17.57 o                         
   4 -11   4        429.38        436.74        25.07 o                         
   5 -11   4         38.78         19.84         4.71 o                         
   6 -11   4        371.86        383.47        29.88 o                         
   7 -11   4        154.96        134.99        12.04 o                         
   8 -11   4        171.15         92.27        17.66 o                         
   9 -11   4         26.89         -3.06         9.61 o                         
  -8 -10   4         20.45         10.28         8.63 o                         
  -7 -10   4        396.01        241.10        22.64 o                         
  -6 -10   4        701.65        553.76        35.49 o                         
  -5 -10   4       1512.38       1732.07        92.57 o                         
  -4 -10   4        525.48        673.75        52.50 o                         
  -3 -10   4        139.09         90.02        10.99 o                         
  -2 -10   4       1067.50       1088.05        64.83 o                         
  -1 -10   4        674.46        592.37        87.80 o                         
   0 -10   4        274.06        257.42        21.21 o                         
   1 -10   4        364.21        422.67        28.16 o                         
   2 -10   4        152.41        100.93        13.27 o                         
   3 -10   4       1046.27       1298.50        74.87 o                         
   5 -10   4         17.44         -0.10         4.91 o                         
   6 -10   4         83.66         57.87         7.42 o                         
   7 -10   4        213.97        262.68        22.72 o                         
   8 -10   4        302.76        348.94        29.34 o                         
   9 -10   4         67.59         36.03         7.15 o                         
  -9  -9   4        124.48        143.07        22.25 o                         
  -8  -9   4        175.60        249.02        19.39 o                         
  -7  -9   4        244.63        244.76        20.99 o                         
  -6  -9   4         42.17         11.38         5.54 o                         
  -5  -9   4        389.23        354.11        29.30 o                         
  -4  -9   4        112.90         48.02         8.21 o                         
  -3  -9   4        414.74        476.33        29.08 o                         
  -2  -9   4       1146.43       1173.46        63.68 o                         
  -1  -9   4         94.82         77.46        13.31 o                         
   0  -9   4        122.34        118.18         9.77 o                         
   1  -9   4        307.22        273.48        38.95 o                         
   3  -9   4         59.86         17.32         4.07 o                         
   4  -9   4         19.51         31.55         4.10 o                         
   5  -9   4          6.47          1.94         3.96 o                         
   6  -9   4         93.21         10.48         9.26 o                         
   7  -9   4         85.19         35.01         9.34 o                         
   8  -9   4         83.02         29.81        11.53 o                         
   9  -9   4         33.72         27.08        10.26 o                         
  10  -9   4         37.00         32.59         7.64 o                         
  -9  -8   4         11.14        121.02        97.42 o                         
  -8  -8   4        140.69         69.69        28.00 o                         
  -7  -8   4        407.77        235.82        24.14 o                         
  -6  -8   4       1219.22       1285.20        64.36 o                         
  -5  -8   4        886.58        893.57        50.74 o                         
  -4  -8   4       1691.40       1818.80        96.45 o                         
  -3  -8   4       2499.87       2568.76       134.49 o                         
  -2  -8   4       5600.08       5805.16       459.73 o                         
  -1  -8   4       6095.34       5729.15       386.17 o                         
   0  -8   4        268.98        110.05        11.43 o                         
   1  -8   4        363.36        249.06        22.31 o                         
   2  -8   4        256.90        167.04        11.80 o                         
   3  -8   4          4.11          4.11         3.39 o                         
   4  -8   4        225.28        207.29        13.54 o                         
   5  -8   4         44.19          7.80         3.63 o                         
   6  -8   4        274.49        266.24        15.12 o                         
   7  -8   4        233.72        238.85        20.38 o                         
   8  -8   4        164.39        150.58        14.77 o                         
   9  -8   4        139.36        116.48        16.70 o                         
  10  -8   4         31.67         10.42         6.95 o                         
  -9  -7   4         55.98         28.32         5.86 o                         
  -8  -7   4         80.94         57.23        10.52 o                         
  -7  -7   4         68.49         24.85         5.97 o                         
  -6  -7   4        205.66        152.81        31.06 o                         
  -5  -7   4          3.88          0.10         3.56 o                         
  -4  -7   4        764.31        840.41        47.04 o                         
  -3  -7   4       3094.36       3349.16       173.68 o                         
  -2  -7   4         97.43         78.03         8.14 o                         
  -1  -7   4       3416.30       3696.68       281.08 o                         
   0  -7   4        317.13        283.79        17.73 o                         
   1  -7   4        415.34        457.04        26.32 o                         
   2  -7   4         51.52         63.38         8.77 o                         
   3  -7   4        230.62        214.68        35.79 o                         
   4  -7   4        259.91        214.48        13.60 o                         
   5  -7   4        499.89        523.75        28.44 o                         
   6  -7   4         28.42          3.73         3.91 o                         
   7  -7   4        212.27        191.90        14.53 o                         
   8  -7   4         22.07          8.34         5.06 o                         
   9  -7   4          6.76         -5.07         5.75 o                         
  10  -7   4        132.50        136.36        16.76 o                         
 -10  -6   4         26.72         19.85         7.68 o                         
  -9  -6   4         30.24         -2.97         6.53 o                         
  -8  -6   4         34.76         -1.19        10.80 o                         
  -7  -6   4        143.46        124.46        15.02 o                         
  -6  -6   4         13.49          8.44         5.87 o                         
  -5  -6   4        496.13        452.47        25.06 o                         
  -4  -6   4        295.44        196.90        12.89 o                         
  -3  -6   4        430.07        362.92        22.35 o                         
  -2  -6   4       7285.00       6894.25       351.64 o                         
  -1  -6   4      13179.82      12823.92      1255.17 o                         
   0  -6   4       9227.95       7127.51       721.35 o                         
   1  -6   4        617.45        378.09        42.58 o                         
   2  -6   4       1655.73       1499.08        86.84 o                         
   3  -6   4       2391.87       1941.82       112.28 o                         
   4  -6   4        796.82        672.50        34.14 o                         
   5  -6   4        430.32        514.97        44.34 o                         
   6  -6   4        195.51        209.65        19.52 o                         
   7  -6   4        141.97        225.56        30.60 o                         
   8  -6   4        139.56        120.98        13.02 o                         
   9  -6   4         24.58         12.43         5.64 o                         
  10  -6   4         24.09         24.89         7.13 o                         
  11  -6   4         24.17         24.61         7.39 o                         
 -10  -5   4         33.09         15.44         7.60 o                         
  -9  -5   4         27.32         25.29         6.80 o                         
  -8  -5   4          8.90          8.33         5.72 o                         
  -7  -5   4         62.90         -0.53         5.23 o                         
  -6  -5   4        153.51        179.85        15.27 o                         
  -5  -5   4        954.52        907.89        45.67 o                         
  -4  -5   4        240.36        277.67        16.22 o                         
  -3  -5   4          9.77          4.26         2.42 o                         
  -2  -5   4       3203.66       2950.46       152.24 o                         
  -1  -5   4       1497.26       1428.36       153.54 o                         
   0  -5   4        212.53        176.08        12.05 o                         
   1  -5   4       1325.76       1146.00       120.31 o                         
   2  -5   4       4267.98       3211.49       201.56 o                         
   3  -5   4       1918.34       1623.42        94.51 o                         
   4  -5   4        210.85        289.53        22.01 o                         
   5  -5   4        141.78        123.33        11.64 o                         
   6  -5   4       1560.05       1593.52        77.50 o                         
   7  -5   4        191.30        253.71        17.12 o                         
   8  -5   4        131.27        164.26        17.00 o                         
   9  -5   4        123.01        144.46        14.47 o                         
  10  -5   4          4.09         -1.45         6.19 o                         
  11  -5   4         75.44         68.50        10.46 o                         
 -10  -4   4          7.94          6.26         7.10 o                         
  -9  -4   4         36.29         26.24         6.75 o                         
  -8  -4   4          4.72         -0.08         5.57 o                         
  -7  -4   4         46.24         10.90         5.79 o                         
  -6  -4   4         13.71          2.15         4.41 o                         
  -5  -4   4         55.62         14.10         3.99 o                         
  -4  -4   4        659.64        667.88        37.47 o                         
  -3  -4   4        678.71        640.51        32.03 o                         
  -2  -4   4      13617.00      12138.18       986.43 o                         
  -1  -4   4       6660.76       6100.95       520.61 o                         
   0  -4   4       2111.70       1719.49       249.95 o                         
   1  -4   4        263.83        300.83        38.66 o                         
   2  -4   4       8677.27       6616.32       715.33 o                         
   3  -4   4      23237.89      20755.46      2383.03 o                         
   4  -4   4      11128.93      11617.30       541.66 o                         
   5  -4   4       3715.87       3879.56       183.16 o                         
   6  -4   4        651.49        709.25        37.65 o                         
   7  -4   4       1560.37       1467.81        72.48 o                         
   8  -4   4         68.63         66.83         9.19 o                         
   9  -4   4          4.62         -4.74         5.19 o                         
  10  -4   4         23.76         14.04         6.55 o                         
  11  -4   4         44.07         24.54         7.10 o                         
 -10  -3   4          5.60         -3.80         4.94 o                         
  -9  -3   4        350.76        362.08        26.23 o                         
  -8  -3   4         20.84         20.42         5.87 o                         
  -7  -3   4         13.49          2.78         4.85 o                         
  -6  -3   4        414.61        339.29        22.75 o                         
  -5  -3   4         44.56         25.38         4.96 o                         
  -4  -3   4        264.89        245.43        16.58 o                         
  -3  -3   4        520.89        511.35        26.23 o                         
  -2  -3   4        831.87        825.14        39.76 o                         
  -1  -3   4        280.18        265.26        15.27 o                         
   0  -3   4          3.08         22.83         5.34 o                         
   1  -3   4        140.13        182.52        26.74 o                         
   2  -3   4      17079.89      16330.88      1874.17 o                         
   3  -3   4        738.78        776.16        46.20 o                         
   4  -3   4         52.21        125.80         9.37 o                         
   5  -3   4        926.85        848.50        42.71 o                         
   6  -3   4        393.42        466.28        30.96 o                         
   7  -3   4        759.09       1251.39        62.90 o                         
   8  -3   4         57.66         97.41        11.73 o                         
   9  -3   4         33.03         33.25         6.22 o                         
  10  -3   4        221.90        242.92        18.67 o                         
  11  -3   4         56.03         64.82        10.52 o                         
 -10  -2   4          5.28          2.72         4.70 o                         
  -9  -2   4          9.15         17.22         4.62 o                         
  -8  -2   4        217.68        180.77        19.93 o                         
  -7  -2   4        101.65        100.40        12.18 o                         
  -6  -2   4        540.07        527.01        28.59 o                         
  -5  -2   4        158.10        106.14        10.20 o                         
  -4  -2   4          5.98          5.29         3.13 o                         
  -3  -2   4       6639.39       6243.50       291.93 o                         
  -2  -2   4        123.15        146.65         8.87 o                         
  -1  -2   4        231.42        255.86        14.57 o                         
   0  -2   4       6794.40       6260.38      1521.54 o                         
   1  -2   4        258.06        154.23         8.37 o                         
   2  -2   4       5601.00       4186.66       240.12 o                         
   3  -2   4      25021.70      24534.30      2815.53 o                         
   4  -2   4       7941.81       8487.65       432.53 o                         
   5  -2   4        433.09        827.36        41.94 o                         
   6  -2   4       1495.09       1484.57        72.00 o                         
   7  -2   4       1823.83       1979.03        95.55 o                         
   8  -2   4         72.55        114.62        11.90 o                         
   9  -2   4        619.04        755.31        41.41 o                         
  10  -2   4         75.27        183.98        18.89 o                         
  11  -2   4         16.29         25.27         7.08 o                         
 -10  -1   4         53.71         40.04         5.75 o                         
  -9  -1   4        213.98        200.13        14.26 o                         
  -8  -1   4        378.11        338.96        19.36 o                         
  -7  -1   4         35.18         13.64         4.42 o                         
  -6  -1   4         69.31         89.89        10.57 o                         
  -5  -1   4        141.50        105.24        10.19 o                         
  -4  -1   4         70.53         62.04         8.14 o                         
  -3  -1   4       2539.79       2463.15       155.02 o                         
  -2  -1   4        453.00        348.42        18.00 o                         
  -1  -1   4        633.02        570.97        27.21 o                         
   1  -1   4         34.27         69.72         4.80 o                         
   2  -1   4        353.18        345.13        21.56 o                         
   3  -1   4        670.45        724.31        40.01 o                         
   4  -1   4        240.17        196.05        12.31 o                         
   5  -1   4        266.11        360.43        20.48 o                         
   6  -1   4       1412.17       2219.30       110.88 o                         
   7  -1   4         35.49        164.39        13.25 o                         
   8  -1   4         54.16         21.75         3.34 o                         
   9  -1   4          6.44         20.91         3.59 o                         
  10  -1   4        458.10        700.87        40.30 o                         
  11  -1   4        100.99        172.68        18.22 o                         
 -10   0   4         26.42          6.32         4.58 o                         
  -9   0   4        122.63        146.88        14.39 o                         
  -8   0   4        249.64        222.97        14.64 o                         
  -7   0   4       2079.18       2017.59        90.30 o                         
  -6   0   4       1059.91       1018.16        47.24 o                         
  -5   0   4       1962.44       1705.39        82.28 o                         
  -4   0   4        649.53        668.74        56.54 o                         
  -3   0   4         42.85         52.66         6.48 o                         
  -2   0   4        104.97        167.72         9.68 o                         
  -1   0   4       1849.09       2008.92        87.16 o                         
   0   0   4       2649.46       2809.63       130.01 o                         
   1   0   4       2334.36       2397.83       111.61 o                         
   2   0   4        331.01        324.84        42.59 o                         
   3   0   4      10306.36       9942.62       657.58 o                         
   4   0   4       1095.06       1277.65        67.43 o                         
   5   0   4        618.68       1068.82        52.54 o                         
   6   0   4       3849.23       3977.72       193.85 o                         
   7   0   4       1328.60       1404.10        69.44 o                         
   8   0   4        420.46        519.57        29.72 o                         
   9   0   4         96.58        244.40        19.35 o                         
  10   0   4        113.54        404.68        22.87 o                         
  11   0   4        166.30        246.74        17.41 o                         
 -10   1   4         84.96         89.92        14.87 o                         
  -9   1   4        166.58        212.08        17.21 o                         
  -8   1   4         75.15        114.94        10.92 o                         
  -7   1   4        165.19        288.50        17.91 o                         
  -6   1   4        136.43        143.24         9.95 o                         
  -5   1   4       2160.40       2255.10        99.46 o                         
  -4   1   4        986.28       1062.00        51.89 o                         
  -3   1   4        105.15        191.16        10.17 o                         
  -2   1   4         86.32        137.69         8.42 o                         
  -1   1   4        217.09        293.65        15.19 o                         
   0   1   4          4.35         65.81        21.71 o                         
   1   1   4        198.04        244.04        27.24 o                         
   2   1   4       4924.71       5364.03       494.63 o                         
   3   1   4        240.16        179.29        13.00 o                         
   4   1   4        712.65        786.78        39.28 o                         
   5   1   4        125.09        231.32        14.59 o                         
   6   1   4       1575.77       1640.67       104.50 o                         
   7   1   4         77.45        116.89        14.21 o                         
   8   1   4         57.18         50.25         8.21 o                         
   9   1   4         97.99        241.35        19.14 o                         
  10   1   4        211.46        423.11        29.66 o                         
  11   1   4        156.14        261.29        17.60 o                         
 -10   2   4         97.20         84.97        14.62 o                         
  -9   2   4        191.83        336.54        22.97 o                         
  -8   2   4        596.24        666.60        37.54 o                         
  -7   2   4        864.18        913.20        47.83 o                         
  -6   2   4       1802.79       1766.01        85.63 o                         
  -5   2   4        363.06        587.51        30.89 o                         
  -4   2   4        567.83        922.42        45.63 o                         
  -3   2   4       1798.54       1719.39        89.99 o                         
  -2   2   4       1695.45       1755.65        83.11 o                         
  -1   2   4      13938.31      12469.08      1012.46 o                         
   0   2   4        491.06        374.36       132.58 o                         
   1   2   4       6023.40       6248.28       720.06 o                         
   2   2   4       2472.29       2607.69       123.13 o                         
   3   2   4       2473.98       2338.73       217.97 o                         
   4   2   4       1030.16       1442.69        90.85 o                         
   5   2   4         50.76         26.76         3.58 o                         
   6   2   4       1637.22       1811.52       121.90 o                         
   7   2   4       2113.97       2376.11       113.96 o                         
   8   2   4        107.59        127.31        12.42 o                         
   9   2   4        164.97        323.61        29.62 o                         
  10   2   4         98.34        334.55        40.37 o                         
  11   2   4         99.69        152.21        17.16 o                         
 -10   3   4         74.16        106.57        15.65 o                         
  -9   3   4        290.05        343.13        31.99 o                         
  -8   3   4        293.59        364.85        23.60 o                         
  -7   3   4        254.96        234.14        16.18 o                         
  -6   3   4       2209.74       2383.77       114.58 o                         
  -5   3   4        394.33        516.64        28.05 o                         
  -4   3   4       1821.49       1955.88        93.37 o                         
  -3   3   4       2445.07       2389.93       104.45 o                         
  -2   3   4       1573.03       1763.23        77.23 o                         
  -1   3   4       7122.66       6332.76       516.47 o                         
   0   3   4          9.23         11.03         4.45 o                         
   1   3   4      11654.73       9591.20      1087.23 o                         
   2   3   4      12556.65      13752.41      1966.61 o                         
   3   3   4        327.05        331.98        18.10 o                         
   4   3   4        499.02        599.04        35.90 o                         
   5   3   4        137.86        102.40        10.86 o                         
   6   3   4        167.64        155.88        11.83 o                         
   7   3   4        133.49        293.71        18.44 o                         
   8   3   4        104.81        183.97        15.07 o                         
   9   3   4        295.30        399.80        25.36 o                         
  10   3   4        386.20        597.13        45.55 o                         
  11   3   4         32.42         26.02         7.29 o                         
 -10   4   4         16.77         34.12         7.17 o                         
  -9   4   4        311.07        353.65        23.35 o                         
  -8   4   4        269.63        346.97        22.87 o                         
  -7   4   4        334.49        348.30        21.75 o                         
  -6   4   4        463.23        576.25        31.25 o                         
  -5   4   4        827.78       1246.07        61.84 o                         
  -4   4   4       4136.95       3615.56       157.86 o                         
  -3   4   4      12108.46      11232.41       525.70 o                         
  -2   4   4       5474.32       5190.14       243.24 o                         
  -1   4   4       2828.21       2453.78       141.27 o                         
   0   4   4         79.49         39.47         9.49 o                         
   1   4   4         73.54        126.34         9.49 o                         
   2   4   4       3274.38       3032.53       237.81 o                         
   3   4   4       2248.26       2503.27       118.23 o                         
   4   4   4        405.42        379.24        21.10 o                         
   5   4   4        393.26        318.87        18.58 o                         
   6   4   4        584.86        732.23        38.45 o                         
   7   4   4        248.17        256.68        16.84 o                         
   8   4   4         32.87         42.65         7.93 o                         
   9   4   4        235.98        211.84        16.89 o                         
  10   4   4         30.27         65.40        18.16 o                         
  11   4   4         67.61         53.60        10.51 o                         
 -10   5   4         99.78        110.53        16.43 o                         
  -9   5   4          3.97          6.70         8.23 o                         
  -8   5   4         51.92         45.84         6.71 o                         
  -7   5   4        818.74        909.35        48.59 o                         
  -6   5   4         52.23        189.22        25.25 o                         
  -5   5   4        689.44        643.60        33.96 o                         
  -4   5   4        199.31        328.55        17.18 o                         
  -3   5   4       1664.16       1483.17        71.30 o                         
  -2   5   4        325.22        392.75        21.39 o                         
  -1   5   4        179.76        170.42        12.92 o                         
   0   5   4         24.90         14.08         3.81 o                         
   1   5   4       2176.54       2523.85       231.80 o                         
   2   5   4        207.78        186.76        13.43 o                         
   3   5   4       1188.68       1283.17        62.16 o                         
   4   5   4        122.05         97.32         8.87 o                         
   5   5   4         95.69         51.63         7.80 o                         
   6   5   4        712.93        790.70        45.59 o                         
   7   5   4         42.95         25.08         5.68 o                         
   8   5   4        200.58        254.75        18.70 o                         
   9   5   4        333.41        404.28        30.61 o                         
  10   5   4         48.35         31.88         6.69 o                         
  11   5   4         26.68          4.60         6.96 o                         
 -10   6   4         14.36          6.60         7.03 o                         
  -9   6   4         70.00         57.65         8.30 o                         
  -8   6   4         54.64         76.92        10.45 o                         
  -7   6   4        151.90        164.56        14.40 o                         
  -6   6   4        163.27        329.33        19.95 o                         
  -5   6   4        736.45        778.32        37.05 o                         
  -4   6   4       2685.03       2804.40       123.04 o                         
  -3   6   4       1843.55       1633.90        78.60 o                         
  -2   6   4       5499.86       5942.45       395.85 o                         
  -1   6   4        138.82        177.18        17.96 o                         
   0   6   4        106.06        142.66        30.41 o                         
   1   6   4       3709.19       3608.35       208.61 o                         
   2   6   4       3875.84       3834.89       196.94 o                         
   3   6   4      10068.94      11140.32       885.46 o                         
   4   6   4        838.60       1058.05        83.58 o                         
   5   6   4        260.05        340.27        37.23 o                         
   6   6   4        469.12        474.04        26.67 o                         
   7   6   4        382.88        386.59        23.58 o                         
   8   6   4        279.42        222.63        16.78 o                         
   9   6   4          0.20          3.06         5.48 o                         
  10   6   4         16.33         11.79         6.32 o                         
  11   6   4         59.39         43.12         8.86 o                         
  -9   7   4         11.26          3.20         6.30 o                         
  -8   7   4         20.68         16.90         5.83 o                         
  -7   7   4         42.00         44.24         9.39 o                         
  -6   7   4        198.65        187.58        14.64 o                         
  -5   7   4         29.30         17.25         3.42 o                         
  -4   7   4       2098.04       2713.04       149.63 o                         
  -3   7   4       5115.34       5561.81       319.81 o                         
  -2   7   4         27.27         29.70         9.39 o                         
  -1   7   4        174.29        128.99        25.63 o                         
   0   7   4          3.93         -0.33         4.21 o                         
   1   7   4         27.23         22.28        12.94 o                         
   2   7   4        473.50        452.13        37.97 o                         
   3   7   4        127.50        161.99        13.28 o                         
   4   7   4       1567.43       1832.97       126.38 o                         
   5   7   4        549.63        575.63        31.18 o                         
   6   7   4       1159.04       1221.23        64.31 o                         
   7   7   4         24.72         21.67         4.99 o                         
   8   7   4         72.23         71.48         9.62 o                         
   9   7   4          4.78          8.14         5.71 o                         
  10   7   4         19.11          2.58         6.47 o                         
  11   7   4          0.29         -5.15         7.27 o                         
  -9   8   4          9.59          4.44         6.61 o                         
  -8   8   4        280.24        274.90        20.25 o                         
  -7   8   4         17.05          1.34         5.18 o                         
  -6   8   4        168.56        149.81        13.07 o                         
  -5   8   4       1278.94       1552.05        71.54 o                         
  -4   8   4        842.57       1015.24        51.96 o                         
  -3   8   4       1224.64       1226.28        66.78 o                         
  -2   8   4         34.50         34.33         5.41 o                         
  -1   8   4         40.62         64.64        10.34 o                         
   0   8   4       5529.53       5340.21       306.97 o                         
   1   8   4       9758.67      11995.80      1734.84 o                         
   2   8   4       8793.60       8313.49       425.15 o                         
   3   8   4        612.40        656.02       142.01 o                         
   4   8   4       1195.54       1277.87       131.61 o                         
   5   8   4        758.19        733.76        39.38 o                         
   6   8   4        252.72        253.26        17.41 o                         
   7   8   4        975.71       1017.83        53.24 o                         
   8   8   4         92.99         40.00         6.01 o                         
   9   8   4         24.08         -4.82         5.82 o                         
  10   8   4          5.88         -2.38         7.63 o                         
  -9   9   4         20.43          3.77         7.23 o                         
  -8   9   4         38.69         16.33         7.49 o                         
  -7   9   4         45.95         13.20         5.39 o                         
  -6   9   4        253.06        316.19        27.17 o                         
  -5   9   4        105.04        101.39        11.61 o                         
  -4   9   4       1027.45        958.00        48.90 o                         
  -3   9   4        499.85        572.24        36.89 o                         
  -2   9   4         68.12         31.44        10.87 o                         
  -1   9   4         90.57         55.16         8.26 o                         
   0   9   4          5.08          2.31         4.83 o                         
   1   9   4         93.99         58.59        11.50 o                         
   2   9   4        873.29       1024.30       111.81 o                         
   3   9   4        359.61        323.38        22.17 o                         
   4   9   4       1105.13       1186.00        65.97 o                         
   5   9   4        978.43        958.88        62.85 o                         
   6   9   4         88.81         22.31         5.93 o                         
   7   9   4         35.75         17.98         5.23 o                         
   8   9   4        131.97        161.97        15.70 o                         
   9   9   4         11.12          7.38         6.52 o                         
  10   9   4         62.90         39.63         7.39 o                         
  -8  10   4        205.60        174.72        17.72 o                         
  -7  10   4        419.25        380.82        24.42 o                         
  -6  10   4         16.71          0.20         4.37 o                         
  -5  10   4        308.91        367.85        31.78 o                         
  -4  10   4       1478.16       1565.26        86.25 o                         
  -3  10   4        766.36        826.70        51.44 o                         
  -2  10   4         50.01         17.53         9.60 o                         
  -1  10   4       1715.95       1840.00        97.92 o                         
   0  10   4        628.96        654.84        49.23 o                         
   1  10   4       1628.34       1648.09       136.87 o                         
   2  10   4       2437.92       2452.83       159.68 o                         
   3  10   4        548.65        616.87        56.37 o                         
   4  10   4        807.34        831.34        48.63 o                         
   5  10   4       1315.78       1478.38       111.64 o                         
   6  10   4        479.18        396.96        27.98 o                         
   7  10   4        300.89        238.53        17.71 o                         
   8  10   4         99.93         11.26         6.05 o                         
   9  10   4         23.74         -5.99         6.31 o                         
  10  10   4         28.48         16.38        16.29 o                         
  -8  11   4         43.82         14.75        11.44 o                         
  -7  11   4         68.30         30.89         5.30 o                         
  -6  11   4         22.38          5.12         4.32 o                         
  -5  11   4        316.27        293.35        22.17 o                         
  -4  11   4         64.33         51.78        11.28 o                         
  -3  11   4        494.22        534.43        35.54 o                         
  -2  11   4        194.96        178.52        15.39 o                         
  -1  11   4          5.20          3.98         4.48 o                         
   0  11   4          0.50         -2.90         4.48 o                         
   1  11   4        190.14        147.01        16.92 o                         
   2  11   4        630.62        706.42        42.22 o                         
   3  11   4         41.94          8.07         4.85 o                         
   4  11   4         53.66         34.85         5.82 o                         
   5  11   4        135.69        120.29        14.94 o                         
   6  11   4         26.51          8.89         5.85 o                         
   7  11   4        102.11         90.73        15.48 o                         
   8  11   4        231.13        180.21        19.43 o                         
   9  11   4        126.24        122.54        16.39 o                         
  -8  12   4        158.40        159.74        25.33 o                         
  -7  12   4        175.20        138.38        12.71 o                         
  -6  12   4        148.47        128.86        13.44 o                         
  -5  12   4         78.60         34.11        11.22 o                         
  -4  12   4        511.55        482.53        33.66 o                         
  -3  12   4        195.94        228.70        18.99 o                         
  -2  12   4        169.23        192.73        16.55 o                         
  -1  12   4          1.40         -0.69         4.95 o                         
   0  12   4         67.00        105.92        12.67 o                         
   1  12   4        935.70       1374.27       238.57 o                         
   2  12   4        161.22        158.34        15.03 o                         
   3  12   4         36.60         11.53         5.36 o                         
   4  12   4        870.29       1057.25        72.14 o                         
   5  12   4        317.63        336.97        24.31 o                         
   6  12   4        653.87        574.92        39.50 o                         
   7  12   4        203.31         68.71        21.47 o                         
   8  12   4         60.02         21.12        11.83 o                         
   9  12   4         76.84         51.24         9.30 o                         
  -7  13   4        149.29        126.92        15.36 o                         
  -6  13   4        181.90        161.29        18.62 o                         
  -5  13   4        134.80         87.10        15.46 o                         
  -4  13   4        174.25        180.08        18.38 o                         
  -3  13   4         21.71         -0.37         5.65 o                         
  -2  13   4         46.20         25.76         5.99 o                         
  -1  13   4          3.53         -2.50         5.32 o                         
   0  13   4         47.49         32.90         6.03 o                         
   1  13   4         92.54        116.11        17.33 o                         
   2  13   4         24.76         18.42         5.62 o                         
   3  13   4         70.71         43.62         7.25 o                         
   4  13   4         10.63          3.88         5.65 o                         
   5  13   4         18.22          9.92         7.98 o                         
   6  13   4         43.95         21.02         6.85 o                         
   7  13   4        131.19        129.17        17.84 o                         
   8  13   4        150.73        147.05        24.12 o                         
  -7  14   4         23.57         -0.29         6.37 o                         
  -6  14   4         28.58          4.29         8.30 o                         
  -5  14   4        129.42         77.05        12.71 o                         
  -4  14   4        140.59         59.63        12.52 o                         
  -3  14   4        984.98       1122.03        66.53 o                         
  -2  14   4        275.63        279.04        21.82 o                         
  -1  14   4         13.72          1.00         5.88 o                         
   0  14   4        591.55        674.05        42.98 o                         
   1  14   4        368.39        388.91        33.24 o                         
   2  14   4        254.39        257.12        21.19 o                         
   3  14   4        112.91        140.44        18.03 o                         
   4  14   4         91.53         62.29        10.76 o                         
   5  14   4        297.12        265.75        29.20 o                         
   6  14   4         66.94         21.91        13.05 o                         
   7  14   4         37.66         12.57         7.52 o                         
   8  14   4         60.65         35.22        18.59 o                         
  -6  15   4         77.90         36.26         8.59 o                         
  -5  15   4         21.52          2.22         9.66 o                         
  -4  15   4         40.11         13.34         7.04 o                         
  -3  15   4         67.44         26.06         7.07 o                         
  -2  15   4         11.71         -3.05         6.53 o                         
  -1  15   4         42.72         25.04         6.77 o                         
   0  15   4         19.69         19.59         8.34 o                         
   1  15   4          1.72          0.01        13.16 o                         
   2  15   4          0.05         -0.40         8.06 o                         
   3  15   4         31.46          0.32        11.62 o                         
   4  15   4         35.78         21.32         7.07 o                         
   5  15   4          3.68         -7.40         8.10 o                         
   6  15   4         41.86         31.83         7.55 o                         
   7  15   4         62.55         43.24         8.53 o                         
  -5  16   4        175.33         81.25        20.85 o                         
  -4  16   4        412.03        462.93        50.97 o                         
  -3  16   4        275.38        230.23        23.74 o                         
  -2  16   4        159.69        174.47        19.42 o                         
  -1  16   4        220.06        260.47        26.77 o                         
   0  16   4        680.11        811.37        54.46 o                         
   1  16   4        529.98        681.21        43.66 o                         
   2  16   4        193.57        146.24        18.65 o                         
   3  16   4        143.45        170.30        19.08 o                         
   4  16   4        105.04        146.74        17.99 o                         
   5  16   4         54.48        101.97        17.13 o                         
   6  16   4         21.04          9.55         7.71 o                         
  -4  17   4         76.43         28.48         8.24 o                         
  -3  17   4         41.52         20.19         7.92 o                         
  -2  17   4         42.78         37.84         8.28 o                         
  -1  17   4         43.20         26.22         7.90 o                         
   0  17   4         22.54         41.02        10.97 o                         
   1  17   4         13.38          9.48         6.24 o                         
   2  17   4         90.27        152.16        21.83 o                         
   3  17   4          6.49         14.17         7.43 o                         
   4  17   4         13.28         13.00         8.01 o                         
   5  17   4          4.69         -7.16         8.82 o                         
  -2  18   4         88.71         65.89        13.33 o                         
  -1  18   4          9.87         -7.70         7.95 o                         
   0  18   4        109.59         61.45        11.12 o                         
   1  18   4        460.56        668.58        40.97 o                         
   2  18   4        297.43        420.14        28.45 o                         
   3  18   4         11.66         -5.04         9.34 o                         
   4  18   4         32.36         14.81        11.90 o                         
  -1 -18   5         32.84         59.49        22.99 o                         
   0 -18   5         54.58        108.80        16.79 o                         
   1 -18   5        120.64        201.61        20.75 o                         
   2 -18   5        218.60        353.77        28.75 o                         
  -3 -17   5          1.67         -1.89        10.62 o                         
  -2 -17   5          8.50         -2.35         5.45 o                         
  -1 -17   5         23.77         13.33         5.64 o                         
   0 -17   5          0.00        -11.61        12.52 o                         
   1 -17   5          8.83         -0.58         7.39 o                         
   2 -17   5          1.59         -6.91         8.67 o                         
   3 -17   5         24.69         53.02        14.60 o                         
   4 -17   5         25.09         11.16         9.38 o                         
  -4 -16   5         14.97         19.05         6.78 o                         
  -3 -16   5         82.35        103.00        13.21 o                         
  -2 -16   5         70.78         37.18         9.22 o                         
  -1 -16   5          7.16          8.33         5.30 o                         
   0 -16   5         93.73        185.43        22.92 o                         
   1 -16   5        480.10        796.83        54.86 o                         
   2 -16   5        632.80       1148.34        77.68 o                         
   3 -16   5        246.89        353.51        85.85 o                         
   5 -16   5         44.30         35.50        10.34 o                         
   6 -16   5        176.21        262.74        37.70 o                         
  -5 -15   5         57.34        101.67        16.18 o                         
  -4 -15   5          5.15          2.43         6.29 o                         
  -3 -15   5         43.51         34.22         5.42 o                         
  -2 -15   5         70.87        114.57        14.43 o                         
  -1 -15   5         21.51         35.66         8.83 o                         
   0 -15   5          2.30         12.74        38.20 o                         
   1 -15   5         19.64          3.12        12.52 o                         
   2 -15   5         59.69        113.01        14.37 o                         
   3 -15   5         67.99         77.68        18.07 o                         
   4 -15   5        112.05        153.51        22.65 o                         
   5 -15   5         49.58         16.78         9.05 o                         
   6 -15   5        120.86         88.61        22.21 o                         
   7 -15   5         16.76         -9.90         9.90 o                         
  -6 -14   5         11.64         -1.64         8.17 o                         
  -5 -14   5         41.32          6.86         6.36 o                         
  -4 -14   5          9.00         -0.40         5.74 o                         
  -3 -14   5         23.21          8.21         5.48 o                         
  -2 -14   5         22.96         29.79         7.57 o                         
  -1 -14   5         38.35         29.48         4.75 o                         
   0 -14   5         10.57          6.82         4.91 o                         
   1 -14   5         75.49         39.55        25.02 o                         
   2 -14   5         90.69         80.83        12.64 o                         
   3 -14   5         97.69        129.97        46.95 o                         
   4 -14   5         33.65          6.35        11.02 o                         
   5 -14   5        114.78        165.86        23.19 o                         
   6 -14   5        355.72        550.95        40.17 o                         
   7 -14   5        211.83        146.62        24.07 o                         
  -7 -13   5          0.75         -1.51         8.55 o                         
  -6 -13   5         63.10         68.66        11.40 o                         
  -5 -13   5         15.05         -5.72         7.37 o                         
  -4 -13   5         19.28         -0.71         5.33 o                         
  -3 -13   5         47.14         30.03         5.43 o                         
  -2 -13   5         59.79         73.17         9.98 o                         
  -1 -13   5          2.91          4.97         3.93 o                         
   0 -13   5          3.39         -1.12         5.32 o                         
   1 -13   5         59.12         68.66        10.91 o                         
   2 -13   5         20.95          0.69         4.74 o                         
   3 -13   5         83.06         77.66        41.56 o                         
   4 -13   5         54.70         28.22        10.47 o                         
   5 -13   5         57.08          4.61        16.37 o                         
   6 -13   5          3.55         -5.25         5.59 o                         
   7 -13   5         19.94          4.59         6.29 o                         
   8 -13   5         40.00         13.38         6.76 o                         
  -7 -12   5         71.18         58.03        13.79 o                         
  -6 -12   5         45.02         33.20        13.26 o                         
  -5 -12   5        152.29         19.37         8.26 o                         
  -4 -12   5        160.97        121.43        15.24 o                         
  -3 -12   5         67.17         73.00        11.01 o                         
  -2 -12   5         29.99         13.81         4.64 o                         
  -1 -12   5         27.78         16.49         4.79 o                         
   0 -12   5         51.04         54.29         7.62 o                         
   1 -12   5         55.71         21.03         4.63 o                         
   2 -12   5        139.67        219.71        21.24 o                         
   3 -12   5          1.81        154.77        79.55 o                         
   4 -12   5          7.00         -4.18        10.69 o                         
   5 -12   5        613.73        824.39        52.94 o                         
   6 -12   5        564.26        706.17        49.19 o                         
   7 -12   5        131.35         41.31        12.71 o                         
   8 -12   5         30.22          0.16         7.57 o                         
   9 -12   5         20.02         -9.30        17.68 o                         
  -8 -11   5         17.12          0.45         7.06 o                         
  -7 -11   5        121.89        133.92        17.71 o                         
  -6 -11   5        199.45        196.02        18.34 o                         
  -5 -11   5          2.30          7.32         6.55 o                         
  -4 -11   5        141.13         52.30        15.78 o                         
  -3 -11   5         20.84         16.14        11.33 o                         
  -2 -11   5        100.95         53.74        10.39 o                         
  -1 -11   5         28.82         11.96         4.02 o                         
   0 -11   5          1.00         -2.68         3.79 o                         
   1 -11   5        233.34        286.93        19.75 o                         
   2 -11   5         24.31         12.52         9.04 o                         
   3 -11   5        256.07        332.90        24.46 o                         
   4 -11   5        188.95        209.00        17.97 o                         
   5 -11   5         19.48         -3.74         5.24 o                         
   6 -11   5         61.64         53.13         8.76 o                         
   7 -11   5          8.35         -3.63         3.63 o                         
   8 -11   5         49.94         41.40         6.95 o                         
   9 -11   5         72.78         23.64         7.11 o                         
  -8 -10   5         93.72         43.58        14.26 o                         
  -7 -10   5        173.84        244.30        22.22 o                         
  -6 -10   5        104.69         -3.61         7.08 o                         
  -5 -10   5        147.22          5.85         5.27 o                         
  -4 -10   5       2935.84       3126.53       161.66 o                         
  -3 -10   5       3048.34       3359.26       174.97 o                         
  -2 -10   5        284.91        231.80        17.03 o                         
  -1 -10   5         80.45         51.84         8.50 o                         
   0 -10   5         11.54          4.59         3.50 o                         
   1 -10   5       1507.55       1581.61        84.04 o                         
   2 -10   5       1339.07       1578.87        84.16 o                         
   3 -10   5        543.39        439.84        26.49 o                         
   4 -10   5        292.13        413.21        45.17 o                         
   5 -10   5         35.84         20.04         4.54 o                         
   6 -10   5         70.63         32.18         5.53 o                         
   7 -10   5        173.71        118.08        13.12 o                         
   8 -10   5         40.31          2.16         6.84 o                         
   9 -10   5         40.74         24.46         6.76 o                         
  -8  -9   5         63.72         23.25         9.06 o                         
  -7  -9   5        252.53        194.34        18.70 o                         
  -6  -9   5        111.26         97.33        13.37 o                         
  -5  -9   5         44.74         21.01         5.16 o                         
  -4  -9   5          8.53          5.39         4.55 o                         
  -3  -9   5        117.52         96.91        10.81 o                         
  -2  -9   5        651.25        768.66        43.11 o                         
  -1  -9   5        181.34        187.59        14.22 o                         
   0  -9   5         20.28         26.05         6.93 o                         
   1  -9   5        339.39        350.54        22.03 o                         
   2  -9   5         14.94         -0.39        11.58 o                         
   3  -9   5         26.65         39.77        11.49 o                         
   4  -9   5         76.82         76.58        10.36 o                         
   5  -9   5         20.88         17.37         4.23 o                         
   6  -9   5         30.57          3.39         4.62 o                         
   7  -9   5        161.57        173.00        16.53 o                         
   8  -9   5         14.40         -5.22         7.43 o                         
   9  -9   5         36.31         17.99         6.38 o                         
  10  -9   5         10.79         -1.22         7.63 o                         
  -9  -8   5         28.44         19.98         5.93 o                         
  -8  -8   5        135.44        158.06        19.66 o                         
  -7  -8   5         15.55         -1.38         5.60 o                         
  -6  -8   5        273.88        167.90        13.53 o                         
  -5  -8   5        714.88        576.89        41.12 o                         
  -4  -8   5       2520.59       2422.55       140.92 o                         
  -3  -8   5       3838.38       3768.56       194.91 o                         
  -2  -8   5       1281.71       1410.17        74.82 o                         
  -1  -8   5         77.23         66.10         9.56 o                         
   0  -8   5       6291.46       6036.46       370.61 o                         
   1  -8   5       5984.78       5245.57       294.68 o                         
   2  -8   5        281.85        137.65        31.38 o                         
   3  -8   5         20.77         47.50        26.77 o                         
   4  -8   5         50.37         48.42        18.13 o                         
   5  -8   5         55.32         26.63         4.08 o                         
   6  -8   5        309.35        233.62        30.58 o                         
   7  -8   5         18.37         -1.05         5.45 o                         
   8  -8   5         24.40         -2.56         5.16 o                         
   9  -8   5         86.99        104.50        13.11 o                         
  10  -8   5         18.66         -0.70         6.77 o                         
  -9  -7   5         10.52          1.36         5.63 o                         
  -8  -7   5         34.13          5.21         5.19 o                         
  -7  -7   5         19.04         25.03         4.93 o                         
  -6  -7   5        387.19        366.82        22.06 o                         
  -5  -7   5         88.12         53.62         8.79 o                         
  -4  -7   5         25.16         17.00         4.09 o                         
  -3  -7   5        277.77        297.17        19.59 o                         
  -2  -7   5        153.13        126.78        10.26 o                         
  -1  -7   5       1549.78       1497.03        78.06 o                         
   0  -7   5        278.00        251.56        16.07 o                         
   1  -7   5       2787.53       2905.58       259.03 o                         
   2  -7   5        148.26        141.44        11.92 o                         
   3  -7   5        246.93        174.12        11.51 o                         
   4  -7   5         23.40         11.76         3.75 o                         
   5  -7   5        106.93         75.93         8.49 o                         
   6  -7   5        153.48        133.61        11.40 o                         
   7  -7   5         69.61         71.62        10.92 o                         
   8  -7   5        114.05        115.63        12.95 o                         
   9  -7   5         10.50         10.95         6.37 o                         
  10  -7   5         26.21          8.60         7.84 o                         
  -9  -6   5         58.49         79.23        21.84 o                         
  -8  -6   5         24.58          6.25         5.38 o                         
  -7  -6   5        126.29         83.58        11.39 o                         
  -6  -6   5         46.44         29.86         5.49 o                         
  -5  -6   5        439.44        446.26        24.80 o                         
  -4  -6   5       1156.10       1111.23        54.41 o                         
  -3  -6   5        455.66        434.32        25.83 o                         
  -2  -6   5         62.85         59.82         6.72 o                         
  -1  -6   5       4159.09       3993.01       244.59 o                         
   0  -6   5      15875.49      13708.32      1268.88 o                         
   1  -6   5      13356.83      12280.87      1278.22 o                         
   2  -6   5       5621.87       5100.65       531.41 o                         
   3  -6   5        502.40        475.43        35.95 o                         
   4  -6   5        755.31        683.03        41.52 o                         
   5  -6   5       2932.33       2632.26       125.20 o                         
   6  -6   5        647.29        593.83        32.22 o                         
   7  -6   5          5.53         -1.13         4.39 o                         
   8  -6   5        422.18        355.00        21.94 o                         
   9  -6   5          0.56         -2.24         5.62 o                         
  10  -6   5         36.65         15.36         6.42 o                         
  11  -6   5          4.80         -0.01         6.86 o                         
  -9  -5   5          3.23         53.39        50.49 o                         
  -8  -5   5         79.25        100.44        27.13 o                         
  -7  -5   5         28.11          4.59         4.51 o                         
  -6  -5   5         70.79         27.74         4.39 o                         
  -5  -5   5          8.41          6.53         3.36 o                         
  -4  -5   5        184.71        176.96        21.16 o                         
  -3  -5   5          6.12         -0.89         2.35 o                         
  -2  -5   5         82.83         42.73         4.89 o                         
  -1  -5   5       2011.68       2187.22       216.03 o                         
   0  -5   5       1228.34       1153.88        59.64 o                         
   1  -5   5       2172.97       1844.85       123.65 o                         
   2  -5   5       2454.28       2282.23       217.44 o                         
   3  -5   5       1559.29       1351.23        78.88 o                         
   4  -5   5       1230.24       1356.49        79.82 o                         
   5  -5   5         90.70         72.04         8.21 o                         
   6  -5   5         47.98         42.87         7.94 o                         
   7  -5   5         59.71         34.01         5.41 o                         
   8  -5   5        741.98        788.89        42.48 o                         
   9  -5   5        237.70        254.91        19.17 o                         
  10  -5   5         13.33         14.81         6.41 o                         
  11  -5   5         27.63         20.67         7.15 o                         
 -10  -4   5         26.16          3.88         7.44 o                         
  -9  -4   5        240.43        254.20        22.00 o                         
  -8  -4   5         32.40         26.51         5.09 o                         
  -7  -4   5         86.51         48.33         7.07 o                         
  -6  -4   5         47.55         39.91        12.37 o                         
  -5  -4   5        154.36        178.03        11.91 o                         
  -4  -4   5        467.36        490.86        25.92 o                         
  -3  -4   5        299.17        290.42        16.07 o                         
  -2  -4   5       1595.16       1569.73        81.55 o                         
  -1  -4   5      12333.56      12408.92      1057.55 o                         
   0  -4   5       4215.79       3603.73       268.78 o                         
   1  -4   5       7943.62       6224.60       564.07 o                         
   2  -4   5       4515.86       4212.21       337.45 o                         
   3  -4   5        597.60        702.50        60.16 o                         
   4  -4   5      18645.55      17427.36      2003.97 o                         
   5  -4   5       1730.86       1643.25        79.17 o                         
   6  -4   5       3113.26       3150.07       149.76 o                         
   7  -4   5        968.73       1849.68       315.90 o                         
   8  -4   5         95.90        147.26        13.48 o                         
   9  -4   5        277.72        301.09        20.70 o                         
  10  -4   5        114.56        114.38        14.78 o                         
  11  -4   5         24.78         19.86         6.89 o                         
 -10  -3   5         18.35          9.31         5.34 o                         
  -9  -3   5          9.58          7.71         9.61 o                         
  -8  -3   5        104.96         85.03        10.35 o                         
  -7  -3   5         49.96         10.77         5.30 o                         
  -6  -3   5         91.62         48.56        20.74 o                         
  -5  -3   5         25.66         15.91         4.27 o                         
  -4  -3   5        107.15         86.41         7.58 o                         
  -3  -3   5        485.31        359.56        19.18 o                         
  -2  -3   5       1011.24       1111.83        58.03 o                         
  -1  -3   5       3757.92       3958.42       200.84 o                         
   0  -3   5        213.40        218.44        27.68 o                         
   1  -3   5        121.83        104.40        17.57 o                         
   2  -3   5        104.22        180.68        10.24 o                         
   3  -3   5        194.48        270.67        18.05 o                         
   4  -3   5       4067.34       3941.92       202.54 o                         
   5  -3   5        547.17        741.87        41.91 o                         
   6  -3   5         87.16        135.46        10.88 o                         
   7  -3   5       1171.90       1213.48        60.85 o                         
   8  -3   5        154.18        259.03        17.64 o                         
   9  -3   5        137.40        240.98        17.77 o                         
  10  -3   5        132.65        360.34        23.99 o                         
  11  -3   5         14.68         31.65         7.82 o                         
 -10  -2   5         96.80        101.87        13.93 o                         
  -9  -2   5        157.26        187.10        15.72 o                         
  -8  -2   5        598.37        753.54        40.48 o                         
  -7  -2   5        106.44         85.75        16.48 o                         
  -6  -2   5        273.57        271.68        19.10 o                         
  -5  -2   5       1629.50       1559.65        75.34 o                         
  -4  -2   5         71.63         68.92         6.92 o                         
  -3  -2   5        365.80        320.63        17.42 o                         
  -2  -2   5        138.74        149.90         9.05 o                         
  -1  -2   5        513.96        773.88        45.45 o                         
   1  -2   5        332.02        270.34        13.46 o                         
   2  -2   5       1783.76       1348.80        63.71 o                         
   3  -2   5       5218.98       4182.92       239.35 o                         
   4  -2   5       2304.67       1995.59        94.87 o                         
   5  -2   5       3625.28       3634.22       170.39 o                         
   6  -2   5       4310.57       4491.28       212.26 o                         
   7  -2   5       1204.38       2025.00        98.07 o                         
   8  -2   5         67.89        133.93        12.60 o                         
   9  -2   5        285.56        390.24        23.93 o                         
  10  -2   5        394.12        620.80        37.78 o                         
  11  -2   5         17.87         31.68         8.91 o                         
 -10  -1   5         19.93          2.19         4.86 o                         
  -9  -1   5         11.91          1.25         4.70 o                         
  -8  -1   5        389.02        386.80        23.73 o                         
  -7  -1   5        414.63        498.77        40.67 o                         
  -6  -1   5       1263.37       1345.11        73.16 o                         
  -5  -1   5        104.97         94.33        11.92 o                         
  -4  -1   5        190.70        235.60        14.08 o                         
  -3  -1   5        101.57        101.89         7.53 o                         
  -2  -1   5       2475.02       2272.65       106.97 o                         
  -1  -1   5       1620.56       1381.68        64.74 o                         
   1  -1   5        680.31        668.09        31.69 o                         
   2  -1   5        933.86        939.24        44.84 o                         
   3  -1   5       2999.43       2687.29       179.14 o                         
   4  -1   5         41.05         65.51         6.92 o                         
   5  -1   5          7.03          6.19         3.12 o                         
   6  -1   5       2574.72       2560.32       122.14 o                         
   7  -1   5        718.19        872.92        45.10 o                         
   8  -1   5        108.46        216.99        16.48 o                         
   9  -1   5         61.25        154.32        20.19 o                         
  10  -1   5        110.11        301.01        21.24 o                         
  11  -1   5         93.58        154.53        20.59 o                         
 -10   0   5         59.13         53.27         9.87 o                         
  -9   0   5        145.04        176.60        13.76 o                         
  -8   0   5         72.41        100.07        10.77 o                         
  -7   0   5        487.91        549.48        30.68 o                         
  -6   0   5       1133.77       1134.75        51.90 o                         
  -5   0   5       1893.09       1857.51        89.41 o                         
  -4   0   5       2992.00       2363.36       112.21 o                         
  -3   0   5       1833.47       1777.71        77.86 o                         
  -2   0   5        399.39        334.05        15.90 o                         
  -1   0   5        351.62        417.89        20.52 o                         
   0   0   5       2424.49       2085.45        97.17 o                         
   1   0   5       2025.37       2157.94        93.17 o                         
   2   0   5        143.64        143.85        10.28 o                         
   3   0   5       1047.39        881.15        52.15 o                         
   4   0   5        153.44        127.85         9.25 o                         
   5   0   5       3461.93       3703.23       231.66 o                         
   6   0   5       1819.32       2608.71       124.59 o                         
   7   0   5        119.72        248.91        16.23 o                         
   8   0   5        702.18       1000.53        53.44 o                         
   9   0   5        326.70        441.62        26.63 o                         
  10   0   5        396.58        626.12        32.73 o                         
  11   0   5         73.36        256.00        26.25 o                         
 -10   1   5         54.04         31.92         6.79 o                         
  -9   1   5        410.92        408.01        25.21 o                         
  -8   1   5        521.96        515.51        27.03 o                         
  -7   1   5        637.54        607.98        30.48 o                         
  -6   1   5         32.11         93.52         9.58 o                         
  -5   1   5         78.60        110.34         9.50 o                         
  -4   1   5        267.37        325.50        18.12 o                         
  -3   1   5         80.33         43.34         5.28 o                         
  -2   1   5       1743.07       1584.41        68.52 o                         
  -1   1   5         38.09         72.96         7.29 o                         
   0   1   5         79.23         66.13         9.68 o                         
   1   1   5        200.03        299.68        21.11 o                         
   2   1   5        297.97        387.08        47.79 o                         
   3   1   5       1427.93       1159.22        55.48 o                         
   4   1   5       1003.29       1321.17        63.72 o                         
   5   1   5       2323.78       2587.51       243.66 o                         
   6   1   5        467.98        637.18        34.62 o                         
   7   1   5       1078.75       1380.73        68.25 o                         
   8   1   5        119.63        192.24        14.61 o                         
   9   1   5         11.69         40.52        10.60 o                         
  10   1   5        398.50        632.80        37.34 o                         
  11   1   5        178.12        321.14        20.09 o                         
 -10   2   5         30.57         12.57         6.79 o                         
  -9   2   5        149.63        155.35        15.52 o                         
  -8   2   5        132.40        235.45        19.56 o                         
  -7   2   5        382.20        355.40        22.12 o                         
  -6   2   5       4731.40       4445.90       210.37 o                         
  -5   2   5       3336.46       3153.07       149.56 o                         
  -4   2   5       3287.95       2825.73       146.93 o                         
  -3   2   5        290.56        321.87        25.91 o                         
  -2   2   5        242.59        317.18        16.92 o                         
  -1   2   5       8186.30       7756.03       631.16 o                         
   1   2   5      10815.57      11810.85      1358.38 o                         
   2   2   5        164.54        208.07        15.39 o                         
   3   2   5        450.33        450.28        23.35 o                         
   4   2   5       3469.05       3808.93       274.46 o                         
   5   2   5        108.81         74.13         7.90 o                         
   6   2   5        225.25        327.18        19.72 o                         
   7   2   5        800.75        929.35        47.34 o                         
   8   2   5         60.60         22.39         4.89 o                         
   9   2   5        697.79        847.78        45.83 o                         
  10   2   5        489.61        707.95        40.66 o                         
  11   2   5         32.51         54.86        10.50 o                         
 -10   3   5         13.14         12.06         6.72 o                         
  -9   3   5        219.70        247.72        18.93 o                         
  -8   3   5        229.01        256.06        18.06 o                         
  -7   3   5        124.88        130.91        12.37 o                         
  -6   3   5        163.84        358.65        21.49 o                         
  -5   3   5         67.20        148.62        11.10 o                         
  -4   3   5        286.81        308.04        17.78 o                         
  -3   3   5        864.10        977.24        47.74 o                         
  -2   3   5       1023.26       1461.06        69.76 o                         
  -1   3   5       4839.01       4134.78       238.30 o                         
   0   3   5         80.01        314.85        31.35 o                         
   1   3   5       5848.83       5807.46       470.58 o                         
   2   3   5        148.44        126.54         8.36 o                         
   3   3   5         16.64         20.20         2.77 o                         
   4   3   5        610.28        467.75        24.88 o                         
   5   3   5        338.73        367.79        20.85 o                         
   6   3   5        326.90        362.58        21.00 o                         
   7   3   5        545.07        601.63        32.72 o                         
   8   3   5        229.23        206.65        15.53 o                         
   9   3   5          8.61         17.59         5.39 o                         
  10   3   5        516.98        782.62        44.46 o                         
  11   3   5        127.74        184.99        18.12 o                         
 -10   4   5         70.96         33.67         7.29 o                         
  -9   4   5         75.58        119.50        14.70 o                         
  -8   4   5         79.63        111.67        13.14 o                         
  -7   4   5        257.39        314.59        20.22 o                         
  -6   4   5       1463.57       1414.31        69.86 o                         
  -5   4   5       4374.24       4248.45       200.86 o                         
  -4   4   5        372.72        469.99        25.29 o                         
  -3   4   5       1326.04       1625.45        71.88 o                         
  -2   4   5       8023.51       8290.49       388.30 o                         
  -1   4   5      27249.94      25195.02      2891.26 o                         
   1   4   5       2208.86       2196.92       114.27 o                         
   2   4   5        174.33        345.16        18.80 o                         
   3   4   5       1967.34       2003.18        95.41 o                         
   4   4   5        642.92        694.01        43.91 o                         
   5   4   5        688.65        862.53        43.74 o                         
   6   4   5        234.84        383.31        22.54 o                         
   7   4   5        214.95        252.87        16.41 o                         
   8   4   5        553.73        588.39        33.28 o                         
   9   4   5          7.23          7.39         5.33 o                         
  10   4   5        107.47        116.00        14.83 o                         
  11   4   5         26.39         41.69         7.50 o                         
 -10   5   5         51.27         47.20        11.05 o                         
  -9   5   5          7.19          8.39         8.32 o                         
  -8   5   5         16.70         19.82         5.60 o                         
  -7   5   5         79.23        121.57        12.60 o                         
  -6   5   5         12.21          9.76         4.33 o                         
  -5   5   5        584.84        655.05        34.88 o                         
  -4   5   5        188.19        208.49        12.00 o                         
  -3   5   5        279.36        305.80        15.83 o                         
  -2   5   5         87.71        110.64        14.88 o                         
  -1   5   5         58.64        298.67        20.25 o                         
   0   5   5         60.61        220.67        18.82 o                         
   1   5   5        185.49        185.65        15.82 o                         
   2   5   5        109.22        157.39        12.15 o                         
   3   5   5         90.18        111.10         8.76 o                         
   4   5   5       6605.05       6547.45       307.76 o                         
   5   5   5        182.42        212.58        14.21 o                         
   6   5   5        400.72        431.15        24.95 o                         
   7   5   5          7.34          8.03         4.40 o                         
   8   5   5         19.40         20.88         5.13 o                         
   9   5   5         86.05        114.98        13.87 o                         
  10   5   5         18.35         24.20         6.37 o                         
  11   5   5         82.78         71.89        20.13 o                         
  -9   6   5         88.93         61.18         8.51 o                         
  -8   6   5        148.60        125.79        13.94 o                         
  -7   6   5        254.56        361.25        22.82 o                         
  -6   6   5        245.61        260.34        17.22 o                         
  -5   6   5         64.15         93.05         8.67 o                         
  -4   6   5         52.93         81.18         7.58 o                         
  -3   6   5       1756.46       1730.63        83.53 o                         
  -2   6   5       7096.84       6970.40       356.20 o                         
  -1   6   5      20796.24      23936.77      1933.07 o                         
   0   6   5       2051.70       2235.41       150.42 o                         
   1   6   5        307.36        395.82        29.57 o                         
   2   6   5       2575.35       2581.33       170.75 o                         
   3   6   5       2411.26       2428.37       184.84 o                         
   4   6   5       8317.08       8608.87       653.95 o                         
   5   6   5       3769.99       3934.42       185.11 o                         
   6   6   5        120.45        164.65        30.85 o                         
   7   6   5        168.61        164.17        13.66 o                         
   8   6   5        473.64        495.16        29.82 o                         
   9   6   5         27.74         24.62         6.89 o                         
  10   6   5         20.80          7.62         6.41 o                         
  11   6   5          1.21          2.62         7.63 o                         
  -9   7   5         77.65         69.75        10.65 o                         
  -8   7   5          7.91         -1.72         7.97 o                         
  -7   7   5         96.16         69.07         8.63 o                         
  -6   7   5         47.11         51.37        10.37 o                         
  -5   7   5         26.78         23.60         4.11 o                         
  -4   7   5         42.85         51.76         5.44 o                         
  -3   7   5        521.54        567.48        38.98 o                         
  -2   7   5       1496.66       1456.83        91.53 o                         
  -1   7   5        111.99        263.69        18.93 o                         
   0   7   5         11.34          9.88         5.26 o                         
   1   7   5        226.51        210.02        39.98 o                         
   2   7   5       2032.97       2159.19       153.13 o                         
   3   7   5        318.09        291.80        19.93 o                         
   4   7   5       2241.43       2551.02       120.87 o                         
   5   7   5       2300.64       2382.18       133.94 o                         
   6   7   5         49.00         91.53        10.67 o                         
   7   7   5        662.11        743.31        40.01 o                         
   8   7   5         14.14          2.33         7.49 o                         
   9   7   5          4.47         -6.11         6.11 o                         
  10   7   5        102.14        122.60        16.00 o                         
  11   7   5         23.48         15.37         7.35 o                         
  -9   8   5         26.01         21.99        11.58 o                         
  -8   8   5         79.51         52.04        10.20 o                         
  -7   8   5         89.55         76.05        11.16 o                         
  -6   8   5        727.57        731.83        36.82 o                         
  -5   8   5        250.83        241.47        14.38 o                         
  -4   8   5        101.38         55.44         6.41 o                         
  -3   8   5       1638.31       2178.98       182.53 o                         
  -2   8   5       2277.29       2340.49       136.23 o                         
  -1   8   5        676.37        578.91        33.97 o                         
   0   8   5        220.14        240.70        20.43 o                         
   1   8   5         79.74         71.32        11.35 o                         
   2   8   5       5078.29       5174.88       267.15 o                         
   3   8   5      10408.94      10625.07       544.59 o                         
   4   8   5       9328.45       8844.24       454.75 o                         
   5   8   5        615.75        518.05        29.40 o                         
   6   8   5        228.44        238.61        16.57 o                         
   7   8   5        241.31        248.17        26.03 o                         
   8   8   5        100.25         67.52         9.85 o                         
   9   8   5        137.01        125.80        15.57 o                         
  10   8   5         30.18         18.16         6.92 o                         
  -9   9   5         55.52         33.86         7.42 o                         
  -8   9   5        115.42         63.28         8.56 o                         
  -7   9   5         17.63          0.98         5.56 o                         
  -6   9   5        233.01        185.47        13.73 o                         
  -5   9   5        211.77        199.19        13.39 o                         
  -4   9   5         15.89          8.48         5.25 o                         
  -3   9   5        203.52        199.06        30.24 o                         
  -2   9   5         34.58         13.52         4.48 o                         
  -1   9   5        279.65        248.17        39.29 o                         
   0   9   5         27.05         24.32         5.45 o                         
   1   9   5        137.78        100.47        13.40 o                         
   2   9   5         20.55          7.86         4.10 o                         
   3   9   5        102.04        108.92        11.99 o                         
   4   9   5         15.04         70.42        21.95 o                         
   5   9   5         13.77         10.73         5.10 o                         
   6   9   5        520.61        518.73        30.55 o                         
   7   9   5        255.13        195.94        16.15 o                         
   8   9   5         44.31         -1.82         5.63 o                         
   9   9   5         75.30         83.39        11.69 o                         
  10   9   5         33.69         29.06         8.23 o                         
  -8  10   5         29.59         12.86         6.80 o                         
  -7  10   5         15.92          6.32         6.02 o                         
  -6  10   5        398.18        414.06        22.92 o                         
  -5  10   5       2382.97       2592.94       138.96 o                         
  -4  10   5        120.51         84.90        15.77 o                         
  -3  10   5         27.75         12.44         8.47 o                         
  -2  10   5       1694.36       1778.82        95.12 o                         
  -1  10   5        125.06        122.58        12.33 o                         
   0  10   5          8.85          5.41         5.28 o                         
   1  10   5       1481.59       1913.83       366.85 o                         
   2  10   5       2569.63       2636.17       138.43 o                         
   3  10   5       2943.34       2914.97       153.19 o                         
   4  10   5        216.32        135.19        15.63 o                         
   5  10   5        177.73         15.42        15.29 o                         
   6  10   5         68.09         25.52         6.10 o                         
   7  10   5        434.13        395.98        24.63 o                         
   8  10   5        911.02       1152.16        61.58 o                         
   9  10   5        115.25        114.85        16.43 o                         
  10  10   5         10.18         -4.84         8.32 o                         
  -8  11   5        133.58         93.61        13.59 o                         
  -7  11   5         85.23         55.25         6.68 o                         
  -6  11   5          4.80         -2.30         5.54 o                         
  -5  11   5        358.86        400.92        28.12 o                         
  -4  11   5        161.36        129.19        15.04 o                         
  -3  11   5         22.35         -0.76         5.00 o                         
  -2  11   5        164.79        142.95        13.95 o                         
  -1  11   5        233.65        208.45        17.69 o                         
   0  11   5         10.43          8.84         4.67 o                         
   1  11   5          6.88          4.94         5.69 o                         
   2  11   5         21.35         -0.94         4.67 o                         
   3  11   5         71.24         22.89         6.17 o                         
   4  11   5         24.36         10.39         5.16 o                         
   5  11   5        131.99        106.36        14.40 o                         
   6  11   5         68.08         35.86         6.38 o                         
   7  11   5         23.14         -7.78         8.27 o                         
   8  11   5         80.26         58.11        14.42 o                         
   9  11   5        107.12        130.56        16.84 o                         
  -7  12   5        146.44        115.87        14.74 o                         
  -6  12   5        132.38         88.72        10.90 o                         
  -5  12   5        209.81        187.07        18.99 o                         
  -4  12   5        248.81        234.62        20.25 o                         
  -3  12   5        267.87        262.90        42.92 o                         
  -2  12   5        828.40        835.24        49.09 o                         
  -1  12   5        701.57        844.09        49.27 o                         
   0  12   5         44.27         30.55         6.32 o                         
   1  12   5          4.07         -0.58         6.29 o                         
   2  12   5        627.24        731.82        44.35 o                         
   3  12   5        119.36         85.36        12.86 o                         
   4  12   5         47.96         13.19         9.54 o                         
   5  12   5          0.93         -3.21         5.65 o                         
   6  12   5        208.26        171.87        17.50 o                         
   7  12   5        807.87        928.26        79.13 o                         
   8  12   5        119.13         80.62        13.00 o                         
   9  12   5         49.07          6.75         8.06 o                         
  -7  13   5          9.61          4.73         7.45 o                         
  -6  13   5        105.55         35.31         9.21 o                         
  -5  13   5         16.79          1.19         6.76 o                         
  -4  13   5        283.62        263.57        22.10 o                         
  -3  13   5        148.48        152.15        16.32 o                         
  -2  13   5        124.60        127.94        15.17 o                         
  -1  13   5         19.91          5.80         8.14 o                         
   0  13   5          0.68         -5.54         5.54 o                         
   1  13   5          9.41          0.32         6.96 o                         
   2  13   5        237.85        249.13        20.32 o                         
   3  13   5          9.02         -3.95         6.48 o                         
   4  13   5        172.91        137.87        15.48 o                         
   5  13   5        147.02        137.76        15.89 o                         
   6  13   5         15.18         -1.65         6.83 o                         
   7  13   5          9.76         -7.20         7.20 o                         
   8  13   5         46.76         32.77        10.31 o                         
  -6  14   5         59.98         25.54         8.09 o                         
  -5  14   5         15.10          7.10         8.37 o                         
  -4  14   5        124.61         70.43        14.85 o                         
  -3  14   5        737.00        755.62        52.33 o                         
  -2  14   5       2131.32       2407.53       145.60 o                         
  -1  14   5       1297.75       1604.66        90.10 o                         
   0  14   5        142.83        128.50        15.80 o                         
   1  14   5         38.25         19.05         7.88 o                         
   2  14   5        497.58        537.47        42.75 o                         
   3  14   5        920.07       1092.04        64.10 o                         
   4  14   5        150.28        138.33        16.36 o                         
   5  14   5         64.26         35.95        10.71 o                         
   6  14   5        160.18        246.52        22.67 o                         
   7  14   5         61.49         31.65         8.79 o                         
   8  14   5         45.13          7.33         7.97 o                         
  -6  15   5         32.21          3.73         8.84 o                         
  -5  15   5         73.55         45.92        10.75 o                         
  -4  15   5          1.78         -3.78        12.15 o                         
  -3  15   5         84.60         76.37        15.55 o                         
  -2  15   5        145.84        166.83        18.23 o                         
  -1  15   5          4.64         -4.45         8.70 o                         
   0  15   5          0.69         -1.56         7.90 o                         
   1  15   5         97.25        153.31        18.33 o                         
   2  15   5         19.29          4.34         6.33 o                         
   3  15   5         39.00         25.77         8.93 o                         
   4  15   5         25.23         16.17         6.85 o                         
   5  15   5          1.52         -3.03        15.86 o                         
   6  15   5         85.95         58.73         9.70 o                         
   7  15   5          3.46        -10.16        10.16 o                         
  -5  16   5        105.87         13.38        10.58 o                         
  -4  16   5        512.62        475.01        66.73 o                         
  -3  16   5        546.28        525.25        36.77 o                         
  -2  16   5        734.23        801.53        62.68 o                         
  -1  16   5        532.60        660.03        44.03 o                         
   0  16   5        292.22        350.63        27.02 o                         
   1  16   5        244.47        286.58        24.35 o                         
   2  16   5        474.66        597.08        41.85 o                         
   3  16   5        529.12        669.24        46.19 o                         
   4  16   5        144.72         90.08        12.84 o                         
   5  16   5         20.06         -8.72        19.73 o                         
   6  16   5         10.12          4.96         7.64 o                         
  -4  17   5         22.95         18.17         8.20 o                         
  -3  17   5         46.79         36.92        17.91 o                         
  -2  17   5         38.43          9.19         8.01 o                         
  -1  17   5         37.59         37.46         8.58 o                         
   0  17   5          0.79         -7.62         7.62 o                         
   1  17   5         50.35         39.97         7.27 o                         
   2  17   5         18.84          2.94         7.42 o                         
   3  17   5          1.53         -2.74         7.35 o                         
   4  17   5         13.46          0.09         8.75 o                         
   5  17   5         25.34         26.88        11.14 o                         
  -2  18   5         53.23         49.79         9.39 o                         
  -1  18   5         57.72          7.36         8.45 o                         
   0  18   5        176.34        216.82        23.16 o                         
   1  18   5         20.51         -6.77         6.77 o                         
   2  18   5        191.31        260.64        23.70 o                         
   3  18   5        202.57        230.16        23.83 o                         
   4  18   5        189.82        204.32        23.05 o                         
   1 -18   6         22.11         27.25        18.37 o                         
  -2 -17   6          1.93         -6.03         6.03 o                         
  -1 -17   6          7.40         -5.03         7.33 o                         
   0 -17   6          4.95          1.07         7.96 o                         
   1 -17   6         10.73          1.37         6.23 o                         
   2 -17   6          1.46         -5.13         6.59 o                         
   3 -17   6          2.76         -2.93         8.29 o                         
   4 -17   6          2.71         -0.39         7.83 o                         
  -4 -16   6         16.16         -1.21         5.35 o                         
  -3 -16   6          2.78          0.63         5.73 o                         
  -2 -16   6         57.64        131.28        13.50 o                         
  -1 -16   6        200.30        398.59        25.67 o                         
   0 -16   6        120.26        176.25        17.74 o                         
   1 -16   6         26.27         69.62        13.83 o                         
   2 -16   6        123.83        214.23        20.05 o                         
   3 -16   6        370.84        587.18        41.98 o                         
   4 -16   6        200.02        240.72        22.31 o                         
   5 -16   6        159.12        265.14        46.84 o                         
  -5 -15   6          1.82         -8.04         8.04 o                         
  -4 -15   6          1.88         -1.11         5.87 o                         
  -3 -15   6         24.92         20.12         5.01 o                         
  -2 -15   6          0.69         -4.23         4.57 o                         
   0 -15   6         12.23         11.34         5.30 o                         
   1 -15   6          5.81          4.05         5.79 o                         
   2 -15   6         13.32          0.14         5.61 o                         
   3 -15   6         12.41         -2.20         6.02 o                         
   4 -15   6          9.21         13.79         6.32 o                         
   5 -15   6         75.85         60.36        24.75 o                         
   6 -15   6        125.18        170.47        25.85 o                         
  -6 -14   6        162.77        253.34        31.12 o                         
  -5 -14   6        149.77        365.65        28.20 o                         
  -4 -14   6          8.10          4.70         6.80 o                         
  -3 -14   6         83.98        111.37        12.02 o                         
  -2 -14   6         58.65         78.77        10.55 o                         
  -1 -14   6        121.07        216.16        17.19 o                         
   0 -14   6        105.64        114.00        12.70 o                         
   1 -14   6         14.90         -0.79         5.60 o                         
   2 -14   6          6.51          1.73         5.10 o                         
   3 -14   6        116.67        215.42        30.32 o                         
   4 -14   6        225.83        327.06        33.44 o                         
   5 -14   6         37.69          3.90         8.08 o                         
   6 -14   6         33.50         16.70         7.38 o                         
   7 -14   6        130.09        143.75        16.74 o                         
  -6 -13   6          6.09         -0.31         7.76 o                         
  -5 -13   6         13.12         -6.02         6.02 o                         
  -4 -13   6         26.99         33.77         9.85 o                         
  -3 -13   6          0.65         -6.29         6.29 o                         
  -2 -13   6         19.70          8.48         4.11 o                         
  -1 -13   6         29.88         37.33         5.07 o                         
   0 -13   6          0.79         -4.40         4.44 o                         
   1 -13   6          5.47          3.38         4.54 o                         
   2 -13   6         12.14          3.89         4.81 o                         
   3 -13   6        241.39        376.21        43.07 o                         
   4 -13   6         60.16         33.19         7.69 o                         
   5 -13   6         50.50         22.70         6.28 o                         
   6 -13   6         34.22         -3.91         6.54 o                         
   7 -13   6        109.67         58.84        11.91 o                         
   8 -13   6         32.22          4.29         7.72 o                         
  -7 -12   6        221.45        362.21        28.74 o                         
  -6 -12   6        507.36        916.02        62.68 o                         
  -5 -12   6        307.27        370.43        40.50 o                         
  -4 -12   6         35.70          8.14         7.13 o                         
  -3 -12   6         85.03         20.11         5.03 o                         
  -2 -12   6        164.28        174.38        12.82 o                         
  -1 -12   6        214.69        386.72        22.14 o                         
   0 -12   6         44.24         94.62        13.52 o                         
   1 -12   6         56.61         65.79        12.50 o                         
   2 -12   6         31.34         11.70         4.92 o                         
   3 -12   6        180.67        306.70        39.34 o                         
   4 -12   6         68.30         24.64         7.09 o                         
   5 -12   6         51.67         -4.52         5.45 o                         
   6 -12   6          1.48         -2.04        10.88 o                         
   7 -12   6        181.16        278.65        27.84 o                         
   8 -12   6        110.66         32.91         6.75 o                         
  -7 -11   6         27.77         -0.08         6.75 o                         
  -6 -11   6         14.39         -4.15         7.26 o                         
  -5 -11   6        306.01        370.35        41.86 o                         
  -4 -11   6        137.36        144.61        14.37 o                         
  -3 -11   6         79.12         77.52        13.41 o                         
  -2 -11   6        159.59        197.24        24.04 o                         
  -1 -11   6         11.42          2.28         4.14 o                         
   0 -11   6          2.37         -2.11         3.69 o                         
   1 -11   6         22.52         12.88         4.02 o                         
   2 -11   6        452.96        636.97        37.43 o                         
   3 -11   6        276.59        218.85        90.00 o                         
   4 -11   6        172.64        133.25        16.38 o                         
   5 -11   6          5.35         -4.14         6.46 o                         
   6 -11   6         38.01         10.12         8.22 o                         
   7 -11   6         30.22         13.05         5.99 o                         
   8 -11   6         19.39          1.07         6.11 o                         
   9 -11   6         42.96         22.29         7.02 o                         
  -8 -10   6         34.68          6.55         7.01 o                         
  -7 -10   6        473.67        663.33        46.62 o                         
  -6 -10   6        289.64        324.26        24.14 o                         
  -5 -10   6        101.92         37.25         6.64 o                         
  -4 -10   6         58.99          5.60         4.68 o                         
  -3 -10   6        687.14        604.22        48.33 o                         
  -2 -10   6       2612.29       2877.52       149.87 o                         
  -1 -10   6       1459.32       1426.51        74.54 o                         
   0 -10   6        791.32        883.83        59.44 o                         
   1 -10   6        290.96        355.67        22.80 o                         
   2 -10   6       1296.98       1341.21        72.26 o                         
   3 -10   6        717.88        744.62        40.34 o                         
   4 -10   6        154.22         98.17        23.31 o                         
   5 -10   6         20.17          5.99         5.06 o                         
   6 -10   6         37.34         34.98         7.71 o                         
   7 -10   6         28.76         33.55         5.75 o                         
   8 -10   6         72.39         60.72         7.84 o                         
   9 -10   6         16.34          3.55         6.39 o                         
  -8  -9   6         20.46         13.43         6.97 o                         
  -7  -9   6          8.54         -0.90         6.11 o                         
  -6  -9   6        291.46        274.70        24.96 o                         
  -5  -9   6        242.93        208.17        24.70 o                         
  -4  -9   6         86.91         54.31         8.64 o                         
  -3  -9   6        664.84        787.02        44.48 o                         
  -2  -9   6        618.21        629.20        36.10 o                         
  -1  -9   6         46.12         19.84         6.63 o                         
   0  -9   6         32.42         20.85         3.46 o                         
   1  -9   6        149.80        130.89        10.91 o                         
   2  -9   6        898.77       1037.35        56.40 o                         
   3  -9   6        359.98        299.60        22.24 o                         
   4  -9   6          7.41         -6.52         6.52 o                         
   5  -9   6         40.90         15.41         4.90 o                         
   6  -9   6         57.94         21.97         4.67 o                         
   7  -9   6         64.26         19.01         5.29 o                         
   8  -9   6         42.99         25.44         5.67 o                         
   9  -9   6         11.52         12.08         6.12 o                         
  10  -9   6         45.05         18.10         8.25 o                         
  -8  -8   6        121.41        136.74        14.62 o                         
  -7  -8   6        107.17         92.25        11.97 o                         
  -6  -8   6        115.02        101.00        12.83 o                         
  -5  -8   6         78.80          5.07         4.67 o                         
  -4  -8   6        336.05        259.37        18.46 o                         
  -3  -8   6       6796.95       7096.57       365.05 o                         
  -2  -8   6       4660.70       4308.07       221.60 o                         
  -1  -8   6       2438.89       2182.83       168.37 o                         
   0  -8   6          1.31         -2.94         3.48 o                         
   1  -8   6        137.06        115.07         9.51 o                         
   2  -8   6       8224.00       8122.54       414.58 o                         
   3  -8   6       4960.95       4865.35       226.31 o                         
   4  -8   6       1687.76       1433.14       151.16 o                         
   5  -8   6        139.33        106.12        11.69 o                         
   6  -8   6        340.52        316.86        19.03 o                         
   7  -8   6        162.75        142.81        13.21 o                         
   8  -8   6         34.36          5.19         5.20 o                         
   9  -8   6          6.88          0.93         5.73 o                         
  10  -8   6         21.21          5.27         6.63 o                         
  -9  -7   6         55.93         34.88         7.10 o                         
  -8  -7   6          0.49         -0.15         5.21 o                         
  -7  -7   6         10.42         -4.57         4.62 o                         
  -6  -7   6         21.03          6.60         4.17 o                         
  -5  -7   6          3.32          3.44         4.26 o                         
  -4  -7   6        273.24        291.51        19.66 o                         
  -3  -7   6        305.24        298.81        19.47 o                         
  -2  -7   6        451.92        398.07        23.69 o                         
  -1  -7   6         13.42          4.06         2.24 o                         
   0  -7   6        120.68        104.65         8.26 o                         
   1  -7   6        979.19        946.73       107.39 o                         
   2  -7   6        143.14        112.82         8.40 o                         
   3  -7   6       2069.14       2034.23        96.89 o                         
   4  -7   6         83.68         29.56        17.52 o                         
   5  -7   6         42.85         20.02         4.29 o                         
   6  -7   6         67.49         35.06         7.60 o                         
   7  -7   6        331.27        333.09        21.16 o                         
   8  -7   6         13.28          7.28         9.80 o                         
   9  -7   6         12.82          3.34         5.61 o                         
  10  -7   6         73.13         63.47        11.57 o                         
  -9  -6   6         35.96         -2.16         5.84 o                         
  -8  -6   6         36.80         21.12         5.51 o                         
  -7  -6   6         65.57         86.10        11.12 o                         
  -6  -6   6         80.51         18.87         4.26 o                         
  -5  -6   6          9.03          2.73         3.39 o                         
  -4  -6   6       1729.18       1636.43        78.65 o                         
  -3  -6   6       1817.99       1917.93       100.30 o                         
  -2  -6   6        964.05        868.64        51.36 o                         
  -1  -6   6        180.98        179.16        10.55 o                         
   0  -6   6         29.73         48.70        13.78 o                         
   1  -6   6       4484.00       4255.88       245.41 o                         
   2  -6   6       6474.15       5911.69       362.43 o                         
   3  -6   6       9662.23       8754.47       406.32 o                         
   4  -6   6       2219.95       2124.17       123.12 o                         
   6  -6   6        852.93        726.29        37.83 o                         
   7  -6   6        993.33        975.92        50.13 o                         
   8  -6   6        312.32        316.94        23.20 o                         
   9  -6   6          7.42          0.34         6.06 o                         
  10  -6   6         61.07         34.31         6.73 o                         
  11  -6   6          0.90         -3.81         6.90 o                         
  -9  -5   6        129.94        150.31        18.87 o                         
  -8  -5   6         60.36         53.48         9.70 o                         
  -7  -5   6         44.43         -0.62         6.48 o                         
  -6  -5   6        231.90        149.29        11.97 o                         
  -5  -5   6        146.30        127.78        10.13 o                         
  -4  -5   6         25.01         -0.70         2.79 o                         
  -3  -5   6        653.93        653.15        36.44 o                         
  -2  -5   6       3164.26       2979.42       153.82 o                         
  -1  -5   6        606.76        630.35        44.36 o                         
   0  -5   6        125.13         94.80         6.98 o                         
   1  -5   6       3226.87       2860.01       207.41 o                         
   2  -5   6       1844.88       1846.46       178.34 o                         
   3  -5   6         16.66          4.97         3.97 o                         
   4  -5   6        636.52        601.19        40.78 o                         
   5  -5   6        200.05        193.60        35.43 o                         
   6  -5   6        678.91        686.97        36.23 o                         
   7  -5   6         12.30         11.99         4.48 o                         
   8  -5   6        152.13        114.30        12.74 o                         
   9  -5   6        154.47        164.57        15.87 o                         
  10  -5   6         75.40         96.78        14.37 o                         
  11  -5   6         26.91          7.66         6.85 o                         
  -9  -4   6         36.28         14.81         5.92 o                         
  -8  -4   6        210.11        135.56        13.44 o                         
  -7  -4   6         57.70         -0.62         4.44 o                         
  -6  -4   6         40.36          8.29         4.08 o                         
  -5  -4   6         15.95          2.83         3.28 o                         
  -4  -4   6        203.99        185.20        14.19 o                         
  -3  -4   6        148.26        118.79         8.30 o                         
  -2  -4   6       3099.85       3013.28       155.41 o                         
  -1  -4   6        207.39        205.66        14.60 o                         
   0  -4   6       1354.66       1067.10       115.10 o                         
   1  -4   6      17807.99      17517.59      2008.84 o                         
   2  -4   6       7634.12       7326.74       661.41 o                         
   3  -4   6       3951.99       3840.11       179.65 o                         
   5  -4   6        134.83         90.82         9.87 o                         
   6  -4   6       2538.04       2305.76       109.77 o                         
   7  -4   6       3073.11       3153.82       150.94 o                         
   8  -4   6        895.58       1053.63        55.01 o                         
   9  -4   6         98.73        178.20        19.90 o                         
  10  -4   6        102.70         85.47        12.53 o                         
  11  -4   6         26.40         37.40         7.27 o                         
  -9  -3   6        230.55        331.11        20.29 o                         
  -8  -3   6         12.13         -1.47         5.88 o                         
  -7  -3   6         73.61         37.58         5.26 o                         
  -6  -3   6        577.81        465.54        26.27 o                         
  -5  -3   6        114.10        112.20         9.39 o                         
  -4  -3   6         91.24         56.12         6.60 o                         
  -3  -3   6        410.37        306.96        16.82 o                         
  -2  -3   6        424.54        465.62        23.35 o                         
  -1  -3   6        680.77        612.31        36.59 o                         
   1  -3   6       4207.22       4432.21       385.27 o                         
   2  -3   6        425.25        579.92        32.70 o                         
   3  -3   6        276.96        369.70        23.65 o                         
   4  -3   6        376.86        347.09        34.61 o                         
   5  -3   6        462.97        467.04        25.28 o                         
   6  -3   6          5.01         17.47         6.10 o                         
   7  -3   6        212.88        494.36        31.21 o                         
   8  -3   6        197.50        233.97        16.62 o                         
   9  -3   6         91.12        139.96        14.03 o                         
  10  -3   6        615.37        756.26        42.29 o                         
  11  -3   6         74.29        105.06        17.19 o                         
 -10  -2   6         29.60         -4.12         5.60 o                         
  -9  -2   6        160.67        128.96        14.15 o                         
  -8  -2   6        358.23        324.83        18.35 o                         
  -7  -2   6        115.12        132.91        27.15 o                         
  -6  -2   6        632.68        553.52        30.25 o                         
  -5  -2   6        159.94        177.03        30.69 o                         
  -4  -2   6         31.13         25.27         3.40 o                         
  -3  -2   6       3411.23       2944.94       138.88 o                         
  -2  -2   6       2855.29       2879.63       135.18 o                         
  -1  -2   6         26.13         22.04         4.34 o                         
   1  -2   6       1192.68       1176.64        67.97 o                         
   2  -2   6        286.04        312.43        14.78 o                         
   3  -2   6        405.78        501.32        35.84 o                         
   4  -2   6        144.03        192.92        13.25 o                         
   5  -2   6       3176.55       2591.32       123.08 o                         
   6  -2   6       3033.99       2954.19       140.48 o                         
   7  -2   6       2270.75       2536.04       121.78 o                         
   8  -2   6        410.94        661.50        36.75 o                         
   9  -2   6        123.66        297.98        23.58 o                         
  10  -2   6        284.67        434.96        41.30 o                         
  11  -2   6         93.30        105.82        16.39 o                         
 -10  -1   6        116.91        137.52        14.86 o                         
  -9  -1   6         64.38         70.08        16.68 o                         
  -8  -1   6         98.94         29.31         6.34 o                         
  -7  -1   6        563.12        521.70        47.97 o                         
  -6  -1   6        241.82        314.20        28.56 o                         
  -5  -1   6        439.20        464.43        25.40 o                         
  -4  -1   6       1054.45        959.12        47.32 o                         
  -3  -1   6        145.31        174.94        10.76 o                         
  -2  -1   6       1258.88       1117.49        53.36 o                         
  -1  -1   6         94.19         90.06         7.33 o                         
   0  -1   6         10.20         13.21         2.12 o                         
   1  -1   6        916.14       1021.20        69.38 o                         
   2  -1   6        286.02        323.81        16.77 o                         
   3  -1   6        234.07        252.75        19.11 o                         
   4  -1   6        405.76        449.26        28.37 o                         
   5  -1   6        149.18        177.98        11.84 o                         
   6  -1   6        218.99        415.99        23.45 o                         
   7  -1   6        368.60        440.87        25.11 o                         
   8  -1   6        948.07       1152.75        53.63 o                         
   9  -1   6        570.74        886.66        47.86 o                         
  10  -1   6        236.46        386.12        24.33 o                         
  11  -1   6         45.32        139.18        16.90 o                         
 -10   0   6         46.15         25.37         7.70 o                         
  -9   0   6        421.89        410.46        26.06 o                         
  -8   0   6        319.71        314.57        20.25 o                         
  -7   0   6       1150.02       1128.24        57.44 o                         
  -6   0   6        172.75        230.85        27.64 o                         
  -5   0   6        955.38        925.90        42.14 o                         
  -4   0   6       5332.49       5141.45       223.79 o                         
  -3   0   6       1021.15        982.21        44.01 o                         
  -2   0   6       1898.45       1513.11        66.31 o                         
  -1   0   6        109.63        129.73        11.92 o                         
   0   0   6      12950.60      13362.07      1083.33 o                         
   1   0   6        122.26        251.14        11.54 o                         
   2   0   6        323.20        294.82        15.41 o                         
   3   0   6          3.09          2.12         2.52 o                         
   4   0   6       3062.83       2894.48       149.36 o                         
   5   0   6        843.27        799.58        40.40 o                         
   6   0   6       1708.36       1847.52        97.53 o                         
   7   0   6         97.94        117.54        11.00 o                         
   8   0   6        606.94        825.28        44.83 o                         
   9   0   6         54.33        162.49        17.48 o                         
  10   0   6        416.87        681.38        35.12 o                         
  11   0   6        287.37        394.96        26.61 o                         
 -10   1   6         13.96         23.48         6.77 o                         
  -9   1   6         21.07         12.67         6.92 o                         
  -8   1   6        151.84        168.97        16.67 o                         
  -7   1   6        437.89        421.71        25.18 o                         
  -6   1   6        630.91        577.41        28.27 o                         
  -5   1   6       1003.74       1018.77        51.00 o                         
  -4   1   6         17.58         73.37         7.17 o                         
  -3   1   6         40.29         23.16         2.60 o                         
  -2   1   6        617.29        634.88        28.82 o                         
  -1   1   6        684.66        627.08        33.60 o                         
   0   1   6          1.53          6.29         2.02 o                         
   1   1   6        129.32        157.86         9.20 o                         
   2   1   6        314.83        248.55        16.27 o                         
   3   1   6       1361.88       1452.98        84.41 o                         
   4   1   6         88.41         87.92         7.66 o                         
   5   1   6       1088.14       1218.09        59.61 o                         
   6   1   6        727.60        694.86        36.21 o                         
   7   1   6        586.30        561.70        30.72 o                         
   8   1   6         72.89        150.47        13.28 o                         
   9   1   6        531.83        665.17        36.95 o                         
  10   1   6        116.59        408.80        39.64 o                         
  11   1   6         24.39         80.94        17.84 o                         
 -10   2   6        115.47        134.61        16.47 o                         
  -9   2   6        108.33        101.07        11.57 o                         
  -8   2   6        622.21        626.24        35.39 o                         
  -7   2   6         24.62         22.69         5.57 o                         
  -6   2   6        217.93        327.85        22.89 o                         
  -5   2   6       5076.87       4960.17       295.06 o                         
  -4   2   6       3740.46       3889.65       199.50 o                         
  -3   2   6       5403.83       4753.67       244.81 o                         
  -2   2   6       1330.91       1151.03        49.72 o                         
  -1   2   6        129.01        140.26         8.30 o                         
   0   2   6       8667.67       8127.48       466.12 o                         
   1   2   6       7023.31       6952.98      1526.87 o                         
   2   2   6       1606.56       1765.74       102.34 o                         
   3   2   6        617.64        564.77        32.01 o                         
   4   2   6        190.13        269.91        15.64 o                         
   5   2   6         62.18         72.95         7.81 o                         
   6   2   6       1164.56       1222.21        60.35 o                         
   7   2   6        285.86        332.00        20.60 o                         
   8   2   6        493.10        556.26        31.35 o                         
   9   2   6        196.16        293.80        19.90 o                         
  10   2   6        132.39        236.73        28.20 o                         
  11   2   6         66.38         85.54        12.77 o                         
 -10   3   6         21.82         20.50         7.02 o                         
  -9   3   6         32.84         32.97         6.55 o                         
  -8   3   6         79.71        108.31        13.05 o                         
  -7   3   6        114.86        107.76        12.53 o                         
  -6   3   6        909.23        851.44        44.21 o                         
  -5   3   6         27.14         75.30        10.04 o                         
  -4   3   6        223.08        196.93        14.88 o                         
  -3   3   6       1409.83       1490.88        87.88 o                         
  -2   3   6       1245.99       1149.17        68.76 o                         
  -1   3   6        390.41        304.03        36.66 o                         
   0   3   6         37.16         93.55        44.50 o                         
   1   3   6       5213.58       4387.43       357.36 o                         
   2   3   6       1732.18       1770.16       102.63 o                         
   3   3   6       1376.17       1392.42        66.90 o                         
   4   3   6         82.07         76.53         7.63 o                         
   5   3   6         18.60         10.09         3.15 o                         
   6   3   6         36.92         53.21         6.87 o                         
   7   3   6         78.23        144.80        12.24 o                         
   8   3   6        115.55        127.72        12.82 o                         
   9   3   6          3.15         15.10         5.36 o                         
  10   3   6         85.24        120.17        15.16 o                         
  11   3   6         45.26         64.62        10.83 o                         
  -9   4   6        262.26        208.34        18.17 o                         
  -8   4   6         68.66         42.21         6.08 o                         
  -7   4   6        118.19        133.66        13.42 o                         
  -6   4   6        666.57        763.54        40.15 o                         
  -5   4   6       1646.35       1949.68        94.00 o                         
  -4   4   6       3336.04       2970.30       140.17 o                         
  -3   4   6       3437.86       3160.57       149.09 o                         
  -2   4   6        207.06        192.06        15.04 o                         
  -1   4   6       3069.11       3300.13       219.92 o                         
   1   4   6      26400.23      24884.09      2434.30 o                         
   2   4   6       5041.35       4896.23       251.49 o                         
   3   4   6       2553.52       3006.99       142.15 o                         
   4   4   6       2931.52       2875.36       135.10 o                         
   5   4   6        603.22        542.08        28.98 o                         
   6   4   6       1434.64       1684.12       115.49 o                         
   7   4   6        408.78        412.76        24.21 o                         
   8   4   6        149.51        156.14        13.74 o                         
   9   4   6         16.82          5.41         5.32 o                         
  10   4   6         26.40         22.24         6.31 o                         
  11   4   6         38.99         29.08        11.45 o                         
  -9   5   6          4.36         10.33         6.34 o                         
  -8   5   6          2.15          0.93         5.46 o                         
  -7   5   6        212.77        215.99        16.37 o                         
  -6   5   6         41.21         67.24         8.50 o                         
  -5   5   6        120.39        128.97        10.95 o                         
  -4   5   6         74.20        125.48         8.89 o                         
  -3   5   6        552.11        425.05        21.01 o                         
  -2   5   6        968.94        901.45        49.19 o                         
  -1   5   6        632.00        536.78        33.29 o                         
   0   5   6         37.77        327.58        56.27 o                         
   1   5   6         34.66        308.12        19.63 o                         
   2   5   6        430.21        507.57        30.24 o                         
   3   5   6        465.97        456.64        24.53 o                         
   4   5   6        278.18        301.49        17.70 o                         
   5   5   6        254.63        256.11        16.22 o                         
   6   5   6        494.36        706.14        38.07 o                         
   7   5   6         72.43         72.18        10.50 o                         
   8   5   6        221.08        214.27        16.26 o                         
   9   5   6         20.69         14.03         5.45 o                         
  10   5   6          9.78          4.47         6.00 o                         
  11   5   6         18.75         17.08         9.72 o                         
  -9   6   6        193.20        189.89        17.98 o                         
  -8   6   6         62.32         33.97         6.19 o                         
  -7   6   6        338.62        302.26        23.01 o                         
  -6   6   6        910.24       1135.83        57.70 o                         
  -5   6   6        667.42        692.89        36.93 o                         
  -4   6   6        646.64        708.20        33.71 o                         
  -3   6   6        584.14        668.13        38.87 o                         
  -2   6   6       1769.18       2005.56       116.78 o                         
  -1   6   6       4818.45       5192.28       266.70 o                         
   0   6   6       2578.21       3154.69       183.27 o                         
   1   6   6      19075.63      21277.30      1720.96 o                         
   2   6   6       4410.97       4882.09       251.74 o                         
   3   6   6         93.57         68.06         8.90 o                         
   4   6   6       2063.68       1753.05        84.03 o                         
   5   6   6       1978.55       1921.39       113.23 o                         
   6   6   6       1207.94       1494.90        90.66 o                         
   7   6   6        303.12        373.43        22.94 o                         
   8   6   6        431.48        421.88        27.69 o                         
   9   6   6         23.36         12.24         5.75 o                         
  10   6   6         44.12         34.13         9.80 o                         
  11   6   6         16.92          9.41         7.75 o                         
  -9   7   6         14.46         11.50         7.67 o                         
  -8   7   6         17.54         19.38         5.89 o                         
  -7   7   6         11.59          5.80         5.38 o                         
  -6   7   6        369.12        280.88        18.45 o                         
  -5   7   6        386.01        391.09        20.79 o                         
  -4   7   6        633.69        671.66        32.43 o                         
  -3   7   6        275.73        260.66        18.39 o                         
  -2   7   6        311.40        284.31        20.04 o                         
  -1   7   6         28.44         52.02         8.48 o                         
   0   7   6          7.10          5.72         4.29 o                         
   1   7   6        138.42        271.14        24.65 o                         
   2   7   6          7.42          0.96         3.83 o                         
   3   7   6        172.13        139.26        17.73 o                         
   4   7   6        274.98        314.18        19.45 o                         
   5   7   6        118.22        138.16        13.62 o                         
   6   7   6        209.95        157.10        12.92 o                         
   7   7   6        509.37        549.60        31.19 o                         
   8   7   6        438.05        502.29        30.74 o                         
   9   7   6         49.47         39.63         6.50 o                         
  10   7   6         44.50         18.11         6.93 o                         
  11   7   6          5.25         -5.83         7.57 o                         
  -9   8   6         14.30          7.92         6.88 o                         
  -8   8   6        202.81        172.94        16.73 o                         
  -7   8   6        134.54        100.71        11.18 o                         
  -6   8   6         39.81         44.79         6.45 o                         
  -5   8   6       1347.76       1522.29        69.32 o                         
  -4   8   6         28.43         13.89         4.69 o                         
  -3   8   6        139.55        155.42        13.40 o                         
  -2   8   6        349.13        341.74        23.45 o                         
  -1   8   6        854.70        949.84        52.85 o                         
   0   8   6       5267.85       4879.76       282.69 o                         
   1   8   6        591.28        512.56        52.31 o                         
   2   8   6         11.47          1.43         3.78 o                         
   3   8   6       1603.35       1590.86        95.76 o                         
   4   8   6       3373.92       3656.67       190.75 o                         
   5   8   6       6073.08       5798.53       273.25 o                         
   6   8   6       1199.98       1175.09        60.54 o                         
   7   8   6        589.55        543.24        32.07 o                         
   8   8   6         81.29         33.52         8.32 o                         
   9   8   6        197.26        222.54        20.42 o                         
  10   8   6         95.58         67.34        10.63 o                         
  -8   9   6        151.20        198.67        18.25 o                         
  -7   9   6        167.98        152.84        15.42 o                         
  -6   9   6        247.50        175.44        13.27 o                         
  -5   9   6         94.84         64.48        12.56 o                         
  -4   9   6       1024.53        924.19        53.42 o                         
  -3   9   6        151.57        153.03        14.37 o                         
  -2   9   6        306.90        293.69        20.61 o                         
  -1   9   6        509.50        534.26        32.35 o                         
   0   9   6          1.21         31.40         9.20 o                         
   1   9   6        514.99        478.45        38.28 o                         
   2   9   6         70.51         45.38         7.13 o                         
   3   9   6        709.38        697.02        74.55 o                         
   4   9   6         14.10          9.49         4.72 o                         
   5   9   6          8.85         14.03         5.09 o                         
   6   9   6        392.60        406.66        25.05 o                         
   7   9   6        213.38        225.26        16.83 o                         
   8   9   6        339.64        330.41        22.39 o                         
   9   9   6         90.26         24.18         6.97 o                         
  10   9   6         15.86         -1.67         8.00 o                         
  -8  10   6         19.26         24.75         7.20 o                         
  -7  10   6         57.52         72.70        17.31 o                         
  -6  10   6         35.25         17.39        11.18 o                         
  -5  10   6        714.95        901.65        54.52 o                         
  -4  10   6       2707.38       2871.83       168.21 o                         
  -3  10   6        695.05        734.56        76.92 o                         
  -2  10   6        149.62        138.80        13.62 o                         
  -1  10   6        535.42        570.24        35.20 o                         
   0  10   6          9.57          4.00         5.31 o                         
   1  10   6         33.83          6.33         5.42 o                         
   2  10   6        196.58        177.42        14.60 o                         
   3  10   6        775.84        739.46        44.72 o                         
   4  10   6       1615.72       1631.67        89.03 o                         
   5  10   6       1376.62       1328.02        74.05 o                         
   6  10   6        181.49         62.70        11.55 o                         
   7  10   6        100.33         19.21         8.98 o                         
   8  10   6        332.86        433.85        36.51 o                         
   9  10   6         56.38         34.81         7.06 o                         
  10  10   6         91.05         63.66         9.53 o                         
  -8  11   6        143.07        132.45        19.04 o                         
  -7  11   6        401.22        432.90        34.49 o                         
  -6  11   6         14.75          0.99         4.92 o                         
  -5  11   6         58.09         10.56         6.23 o                         
  -4  11   6        539.94        542.70        36.92 o                         
  -3  11   6          4.12         -1.44         5.13 o                         
  -2  11   6        214.12        193.47        16.45 o                         
  -1  11   6         35.46         17.63         4.95 o                         
   0  11   6          3.83          5.59         4.81 o                         
   1  11   6        244.36        231.25        22.56 o                         
   2  11   6        408.12        376.98        25.67 o                         
   3  11   6        107.28        100.83        12.65 o                         
   4  11   6        236.06        188.83        16.46 o                         
   5  11   6        173.92        174.36        17.22 o                         
   6  11   6         22.79         12.45         5.92 o                         
   7  11   6        213.49        184.12        18.43 o                         
   8  11   6        151.95        111.74        15.53 o                         
   9  11   6         20.69         -1.48         6.75 o                         
  -7  12   6        109.01         47.46         9.14 o                         
  -6  12   6        394.08        366.80        32.56 o                         
  -5  12   6        866.12        888.12        57.13 o                         
  -4  12   6       1454.81       1417.33        86.51 o                         
  -3  12   6        339.90        271.25        20.82 o                         
  -2  12   6          1.88          0.30         5.71 o                         
  -1  12   6        322.30        308.14        23.17 o                         
   0  12   6          4.56         -0.80         5.12 o                         
   1  12   6        359.11        375.74        34.56 o                         
   2  12   6        145.35        149.35        15.29 o                         
   3  12   6        221.54        238.65        18.78 o                         
   4  12   6        767.33        942.29        55.87 o                         
   5  12   6         18.68          3.65         5.76 o                         
   6  12   6         41.37          4.99         7.74 o                         
   7  12   6        123.81         98.65        13.33 o                         
   8  12   6         38.34         20.11         8.25 o                         
   9  12   6        149.52        179.22        21.67 o                         
  -7  13   6          2.97         -5.51         9.24 o                         
  -6  13   6         54.78         36.74         6.92 o                         
  -5  13   6         19.96          9.83         7.03 o                         
  -4  13   6         15.62         -0.55         6.36 o                         
  -3  13   6        205.84        197.58        18.13 o                         
  -2  13   6         18.71         -0.54         5.80 o                         
  -1  13   6          5.37         -1.20         5.73 o                         
   0  13   6          7.22          4.86         5.77 o                         
   1  13   6         67.50         76.07        16.44 o                         
   2  13   6         12.91         -5.56         5.56 o                         
   3  13   6          7.76          6.62         5.66 o                         
   4  13   6          4.53         -3.55         5.60 o                         
   5  13   6          3.23          1.14         5.93 o                         
   6  13   6         27.35         13.83         8.46 o                         
   7  13   6         91.64        103.14        16.86 o                         
   8  13   6          0.23         -7.30         7.30 o                         
  -6  14   6        135.87         93.99        12.53 o                         
  -5  14   6        257.67        211.96        21.66 o                         
  -4  14   6         13.32          1.24         6.77 o                         
  -3  14   6         29.09         15.09         7.75 o                         
  -2  14   6        101.35         72.38        13.77 o                         
  -1  14   6        352.99        343.80        25.91 o                         
   0  14   6       3471.67       4306.50       225.89 o                         
   1  14   6       1489.37       1768.13       110.54 o                         
   2  14   6        174.13        133.59        20.80 o                         
   3  14   6        250.47        333.10        40.33 o                         
   4  14   6         63.88         32.52         6.66 o                         
   5  14   6        171.61        134.50        16.69 o                         
   6  14   6          9.85         -5.10         7.83 o                         
   7  14   6          3.04         -7.17         7.17 o                         
   8  14   6         43.19         24.16        14.53 o                         
  -5  15   6         79.40         28.27        10.78 o                         
  -4  15   6         70.54         63.81        12.24 o                         
  -3  15   6         18.89         -3.92         6.69 o                         
  -2  15   6         16.85         -0.77        11.33 o                         
  -1  15   6         41.86         17.73         7.05 o                         
   0  15   6          0.02          7.72         6.72 o                         
   1  15   6          4.50         -2.20         6.89 o                         
   2  15   6          3.07         -5.12         7.69 o                         
   3  15   6         37.49         10.30         6.80 o                         
   4  15   6         10.89         -3.42         8.71 o                         
   5  15   6          1.70         -1.97         6.79 o                         
   6  15   6         10.57          0.85         9.01 o                         
   7  15   6          2.81          1.81         7.73 o                         
  -4  16   6         27.04         -3.90         7.91 o                         
  -3  16   6        315.10        252.61        42.91 o                         
  -2  16   6       1064.41       1160.18        68.50 o                         
  -1  16   6       1674.43       2381.73       134.44 o                         
   0  16   6        518.10        524.89        37.08 o                         
   1  16   6        559.96        677.29        45.11 o                         
   2  16   6         82.65         21.95         7.85 o                         
   3  16   6         28.38          9.06        12.80 o                         
   4  16   6        542.38        730.16        72.53 o                         
   5  16   6        307.60        415.74        50.90 o                         
   6  16   6         65.52         55.56        10.20 o                         
  -3  17   6          2.10         -6.04        10.66 o                         
  -2  17   6         26.93         27.16         8.12 o                         
  -1  17   6         10.06          9.12         8.01 o                         
   0  17   6          4.24          1.13         9.04 o                         
   1  17   6          9.63          1.00         9.35 o                         
   2  17   6         19.42         -7.39         9.01 o                         
   3  17   6          1.79         -7.33         7.33 o                         
   4  17   6         12.31         11.20         7.82 o                         
   5  17   6         19.65         11.20        13.00 o                         
  -2  18   6        394.85        455.89        41.48 o                         
  -1  18   6        430.72        518.16        45.00 o                         
   0  18   6         12.93          5.31         8.58 o                         
   1  18   6        123.66         95.78        16.85 o                         
   2  18   6         66.02         20.20         7.21 o                         
   3  18   6        172.54        217.00        23.50 o                         
  -1 -17   7          2.58         -2.58         4.96 o                         
   0 -17   7          1.49          8.89        11.71 o                         
   1 -17   7         12.50          4.12         6.03 o                         
   2 -17   7          8.91          0.23         8.06 o                         
   3 -17   7         31.32         27.20         6.94 o                         
  -3 -16   7          0.39          4.77         5.62 o                         
  -2 -16   7          5.14          2.04         5.63 o                         
  -1 -16   7         29.02         25.00         5.12 o                         
   0 -16   7        112.14        222.38        19.40 o                         
   1 -16   7        122.35        153.60        16.63 o                         
   2 -16   7         69.93        100.19        15.15 o                         
   3 -16   7         11.22          0.92         6.10 o                         
   4 -16   7        153.25        239.19        22.12 o                         
   5 -16   7        365.11        755.23        52.64 o                         
  -4 -15   7          0.23          0.58         4.98 o                         
  -3 -15   7          5.61         -2.88         4.65 o                         
  -2 -15   7         18.12         12.21         4.79 o                         
  -1 -15   7          0.51         -0.71         5.15 o                         
   0 -15   7          7.40         -4.76         5.93 o                         
   1 -15   7         11.86          3.94         5.41 o                         
   2 -15   7         76.76        118.40        14.72 o                         
   3 -15   7         37.69        115.84        14.95 o                         
   4 -15   7          2.56         -5.80         7.05 o                         
   5 -15   7         18.53          7.11        11.75 o                         
   6 -15   7         10.97        123.44        87.45 o                         
  -5 -14   7        172.23        206.96        22.05 o                         
  -4 -14   7        546.75        930.84        62.78 o                         
  -3 -14   7        130.66        208.90        15.96 o                         
  -2 -14   7         25.98         63.88        10.38 o                         
  -1 -14   7         65.23         81.13        10.36 o                         
   0 -14   7        160.22        252.72        20.75 o                         
   1 -14   7         50.14         87.31        11.83 o                         
   2 -14   7         58.36         96.22        13.98 o                         
   3 -14   7          7.05         -4.25         6.76 o                         
   4 -14   7         92.16        144.69        16.54 o                         
   5 -14   7        113.73        124.59        16.20 o                         
   6 -14   7        194.41        207.60        17.61 o                         
  -6 -13   7         93.96        114.02        16.46 o                         
  -5 -13   7          5.49         -1.90         6.07 o                         
  -4 -13   7         24.32          6.63         5.55 o                         
  -3 -13   7         33.64         13.86         4.42 o                         
  -2 -13   7          0.26          0.96         5.60 o                         
  -1 -13   7         27.49         30.73         4.86 o                         
   0 -13   7          0.99         -3.70         4.28 o                         
   1 -13   7         16.46         11.46         4.60 o                         
   2 -13   7         20.62         12.09         4.75 o                         
   3 -13   7          2.28         -1.93         5.14 o                         
   4 -13   7         64.21         86.27        12.74 o                         
   5 -13   7         64.93         75.09        10.81 o                         
   6 -13   7         25.67         11.26         6.58 o                         
   7 -13   7         24.67        151.27       109.13 o                         
   8 -13   7         22.63         13.50         6.57 o                         
  -6 -12   7        164.27        124.82        16.50 o                         
  -5 -12   7        449.80        477.74        34.31 o                         
  -4 -12   7        320.44        339.81        49.28 o                         
  -3 -12   7        597.31        932.37        72.08 o                         
  -2 -12   7          3.16         -2.15         4.20 o                         
  -1 -12   7        353.68        575.59        30.85 o                         
   0 -12   7        665.81        900.10        50.72 o                         
   1 -12   7        129.37        202.14        18.50 o                         
   2 -12   7          9.38          0.94         4.31 o                         
   3 -12   7          7.77         -1.14         5.85 o                         
   4 -12   7         10.36          4.12        18.86 o                         
   5 -12   7         11.20         22.27        12.20 o                         
   6 -12   7          1.12         -5.86         5.86 o                         
   7 -12   7         35.22         -5.79         7.85 o                         
   8 -12   7         44.70         47.54         7.18 o                         
  -7 -11   7         68.58         48.91        16.37 o                         
  -6 -11   7         53.61         29.04         6.54 o                         
  -5 -11   7         20.68         -3.60         6.68 o                         
  -4 -11   7         33.97         -3.53         5.98 o                         
  -3 -11   7         19.77          0.20         4.42 o                         
  -2 -11   7         89.14        114.92         9.94 o                         
  -1 -11   7        104.32         72.56        10.20 o                         
   0 -11   7          5.49         -3.87         3.87 o                         
   1 -11   7         40.72         25.04         5.71 o                         
   2 -11   7        195.85        194.38        15.04 o                         
   3 -11   7         94.17        104.96        13.04 o                         
   4 -11   7        193.49        193.41        42.82 o                         
   5 -11   7         49.55         10.16         9.91 o                         
   6 -11   7        149.68        219.68        30.07 o                         
   7 -11   7          9.14          2.33         6.18 o                         
   8 -11   7         51.24         39.45         7.55 o                         
   9 -11   7         17.45         -9.10         9.10 o                         
  -7 -10   7         21.12         -3.86         6.28 o                         
  -6 -10   7        346.74        378.71        29.21 o                         
  -5 -10   7        350.07        345.30        44.54 o                         
  -4 -10   7        501.47        616.08        41.16 o                         
  -3 -10   7          3.28         -0.72         4.29 o                         
  -2 -10   7        108.14         69.08        14.20 o                         
  -1 -10   7       2390.89       2820.54       145.45 o                         
   0 -10   7       2185.57       2480.84       128.63 o                         
   1 -10   7       1594.00       1562.53        82.48 o                         
   2 -10   7        173.55        100.46        14.62 o                         
   3 -10   7        390.95        438.17        25.42 o                         
   4 -10   7        388.25        347.50        48.32 o                         
   5 -10   7          9.48          3.98         5.31 o                         
   6 -10   7          5.54         -6.63         6.63 o                         
   7 -10   7          9.15         -3.70         5.52 o                         
   8 -10   7         17.91         -5.56         5.56 o                         
   9 -10   7         14.63         10.47         7.57 o                         
  -8  -9   7          0.99         -2.45        10.07 o                         
  -7  -9   7         21.59         14.18         6.09 o                         
  -6  -9   7          9.79        -19.88        51.43 o                         
  -5  -9   7        110.21         37.01         8.34 o                         
  -4  -9   7        202.58        183.06        23.92 o                         
  -3  -9   7         42.98         17.94         5.28 o                         
  -2  -9   7        217.15        124.85        11.84 o                         
  -1  -9   7         87.69         38.91         6.07 o                         
   0  -9   7          9.19          8.62         3.02 o                         
   1  -9   7        177.89        228.60        15.92 o                         
   2  -9   7        849.92        966.34        52.96 o                         
   3  -9   7        105.01         73.69         9.52 o                         
   4  -9   7        550.91        633.33        33.32 o                         
   5  -9   7        968.26       1052.09        56.74 o                         
   6  -9   7        186.67        141.35        25.48 o                         
   7  -9   7        302.07        360.63        28.76 o                         
   8  -9   7         75.61         16.17         9.32 o                         
   9  -9   7          7.21         -3.37         5.98 o                         
  10  -9   7         14.25          5.60         6.94 o                         
  -8  -8   7         19.57         -3.02         5.33 o                         
  -7  -8   7         76.08         26.23         6.29 o                         
  -6  -8   7        200.68        210.79        28.53 o                         
  -5  -8   7        145.30        140.33        13.14 o                         
  -4  -8   7         93.01         54.82         9.74 o                         
  -3  -8   7        510.85        540.13        32.06 o                         
  -2  -8   7       2013.37       2099.18       108.30 o                         
  -1  -8   7       1365.25       1068.92        66.60 o                         
   0  -8   7       2226.02       1968.94       118.14 o                         
   1  -8   7       3790.49       3827.08       179.55 o                         
   2  -8   7        375.79        401.22        54.69 o                         
   3  -8   7       2616.50       2781.39       131.53 o                         
   4  -8   7       1729.89       1642.46        79.20 o                         
   6  -8   7        388.18        356.98        36.74 o                         
   7  -8   7         41.97          1.98         5.93 o                         
   8  -8   7         50.59         28.57         5.51 o                         
   9  -8   7         53.24         33.25         6.25 o                         
  10  -8   7         10.93          6.12         6.55 o                         
  -8  -7   7        145.50        147.10        14.71 o                         
  -7  -7   7         62.86         67.92        10.88 o                         
  -6  -7   7         55.31         24.50         5.96 o                         
  -5  -7   7        191.17        238.06        21.70 o                         
  -4  -7   7         50.76         37.58         5.24 o                         
  -3  -7   7        504.51        559.29        32.37 o                         
  -2  -7   7         68.50         38.26         4.65 o                         
  -1  -7   7        165.75         81.94         9.14 o                         
   0  -7   7          0.06         -2.08         2.08 o                         
   1  -7   7         33.66         11.19         2.18 o                         
   2  -7   7         42.58         12.33         6.10 o                         
   3  -7   7       1599.52       1904.97       126.91 o                         
   4  -7   7         44.38         31.07         7.57 o                         
   5  -7   7         25.59          3.52         4.15 o                         
   6  -7   7        139.73        120.55        21.13 o                         
   7  -7   7         77.56         56.47         8.56 o                         
   8  -7   7        174.23        130.44        13.54 o                         
   9  -7   7         20.32          1.80         7.16 o                         
  10  -7   7         34.19          4.74         6.40 o                         
  -9  -6   7         54.69         54.94        13.55 o                         
  -8  -6   7         35.96         12.57         5.48 o                         
  -7  -6   7        193.78        122.84        12.72 o                         
  -6  -6   7         43.68         45.00         6.04 o                         
  -5  -6   7         42.90         26.88         4.74 o                         
  -4  -6   7         63.02         36.27         7.74 o                         
  -3  -6   7         48.01         11.94         3.18 o                         
  -2  -6   7       2066.73       2068.38       107.32 o                         
  -1  -6   7        687.26        506.14        39.90 o                         
   0  -6   7       1416.32       1361.50        81.79 o                         
   1  -6   7         79.73         92.83        10.11 o                         
   2  -6   7         77.27         39.34         5.64 o                         
   3  -6   7        856.12        701.31        35.04 o                         
   4  -6   7       3330.39       2951.19       139.60 o                         
   5  -6   7       4471.80       3892.49       267.42 o                         
   6  -6   7        747.61        675.87        42.72 o                         
   7  -6   7        130.67         45.82        36.87 o                         
   8  -6   7        558.74        542.71        31.80 o                         
   9  -6   7         57.69         23.46         5.80 o                         
  10  -6   7         73.91         23.04         6.50 o                         
  11  -6   7         15.68          8.77         6.88 o                         
  -9  -5   7         85.24         48.44         7.74 o                         
  -8  -5   7        156.44        164.00        15.40 o                         
  -7  -5   7        254.49        249.97        17.53 o                         
  -6  -5   7        217.40        154.00        12.17 o                         
  -5  -5   7          2.07         -2.31         4.91 o                         
  -4  -5   7         38.47         21.68         3.21 o                         
  -3  -5   7         87.36         59.06         9.80 o                         
  -2  -5   7        171.07        172.84        11.51 o                         
  -1  -5   7        960.08        914.70        47.90 o                         
   0  -5   7        749.39        757.76        54.73 o                         
   1  -5   7        956.30        886.18        57.48 o                         
   2  -5   7         21.49          6.91         4.58 o                         
   3  -5   7          2.76         -2.49         4.36 o                         
   4  -5   7        556.65        626.77        31.90 o                         
   5  -5   7       1455.22       1339.82        71.50 o                         
   6  -5   7        905.07        877.26        51.54 o                         
   7  -5   7        522.30        623.61        34.26 o                         
   8  -5   7        302.75        281.19        19.34 o                         
   9  -5   7        308.19        265.84        26.44 o                         
  10  -5   7         11.07         -2.29         9.64 o                         
  11  -5   7         91.82        116.66        16.68 o                         
  -9  -4   7         94.54         86.19        12.00 o                         
  -8  -4   7         51.44          7.10         6.43 o                         
  -7  -4   7         61.73         22.41         4.82 o                         
  -6  -4   7         25.57         20.85         4.20 o                         
  -5  -4   7        441.37        454.62        25.03 o                         
  -4  -4   7       1021.75       1003.52        49.36 o                         
  -3  -4   7         84.93         51.98         5.61 o                         
  -2  -4   7        475.83        475.49        26.65 o                         
  -1  -4   7       2992.93       3484.72       259.41 o                         
   0  -4   7         55.58         14.49         6.31 o                         
   1  -4   7        312.26        248.63        22.21 o                         
   2  -4   7       2413.61       2079.71        97.08 o                         
   3  -4   7       1238.28       1062.44        51.18 o                         
   4  -4   7       6585.70       5797.87       297.51 o                         
   5  -4   7       2181.59       2412.57       140.09 o                         
   6  -4   7        408.68        689.80       113.95 o                         
   7  -4   7       1562.11       1592.90        79.27 o                         
   8  -4   7        545.42        547.06        31.13 o                         
   9  -4   7        449.23        534.44        31.59 o                         
  10  -4   7         65.26        130.84        15.41 o                         
  11  -4   7         16.99         14.19         6.95 o                         
  -9  -3   7        373.04        352.70        21.72 o                         
  -8  -3   7        113.84        100.04        11.30 o                         
  -7  -3   7          6.39         -2.67         5.46 o                         
  -6  -3   7         44.23         20.41         4.33 o                         
  -5  -3   7         14.59         18.12         3.53 o                         
  -4  -3   7         73.88         78.64         7.42 o                         
  -3  -3   7        170.93        148.19         9.53 o                         
  -2  -3   7        415.80        417.27        23.35 o                         
  -1  -3   7       4692.89       4995.23       330.63 o                         
   1  -3   7        485.11        450.11        40.99 o                         
   2  -3   7        569.62        759.80        45.36 o                         
   3  -3   7        482.36        481.53        24.63 o                         
   4  -3   7        378.81        345.69        25.52 o                         
   5  -3   7       1002.90       1024.01        53.93 o                         
   6  -3   7        516.26        646.94        34.06 o                         
   7  -3   7       1630.91       1803.43        87.91 o                         
   8  -3   7        186.65        288.97        20.82 o                         
   9  -3   7         47.45         65.47        13.65 o                         
  10  -3   7        175.99        295.41        35.00 o                         
  11  -3   7         40.72         33.51         7.19 o                         
  -9  -2   7         47.79         78.21        12.56 o                         
  -8  -2   7         89.94         12.96        15.23 o                         
  -7  -2   7        166.05        119.46        14.01 o                         
  -6  -2   7        878.81        661.87        40.00 o                         
  -5  -2   7       2226.12       2115.83       101.39 o                         
  -4  -2   7         19.22          4.96         2.78 o                         
  -3  -2   7         67.17         76.47        11.77 o                         
  -2  -2   7       2164.99       2110.74        99.42 o                         
  -1  -2   7       1524.15       1664.14        95.94 o                         
   1  -2   7         30.87         42.29         4.40 o                         
   2  -2   7        366.80        311.92        16.16 o                         
   3  -2   7       7006.26       6815.59       318.94 o                         
   4  -2   7        301.29        355.89        23.22 o                         
   5  -2   7        242.84        409.77        26.63 o                         
   6  -2   7        152.45        210.00        21.10 o                         
   7  -2   7        295.64        316.36        19.67 o                         
   8  -2   7        588.29        758.42        41.30 o                         
   9  -2   7       1120.13       1388.56        71.38 o                         
  10  -2   7        103.87        242.93        30.15 o                         
  11  -2   7         60.19        108.45        16.10 o                         
  -9  -1   7        172.98        246.87        47.51 o                         
  -8  -1   7        263.88        280.57        16.77 o                         
  -7  -1   7        197.97        142.57        19.25 o                         
  -6  -1   7         12.71          8.69         3.28 o                         
  -5  -1   7        774.02        757.10        35.56 o                         
  -4  -1   7        195.99        176.43        11.35 o                         
  -3  -1   7        206.73        284.98        15.88 o                         
  -2  -1   7        400.63        474.45        23.93 o                         
  -1  -1   7        485.77        348.06        19.32 o                         
   0  -1   7          1.73         -1.33         2.31 o                         
   1  -1   7         50.87         83.71         7.13 o                         
   2  -1   7       2176.68       2246.33       105.60 o                         
   3  -1   7       3046.37       2979.02       140.35 o                         
   4  -1   7        930.37        964.08        99.07 o                         
   5  -1   7        103.15        102.65         9.28 o                         
   6  -1   7       1921.33       1820.86        87.96 o                         
   7  -1   7        177.79        184.62        14.33 o                         
   8  -1   7        376.71        397.61        24.07 o                         
   9  -1   7        509.73        642.53        35.96 o                         
  10  -1   7        342.73        484.44        35.23 o                         
  11  -1   7        135.96        252.97        21.05 o                         
  -9   0   7         32.79          6.96         4.92 o                         
  -8   0   7        245.96        210.21        18.81 o                         
  -7   0   7       1021.85       1020.02        48.14 o                         
  -6   0   7       1571.68       1428.66        64.71 o                         
  -5   0   7        920.40        827.02        38.59 o                         
  -4   0   7        299.80        493.87        41.62 o                         
  -3   0   7        433.34        411.90        19.85 o                         
  -2   0   7       5547.87       4926.04       213.50 o                         
  -1   0   7       4750.47       4486.74       209.13 o                         
   0   0   7        185.33        174.76        12.24 o                         
   1   0   7         27.95         63.52         6.22 o                         
   2   0   7        387.60        354.14        16.70 o                         
   3   0   7        158.76        118.45         8.14 o                         
   4   0   7        227.85        348.38        38.42 o                         
   5   0   7        295.10        287.78        16.93 o                         
   6   0   7        366.25        295.04        17.91 o                         
   7   0   7         74.04        107.25        10.57 o                         
   8   0   7        104.23        179.53        16.49 o                         
   9   0   7         21.69         48.42         8.23 o                         
  10   0   7        171.78        298.40        20.38 o                         
  11   0   7         51.52        169.23        18.54 o                         
  -9   1   7         95.68        101.80        16.37 o                         
  -8   1   7         76.48         80.74        14.05 o                         
  -7   1   7         50.98         73.07        12.57 o                         
  -6   1   7        804.66        690.80        33.80 o                         
  -5   1   7        201.63        258.67        14.19 o                         
  -4   1   7        474.35        447.58        21.92 o                         
  -3   1   7        149.24        115.94         7.43 o                         
  -2   1   7       1060.41       1047.47        55.56 o                         
  -1   1   7         63.18        102.37         8.09 o                         
   0   1   7         24.48         41.56         5.03 o                         
   1   1   7        403.23        474.82        26.17 o                         
   2   1   7       1424.20       1561.29        74.07 o                         
   3   1   7        377.07        392.75        25.15 o                         
   4   1   7         46.72        101.98         9.62 o                         
   5   1   7         26.51         30.45         3.69 o                         
   6   1   7         27.36         23.52         3.82 o                         
   7   1   7        160.81        115.01        10.84 o                         
   8   1   7         80.59         92.92        11.43 o                         
   9   1   7         61.64         36.27         5.75 o                         
  10   1   7        459.04        615.41        35.71 o                         
  11   1   7        183.14        235.99        16.84 o                         
  -9   2   7         48.05         29.59         7.33 o                         
  -8   2   7        458.58        584.93        40.25 o                         
  -7   2   7        276.65        268.49        20.36 o                         
  -6   2   7        858.71        773.06        45.36 o                         
  -5   2   7        442.29        421.26        37.58 o                         
  -4   2   7        276.81        332.94        18.63 o                         
  -3   2   7       6567.72       6140.12       288.04 o                         
  -2   2   7       7437.93       6604.12       339.11 o                         
  -1   2   7      13354.01      13162.13      1512.13 o                         
   0   2   7          9.43         53.67         6.86 o                         
   1   2   7         88.04         60.52         7.04 o                         
   2   2   7        613.38        553.56        33.49 o                         
   3   2   7       2484.71       2075.40       120.26 o                         
   4   2   7       7598.38       7227.46       338.85 o                         
   5   2   7         43.31         89.23         8.37 o                         
   6   2   7        134.81        148.99        11.16 o                         
   7   2   7        306.72        423.28        25.25 o                         
   8   2   7        244.73        220.21        15.75 o                         
   9   2   7         17.22         17.66         5.46 o                         
  10   2   7          9.31         24.77         8.65 o                         
  11   2   7          5.29          4.80         6.56 o                         
  -9   3   7         42.27         33.54         6.72 o                         
  -8   3   7         29.48         30.90         5.97 o                         
  -7   3   7         20.00         15.86         5.45 o                         
  -6   3   7        540.20        628.46        38.30 o                         
  -5   3   7        412.91        408.08        23.03 o                         
  -4   3   7          7.58         11.39         3.61 o                         
  -3   3   7        412.78        315.58        17.69 o                         
  -2   3   7         62.66         85.10         7.91 o                         
  -1   3   7       1877.91       1726.57        88.11 o                         
   0   3   7         37.21         52.62         7.19 o                         
   1   3   7        137.37         65.72        71.42 o                         
   2   3   7       2262.92       2190.99       126.69 o                         
   3   3   7       1797.60       1986.28       103.63 o                         
   4   3   7        285.77        309.44        17.75 o                         
   5   3   7        103.45        141.35        10.60 o                         
   6   3   7        553.05        634.08        33.58 o                         
   7   3   7        621.97        671.70        35.97 o                         
   8   3   7        124.71         82.27        11.40 o                         
   9   3   7          8.42          3.83         5.87 o                         
  10   3   7        107.52        148.40        15.52 o                         
  11   3   7         18.93         18.59         6.83 o                         
  -9   4   7         46.19         49.58         9.39 o                         
  -8   4   7         34.95         39.28         6.16 o                         
  -7   4   7        463.13        445.76        26.56 o                         
  -6   4   7        379.00        354.39        21.86 o                         
  -5   4   7         61.22         97.67        11.09 o                         
  -4   4   7       3292.28       3429.94       178.15 o                         
  -3   4   7       3740.37       3791.80       186.35 o                         
  -2   4   7       3119.76       3171.02       164.16 o                         
  -1   4   7       2291.94       2008.23       166.26 o                         
   0   4   7       4926.61       5408.59       443.08 o                         
   1   4   7       4084.29       4030.73       268.37 o                         
   2   4   7      10602.56       9755.32       688.01 o                         
   3   4   7      12037.09      11268.10       647.06 o                         
   4   4   7        204.05        195.20        12.91 o                         
   5   4   7       1483.67       1710.12        82.65 o                         
   6   4   7        534.68        613.23        33.32 o                         
   7   4   7         77.88        113.44        11.44 o                         
   8   4   7         83.87         84.73        11.63 o                         
   9   4   7          3.67          9.18         5.52 o                         
  10   4   7         29.01         27.39         8.40 o                         
  11   4   7         22.02         26.44         7.28 o                         
  -9   5   7        100.74         71.31         8.96 o                         
  -8   5   7          8.42          3.64         6.26 o                         
  -7   5   7         90.22         88.15         9.90 o                         
  -6   5   7         85.00         83.27        10.88 o                         
  -5   5   7        862.53        800.78        41.52 o                         
  -4   5   7        403.41        326.57        17.38 o                         
  -3   5   7        642.76        688.17        42.39 o                         
  -2   5   7        681.31        628.70        40.81 o                         
  -1   5   7       1246.43       1173.84        70.84 o                         
   0   5   7          0.01         -3.91         5.30 o                         
   1   5   7        673.54        536.57        31.31 o                         
   2   5   7         85.88        109.01         9.80 o                         
   3   5   7        691.75        901.54        45.17 o                         
   4   5   7        709.63        690.29        36.39 o                         
   5   5   7        627.03        802.31        44.13 o                         
   6   5   7       2457.49       2717.31       129.95 o                         
   7   5   7         89.15        146.59        12.95 o                         
   8   5   7         97.91        155.75        14.61 o                         
   9   5   7         84.54        115.39        13.97 o                         
  10   5   7         18.58         21.83        10.80 o                         
  11   5   7         51.18         44.04        10.92 o                         
  -9   6   7         98.33        108.83        20.31 o                         
  -8   6   7          7.11          0.26         5.88 o                         
  -7   6   7        107.08        108.52        10.87 o                         
  -6   6   7       1155.25       1095.23        56.10 o                         
  -5   6   7         89.36        106.05        10.93 o                         
  -4   6   7        100.20        140.53         9.94 o                         
  -3   6   7        508.47        461.96        24.99 o                         
  -2   6   7       3400.56       3422.40       197.68 o                         
  -1   6   7        822.61        875.54        48.27 o                         
   0   6   7       2875.38       3137.37       182.40 o                         
   1   6   7       5907.87       5848.37       337.48 o                         
   2   6   7       7689.42       6995.83       359.84 o                         
   3   6   7       1658.82       1583.35        84.45 o                         
   4   6   7       2488.56       2878.77       149.54 o                         
   5   6   7        407.54        517.64        28.95 o                         
   6   6   7       1143.86       1194.85        59.79 o                         
   7   6   7       1856.97       1866.96        91.60 o                         
   8   6   7        810.27        833.09        45.04 o                         
   9   6   7         42.23         21.97         6.85 o                         
  10   6   7         35.36         22.94        14.07 o                         
  11   6   7          7.76          3.81         7.14 o                         
  -9   7   7        137.22         96.46        13.43 o                         
  -8   7   7         29.58         21.41         6.13 o                         
  -7   7   7         15.14          1.67         5.28 o                         
  -6   7   7        139.43        164.14        14.67 o                         
  -5   7   7        215.48        147.01        11.09 o                         
  -4   7   7         62.32         71.42         7.59 o                         
  -3   7   7         49.00         31.17         4.65 o                         
  -2   7   7       2177.45       2524.27       146.62 o                         
  -1   7   7        209.70        270.71        18.52 o                         
   0   7   7         29.07         78.06        10.83 o                         
   1   7   7          8.18         41.88        13.13 o                         
   2   7   7       1475.68       1319.11        71.24 o                         
   3   7   7       3263.33       3879.58       201.23 o                         
   4   7   7       4058.02       4397.20       227.77 o                         
   5   7   7       1205.00       1130.71        56.53 o                         
   6   7   7        159.42        199.35        14.57 o                         
   7   7   7        136.37        192.21        27.32 o                         
   8   7   7        254.79        253.74        19.58 o                         
   9   7   7         95.91        125.03        15.38 o                         
  10   7   7        309.83        387.45        26.18 o                         
  11   7   7         29.96         24.51         7.96 o                         
  -8   8   7         89.90        147.13        16.32 o                         
  -7   8   7          7.93          1.83         6.63 o                         
  -6   8   7        368.41        374.09        23.77 o                         
  -5   8   7        752.48        723.63        35.81 o                         
  -4   8   7        159.41        116.26        10.58 o                         
  -3   8   7         89.37         80.58        10.97 o                         
  -2   8   7        254.92        273.94        20.09 o                         
  -1   8   7         79.28         77.58         9.74 o                         
   0   8   7       1317.66       1368.84        83.84 o                         
   1   8   7        930.14        942.99        67.00 o                         
   2   8   7       1850.17       2013.53       106.51 o                         
   3   8   7        663.79        843.89        56.09 o                         
   4   8   7       1887.88       1837.68        98.56 o                         
   5   8   7       1478.81       1414.03        69.34 o                         
   6   8   7       2196.50       2417.34       149.44 o                         
   7   8   7       1102.88       1129.33        59.46 o                         
   8   8   7        444.06        395.84        38.03 o                         
   9   8   7        200.28        176.45        20.18 o                         
  10   8   7         29.10         31.18        15.61 o                         
  -8   9   7         25.98         17.40         7.21 o                         
  -7   9   7         35.28         20.57         7.07 o                         
  -6   9   7        102.30        105.35        11.65 o                         
  -5   9   7        262.07        253.44        16.87 o                         
  -4   9   7        444.45        352.67        24.86 o                         
  -3   9   7        203.79        187.04        15.81 o                         
  -2   9   7          5.64          3.44         4.53 o                         
  -1   9   7         98.61        133.51        12.27 o                         
   0   9   7         12.20          3.67         5.09 o                         
   1   9   7        495.58        572.96        77.68 o                         
   2   9   7         77.73         40.83         6.16 o                         
   3   9   7        298.65        371.35        26.20 o                         
   4   9   7       1103.18       1083.75        60.96 o                         
   5   9   7         86.58         56.80         9.01 o                         
   6   9   7        327.17        259.56        22.85 o                         
   7   9   7          7.35          4.53         5.09 o                         
   8   9   7        302.21        330.44        22.75 o                         
   9   9   7        427.38        513.19        32.40 o                         
  10   9   7        137.33        123.68        17.41 o                         
  -8  10   7         64.76         28.57         8.35 o                         
  -7  10   7        385.95        390.60        28.98 o                         
  -6  10   7         51.36         29.12         5.20 o                         
  -5  10   7         89.06        130.69        13.02 o                         
  -4  10   7       1012.06       1167.88        71.84 o                         
  -3  10   7        721.64        657.32        42.86 o                         
  -2  10   7       2290.68       2498.92       131.86 o                         
  -1  10   7        206.37        219.66        16.59 o                         
   0  10   7        461.74        488.97        41.88 o                         
   1  10   7        387.52        414.58        33.95 o                         
   2  10   7       1511.50       1539.20        83.64 o                         
   3  10   7        693.06        752.55        44.66 o                         
   4  10   7        813.41        713.92        42.96 o                         
   5  10   7        617.81        635.41        39.16 o                         
   6  10   7        484.87        472.78        32.42 o                         
   7  10   7        429.48        372.30        23.64 o                         
   8  10   7        501.26        470.48        29.58 o                         
   9  10   7         20.70          3.41         6.71 o                         
  10  10   7         46.20         20.78         7.81 o                         
  -7  11   7         67.26         69.06        21.61 o                         
  -6  11   7        164.41        118.34        13.66 o                         
  -5  11   7        391.09        355.16        23.43 o                         
  -4  11   7          5.04          8.37        10.28 o                         
  -3  11   7         43.88         41.36         6.22 o                         
  -2  11   7        297.30        310.23        51.15 o                         
  -1  11   7         35.93         13.32         5.10 o                         
   0  11   7         42.55         35.95         5.64 o                         
   1  11   7         32.98         17.23         6.45 o                         
   2  11   7         57.37         25.69         7.32 o                         
   3  11   7        351.05        298.10        22.07 o                         
   4  11   7          6.39         -6.11         6.11 o                         
   5  11   7        192.05        169.78        16.97 o                         
   6  11   7          8.43          0.01         5.64 o                         
   7  11   7        217.82        239.65        20.70 o                         
   8  11   7        327.74        360.67        33.32 o                         
   9  11   7         53.65         29.60         7.76 o                         
  -7  12   7         30.92         10.51         6.27 o                         
  -6  12   7         72.63         29.62         5.92 o                         
  -5  12   7        895.48        960.02        61.63 o                         
  -4  12   7        572.93        475.96        33.82 o                         
  -3  12   7       1463.61       1470.86        81.19 o                         
  -2  12   7       2330.33       2838.72       166.78 o                         
  -1  12   7       2090.96       2696.35       233.77 o                         
   0  12   7        143.29         62.26         9.43 o                         
   1  12   7        255.67        263.90        25.71 o                         
   2  12   7        962.79       1144.20        89.18 o                         
   3  12   7        109.20         89.99        13.51 o                         
   4  12   7         81.90         17.62         5.76 o                         
   5  12   7         10.26          1.24         5.80 o                         
   6  12   7         11.02         -0.34         6.26 o                         
   7  12   7        168.37        125.03        21.23 o                         
   8  12   7         60.44         21.28         8.19 o                         
   9  12   7         16.39         11.18         8.14 o                         
  -6  13   7        187.98        178.84        16.83 o                         
  -5  13   7         61.46         29.09         8.20 o                         
  -4  13   7         79.54         48.80         7.67 o                         
  -3  13   7         17.37         -2.87         6.91 o                         
  -2  13   7          5.20         -4.46         7.41 o                         
  -1  13   7        193.44        202.18        17.93 o                         
   0  13   7          3.90         -4.07         5.82 o                         
   1  13   7          4.44         -1.21         9.82 o                         
   2  13   7        121.32        125.39        15.66 o                         
   3  13   7         18.37          1.71         5.72 o                         
   4  13   7         18.69         12.52         7.36 o                         
   5  13   7          7.99          0.30        10.39 o                         
   6  13   7         62.98         64.25        11.61 o                         
   7  13   7          5.00         -7.28         7.28 o                         
   8  13   7         63.09         35.77        15.32 o                         
  -6  14   7        165.33         88.89        24.85 o                         
  -5  14   7        341.66        273.80        24.98 o                         
  -4  14   7        673.67        743.23        48.83 o                         
  -3  14   7        553.15        605.64        40.05 o                         
  -2  14   7         74.13         79.91        12.14 o                         
  -1  14   7        111.83         50.36        20.38 o                         
   0  14   7          3.08         13.78         6.35 o                         
   1  14   7        339.67        364.54        31.68 o                         
   2  14   7       2240.36       2614.05       154.97 o                         
   3  14   7       1219.28       1383.94        89.92 o                         
   4  14   7        372.41        354.45        25.44 o                         
   5  14   7         11.69         -6.46         6.50 o                         
   6  14   7        214.00        241.68        22.60 o                         
   7  14   7          9.55          7.57         8.06 o                         
   8  14   7         15.94          1.09         8.29 o                         
  -5  15   7         17.36          6.45         9.91 o                         
  -4  15   7         10.41          2.28         7.53 o                         
  -3  15   7         22.29         -0.02         6.88 o                         
  -2  15   7        115.02        109.34        16.89 o                         
  -1  15   7          1.48         -1.54         6.89 o                         
   0  15   7         11.82          9.13         6.92 o                         
   1  15   7         90.21         97.69        16.50 o                         
   2  15   7        138.73        179.13        21.42 o                         
   3  15   7        120.02        133.33        17.88 o                         
   4  15   7         84.96         68.84        11.09 o                         
   5  15   7          6.75         -5.40         6.91 o                         
   6  15   7         64.27         26.43         8.48 o                         
   7  15   7          7.97         -7.88         7.88 o                         
  -4  16   7        243.43        238.80        26.05 o                         
  -3  16   7         47.01         21.36         9.74 o                         
  -2  16   7         14.53         -5.72        10.09 o                         
  -1  16   7        890.86       1168.38       124.89 o                         
   0  16   7       1326.13       1585.11        89.69 o                         
   1  16   7       1408.81       1718.46        88.54 o                         
   2  16   7        689.82        724.07        49.22 o                         
   3  16   7        335.26        358.57        36.26 o                         
   4  16   7         28.02          8.11        16.75 o                         
   5  16   7         66.41         57.13        10.62 o                         
   6  16   7         81.98         59.74        10.88 o                         
  -3  17   7         52.99         38.41         8.91 o                         
  -2  17   7          0.73        -10.04        10.04 o                         
  -1  17   7          6.35         -6.69        12.00 o                         
   0  17   7          6.67         20.10         9.85 o                         
   1  17   7         36.55         73.07        17.51 o                         
   2  17   7         88.16         62.49        17.30 o                         
   3  17   7         45.52         13.56         9.41 o                         
   4  17   7         21.83         -7.71         7.71 o                         
   5  17   7         61.52         24.47         8.57 o                         
  -1  18   7         60.01         20.22        10.46 o                         
   0  18   7        825.77       1190.48        79.52 o                         
   1  18   7        486.57        671.35        41.69 o                         
   2  18   7         17.61          4.49         8.15 o                         
   3  18   7         85.36         53.26         9.57 o                         
   0 -17   8          0.07         -0.16         7.35 o                         
   1 -17   8          1.35         -2.71         6.77 o                         
   2 -17   8          5.28         -3.37         9.58 o                         
   3 -17   8          5.06         -6.81         8.05 o                         
  -2 -16   8         32.47         95.03        12.18 o                         
  -1 -16   8          1.61          0.56         4.70 o                         
   0 -16   8          0.27          2.44         6.68 o                         
   1 -16   8         46.17         85.97        13.41 o                         
   2 -16   8         42.32         72.10        13.57 o                         
   3 -16   8         63.00         92.83        14.70 o                         
   4 -16   8         22.53          0.52         6.27 o                         
   5 -16   8          4.40         -3.88         7.79 o                         
  -4 -15   8         13.03          5.67         5.20 o                         
  -3 -15   8          2.05          0.80         5.51 o                         
  -2 -15   8          0.11         -2.93         5.11 o                         
  -1 -15   8          2.19         -2.13         5.00 o                         
   0 -15   8          5.75         -3.53         4.91 o                         
   1 -15   8          0.67         -4.00         5.12 o                         
   2 -15   8          1.57         -2.50         5.15 o                         
   3 -15   8         34.87         24.07         5.89 o                         
   4 -15   8         51.66         98.66        15.91 o                         
   5 -15   8          8.43         -2.79         6.48 o                         
   6 -15   8         20.97         15.97         7.11 o                         
  -5 -14   8         18.38          6.81         6.17 o                         
  -4 -14   8         36.92         10.39         5.07 o                         
  -3 -14   8        496.32        820.42        47.97 o                         
  -2 -14   8        624.24       1075.70        74.06 o
[truncated: 387,102 more chars]
