# Supplementary material for: Crystal structures of 5,12-dimethyl-1,4,8,11-tetra­aza­cyclo­tetra­decane cobalt(III) mono-phenyl­acetyl­ide and bis-phenyl­acetyl­ide
Source: Acta Crystallogr E Crystallogr Commun. 2018 Mar 13;74(Pt 4):522–9. doi: 10.1107/S2056989018003997 (PMC5946981; doi:10.1107/S2056989018003997)
Supplement: Supplementary file 3 [file e-74-00522-2sup3.hkl]

data_2                                                                          
_shelx_title ' BO60_0m in P2(1)'                                                
_shelx_refln_list_code          4                                               
_shelx_F_calc_maximum      235.06                                               
_exptl_crystal_F_000      1420.00                                               
_reflns_d_resolution_high  0.6489                                               
                                                                                
loop_                                                                           
 _space_group_symop_operation_xyz                                               
 'x, y, z'                                                                      
 '-x, y+1/2, -z'                                                                
                                                                                
_cell_length_a    12.0263                                                       
_cell_length_b    12.3999                                                       
_cell_length_c    21.9164                                                       
_cell_angle_alpha  90.000                                                       
_cell_angle_beta  105.326                                                       
_cell_angle_gamma  90.000                                                       
                                                                                
_shelx_F_squared_multiplier     1.000                                           
                                                                                
loop_                                                                           
 _refln_index_h                                                                 
 _refln_index_k                                                                 
 _refln_index_l                                                                 
 _refln_F_squared_calc                                                          
 _refln_F_squared_meas                                                          
 _refln_F_squared_sigma                                                         
 _refln_observed_status                                                         
   1 -19   0        283.90        272.02        26.81 o                         
   0 -18   0        120.32        118.40        20.82 o                         
   1 -18   0        135.14        113.60        17.21 o                         
   2 -18   0        182.85        189.21        24.03 o                         
   3 -18   0         29.36         46.37        21.13 o                         
   4 -18   0         11.36         77.98        32.28 o                         
   5 -18   0         51.47         40.38        32.63 o                         
   1 -17   0        302.67        248.28        21.79 o                         
   2 -17   0        120.60        165.97        28.82 o                         
   3 -17   0         73.64         72.73        19.08 o                         
   4 -17   0         10.15          5.80        24.24 o                         
   5 -17   0        120.09        127.54        32.52 o                         
   6 -17   0         11.13         13.28        30.23 o                         
   7 -17   0          6.63         54.95        31.70 o                         
   1 -16   0          7.18          5.23        21.15 o                         
   2 -16   0       1016.37       1079.73        45.52 o                         
   3 -16   0        216.97        191.63        18.74 o                         
   4 -16   0        102.35         66.30        23.31 o                         
   5 -16   0          7.85         -5.66        13.59 o                         
   6 -16   0         61.51         73.59        28.26 o                         
   7 -16   0         37.98         29.99        26.87 o                         
   8 -16   0         32.45          8.46        30.25 o                         
   9 -16   0        281.58        332.71        44.50 o                         
   1 -15   0        850.70        847.92        48.32 o                         
   2 -15   0        131.56        106.11        16.15 o                         
   3 -15   0        745.62        748.06        28.41 o                         
   4 -15   0        193.46        164.11        19.48 o                         
   5 -15   0        262.94        232.37        20.87 o                         
   6 -15   0        579.73        631.79        30.08 o                         
   7 -15   0        116.63         91.41        29.25 o                         
   8 -15   0        348.70        453.23        53.51 o                         
   9 -15   0        245.40        228.38        35.01 o                         
  10 -15   0        265.31        273.39        40.97 o                         
   0 -14   0       1105.24       1206.32        65.60 o                         
   1 -14   0         35.42         24.59        18.48 o                         
   2 -14   0        148.46        145.22        15.82 o                         
   3 -14   0        195.43        215.44        22.34 o                         
   4 -14   0        142.01        154.62        11.94 o                         
   5 -14   0        275.31        287.08        19.20 o                         
   6 -14   0        228.13        214.10        17.25 o                         
   7 -14   0         81.93         89.10        25.72 o                         
   8 -14   0        234.35        225.77        32.46 o                         
   9 -14   0        249.24        210.10        34.34 o                         
  10 -14   0         40.17         66.91        31.05 o                         
  11 -14   0         98.82         96.65        35.04 o                         
   1 -13   0        246.37        236.86        14.03 o                         
   2 -13   0         24.11         12.46         7.94 o                         
   3 -13   0        202.33        174.18        15.93 o                         
   4 -13   0         49.70         42.07         7.79 o                         
   5 -13   0        118.16        117.07        12.93 o                         
   6 -13   0         66.43         61.73         7.69 o                         
   7 -13   0         53.69         59.56        12.10 o                         
   8 -13   0        103.17         95.53        14.53 o                         
   9 -13   0         28.77         -1.32        23.42 o                         
  10 -13   0        116.95        111.15        30.38 o                         
  11 -13   0         26.75         70.05        31.20 o                         
  12 -13   0         66.99         44.55        33.41 o                         
   0 -12   0       1055.88        971.34        37.55 o                         
   1 -12   0         20.25         36.69         7.89 o                         
   2 -12   0        545.71        556.67        17.42 o                         
   3 -12   0          9.86         27.56         7.20 o                         
   4 -12   0        212.43        201.69        11.27 o                         
   5 -12   0        325.05        323.80        14.09 o                         
   6 -12   0        193.12        193.46         8.89 o                         
   7 -12   0        489.36        441.01        22.26 o                         
   8 -12   0         32.07         23.39        12.02 o                         
   9 -12   0         92.26         97.51        15.77 o                         
  10 -12   0         36.21         26.65        23.81 o                         
  11 -12   0        154.75        174.33        31.25 o                         
  12 -12   0         67.87         84.33        31.70 o                         
  13 -12   0        103.26         86.96        37.84 o                         
   1 -11   0       1533.88       1566.35        37.03 o                         
   2 -11   0        408.48        411.11        14.46 o                         
   3 -11   0       1647.92       1748.17        37.13 o                         
   4 -11   0        158.18        150.30         8.93 o                         
   5 -11   0        307.77        319.61        10.34 o                         
   6 -11   0        104.68         85.57         5.43 o                         
   7 -11   0        499.90        461.41        22.92 o                         
   8 -11   0       1297.63       1298.26        41.97 o                         
   9 -11   0        117.06         88.97        14.65 o                         
  10 -11   0        405.61        470.60        32.71 o                         
  11 -11   0        225.27        181.05        31.87 o                         
  12 -11   0        236.51        305.56        38.28 o                         
  13 -11   0        192.80        169.06        36.61 o                         
  14 -11   0        194.18        173.56        38.70 o                         
   0 -10   0        848.20        867.66        32.03 o                         
   1 -10   0         68.92         71.37         6.89 o                         
   2 -10   0        571.22        550.40        17.07 o                         
   3 -10   0        634.08        676.83        17.88 o                         
   4 -10   0        887.69        992.59        22.77 o                         
   5 -10   0       1623.09       1693.46        31.44 o                         
   6 -10   0       1252.18       1252.25        24.50 o                         
   7 -10   0       2245.26       2325.70        55.44 o                         
   8 -10   0        557.02        573.72        24.01 o                         
   9 -10   0       1916.72       2025.74        56.81 o                         
  10 -10   0        203.69        238.43        25.49 o                         
  11 -10   0        361.05        332.85        30.94 o                         
  12 -10   0         44.87         23.65        26.22 o                         
  13 -10   0        568.17        557.32        59.83 o                         
  14 -10   0        116.46         85.80        33.12 o                         
   1  -9   0        881.09        816.09        20.97 o                         
   2  -9   0        483.89        460.05        14.65 o                         
   3  -9   0       1266.67       1241.67        25.20 o                         
   4  -9   0        306.55        291.65        10.09 o                         
   5  -9   0        441.73        442.22        11.15 o                         
   6  -9   0        837.46        782.91        22.29 o                         
   7  -9   0        465.16        441.17        17.24 o                         
   8  -9   0        523.40        569.08        20.22 o                         
   9  -9   0        582.19        567.45        24.33 o                         
  10  -9   0        659.98        695.68        28.15 o                         
  11  -9   0          3.41         16.01        26.59 o                         
  12  -9   0        624.84        678.33        54.10 o                         
  13  -9   0         22.77         20.23        25.82 o                         
  14  -9   0        623.51        610.55        62.67 o                         
  15  -9   0          4.36        -10.53        30.87 o                         
   0  -8   0        261.26        238.72        14.07 o                         
   1  -8   0        369.53        345.22        12.87 o                         
   2  -8   0        114.42        125.41         7.20 o                         
   3  -8   0        219.36        228.82         9.07 o                         
   4  -8   0        438.08        516.50        13.19 o                         
   5  -8   0        588.03        549.28        12.25 o                         
   6  -8   0        260.40        227.30        12.60 o                         
   7  -8   0        325.31        286.28        14.21 o                         
   8  -8   0        431.65        437.44        17.45 o                         
   9  -8   0        208.88        218.58        15.76 o                         
  10  -8   0        300.50        313.22        28.60 o                         
  11  -8   0         47.84         19.10        12.22 o                         
  12  -8   0        139.34        143.93        18.92 o                         
  13  -8   0         55.36         60.35        28.06 o                         
  14  -8   0         81.65         54.22        28.96 o                         
  15  -8   0        128.19         86.92        34.57 o                         
   1  -7   0        374.83        346.94        11.26 o                         
   2  -7   0        149.78        132.52         6.52 o                         
   3  -7   0       1771.27       1899.61        36.34 o                         
   4  -7   0        202.68        216.87         7.94 o                         
   5  -7   0        213.97        234.93         7.07 o                         
   6  -7   0        285.67        288.34        12.70 o                         
   7  -7   0        383.88        353.49        14.56 o                         
   8  -7   0         52.50         47.13         7.55 o                         
   9  -7   0        490.48        511.05        18.85 o                         
  10  -7   0          2.83          8.07         8.69 o                         
  11  -7   0        173.17        183.29        17.30 o                         
  12  -7   0        164.89        123.49        17.40 o                         
  13  -7   0         16.61         22.47        17.50 o                         
  14  -7   0         25.75         12.76        26.29 o                         
  15  -7   0         24.28         57.12        32.01 o                         
  16  -7   0         37.85         43.93        35.43 o                         
   0  -6   0       9990.67      10082.76       293.28 o                         
   1  -6   0       2412.33       2419.46        51.46 o                         
   2  -6   0       7336.24       7476.78       154.84 o                         
   3  -6   0       3168.88       3139.14        59.08 o                         
   4  -6   0       4967.68       5088.39        94.34 o                         
   5  -6   0       1761.23       1711.78        38.54 o                         
   6  -6   0       1737.42       1753.48        58.74 o                         
   7  -6   0       3264.92       3327.62        83.36 o                         
   8  -6   0       1689.50       1764.00        47.91 o                         
   9  -6   0       1793.65       1843.54        50.26 o                         
  10  -6   0        227.98        246.49        18.64 o                         
  11  -6   0        879.40        889.33        27.76 o                         
  12  -6   0         61.98         64.68        16.71 o                         
  13  -6   0        561.85        553.24        56.97 o                         
  14  -6   0         17.43        -14.58        18.30 o                         
  15  -6   0        433.11        396.42        56.98 o                         
  16  -6   0         14.14         32.88        33.74 o                         
   1  -5   0      14184.16      13034.00       307.23 o                         
   2  -5   0       1180.13       1089.63        21.93 o                         
   3  -5   0      10480.61      10191.15       185.33 o                         
   4  -5   0       1448.59       1598.20        31.52 o                         
   5  -5   0        412.26        340.72        14.23 o                         
   6  -5   0       1692.92       1656.10        43.67 o                         
   7  -5   0       3655.84       3886.19        97.86 o                         
   8  -5   0       3796.86       3798.43        92.79 o                         
   9  -5   0       1242.27       1305.98        38.46 o                         
  10  -5   0       1425.81       1431.58        41.20 o                         
  11  -5   0        131.50        113.46        12.38 o                         
  12  -5   0       1055.68       1014.51        37.84 o                         
  13  -5   0          9.80         -6.03        15.82 o                         
  14  -5   0        270.03        246.12        23.04 o                         
  15  -5   0         41.40         25.91        29.42 o                         
  16  -5   0        328.56        362.17        31.71 o                         
  17  -5   0        119.14        138.89        25.40 o                         
   0  -4   0       2358.08       2270.94        67.38 o                         
   1  -4   0       6645.65       6358.36       130.68 o                         
   2  -4   0       3654.13       3475.08        63.91 o                         
   3  -4   0        215.08        243.97         7.66 o                         
   4  -4   0       3937.77       3964.20        97.73 o                         
   5  -4   0       3952.31       4379.92       102.99 o                         
   6  -4   0       2187.85       2160.69        55.10 o                         
   7  -4   0       4269.20       4344.03       125.20 o                         
   8  -4   0       1953.40       1999.36        52.72 o                         
   9  -4   0       2730.96       2798.47        70.18 o                         
  10  -4   0        258.44        212.47        14.43 o                         
  11  -4   0        481.59        466.89        22.34 o                         
  12  -4   0        144.13        127.68        13.24 o                         
  13  -4   0        553.75        574.23        33.46 o                         
  14  -4   0        168.81        186.81        21.30 o                         
  15  -4   0        249.53        249.74        25.62 o                         
  16  -4   0        127.08        111.78        20.80 o                         
  17  -4   0        213.41        177.60        43.55 o                         
   1  -3   0       4103.40       4004.13        81.00 o                         
   2  -3   0       2591.40       2479.17        52.33 o                         
   3  -3   0       2600.90       2553.79        62.03 o                         
   4  -3   0       2250.72       2479.63        60.36 o                         
   5  -3   0        368.03        425.88        14.22 o                         
   6  -3   0        722.42        780.74        22.31 o                         
   7  -3   0        217.34        147.66        11.92 o                         
   8  -3   0       1862.10       1742.55        63.14 o                         
   9  -3   0        401.26        381.52        17.76 o                         
  10  -3   0       1434.73       1383.43        40.40 o                         
  11  -3   0        251.05        204.10        15.04 o                         
  12  -3   0         73.65         61.95        11.30 o                         
  13  -3   0         74.01         78.98        15.61 o                         
  14  -3   0         64.06         45.42        16.55 o                         
  15  -3   0         37.57         16.77        13.61 o                         
  16  -3   0          0.66         -2.65        17.23 o                         
  17  -3   0         35.74         23.95        34.51 o                         
   0  -2   0       5639.72       5040.01       146.18 o                         
   1  -2   0       1074.24       1114.54        27.14 o                         
   2  -2   0       1832.75       1782.62        50.67 o                         
   3  -2   0          4.95          5.77         3.52 o                         
   4  -2   0       1645.83       2051.09        50.31 o                         
   5  -2   0        453.07        405.35        13.66 o                         
   6  -2   0       3698.04       3778.70        90.19 o                         
   7  -2   0        580.52        624.06        19.30 o                         
   8  -2   0       3318.76       3429.30        84.82 o                         
   9  -2   0       1166.34       1151.89        39.31 o                         
  10  -2   0       1162.07       1213.68        35.00 o                         
  11  -2   0       1002.84       1051.95        32.72 o                         
  12  -2   0        642.64        661.85        25.64 o                         
  13  -2   0         39.82         36.13        16.90 o                         
  14  -2   0         38.68         36.43        14.86 o                         
  15  -2   0         52.14         51.79        13.64 o                         
  16  -2   0        104.33        106.40        16.35 o                         
  17  -2   0         47.67         81.51        35.99 o                         
   2  -1   0       9477.58       9430.94       269.22 o                         
   3  -1   0       7637.18       7316.48       179.12 o                         
   4  -1   0        952.54        947.56        23.74 o                         
   5  -1   0       2428.99       2610.18        65.83 o                         
   6  -1   0       6695.82       6729.13       162.14 o                         
   7  -1   0        524.49        509.31        17.97 o                         
   8  -1   0        156.48        165.58        11.45 o                         
   9  -1   0        381.40        410.76        17.48 o                         
  10  -1   0        455.14        471.33        18.24 o                         
  11  -1   0        546.48        539.78        23.11 o                         
  12  -1   0        257.75        279.48        17.83 o                         
  13  -1   0         38.26         31.85        12.93 o                         
  14  -1   0         48.68         42.34        10.25 o                         
  15  -1   0         44.61         44.97        14.19 o                         
  16  -1   0        228.72        254.30        21.13 o                         
  17  -1   0        157.60        137.92        36.50 o                         
   3   0   0        126.32        138.75         7.35 o                         
   4   0   0       6069.92       5523.94       131.54 o                         
   5   0   0       7905.42       7989.84       189.95 o                         
   6   0   0      11346.50      11292.74       268.04 o                         
   7   0   0         44.07         34.73         5.39 o                         
   8   0   0        532.80        596.00        19.05 o                         
   9   0   0        287.94        272.40        13.56 o                         
  10   0   0         33.72         31.28         8.20 o                         
  11   0   0       3671.64       3758.44        93.94 o                         
  12   0   0        230.50        228.63        17.21 o                         
  13   0   0       1493.28       1604.27        44.12 o                         
  14   0   0         17.95         30.77         9.15 o                         
  15   0   0        297.87        325.76        29.66 o                         
  16   0   0         75.00         59.66        20.93 o                         
  17   0   0        897.57       1008.65        56.60 o                         
   2   1   0       9146.13       9027.10       380.24 o                         
   3   1   0       8340.83       7948.17       277.15 o                         
   4   1   0        876.43        877.28        23.38 o                         
   5   1   0       2629.53       2791.22        65.71 o                         
   6   1   0       6830.73       6842.42       162.01 o                         
   7   1   0        651.79        628.98        18.26 o                         
   8   1   0        167.14        167.44        10.30 o                         
   9   1   0        451.43        501.49        16.96 o                         
  10   1   0        330.27        354.02        16.70 o                         
  11   1   0        525.77        537.28        20.76 o                         
  12   1   0        295.34        324.69        13.79 o                         
  13   1   0         35.70         40.41         7.55 o                         
  14   1   0         63.87         58.20         8.94 o                         
  15   1   0         29.95         23.64        10.69 o                         
  16   1   0        221.55        221.55        34.96 o                         
  17   1   0        167.69        177.49        27.60 o                         
   2   2   0       1648.80       1608.91        50.56 o                         
   3   2   0          9.58          1.23         5.70 o                         
   4   2   0       1679.91       2038.30        49.74 o                         
   5   2   0        430.71        386.84        12.28 o                         
   6   2   0       3568.79       3636.35        89.57 o                         
   7   2   0        516.21        576.63        17.97 o                         
   8   2   0       3335.03       3441.20        84.22 o                         
   9   2   0       1071.14       1043.23        25.39 o                         
  10   2   0       1148.59       1197.98        28.49 o                         
  11   2   0       1008.03       1035.60        25.85 o                         
  12   2   0        599.76        611.28        19.94 o                         
  13   2   0         60.44         60.22         6.63 o                         
  14   2   0         43.89         50.74         8.49 o                         
  15   2   0         41.85         52.75        26.66 o                         
  16   2   0        123.03        151.03        23.76 o                         
  17   2   0         43.28         36.86        56.19 o                         
   1   3   0       4252.14       3819.74       308.26 o                         
   2   3   0       2702.32       2639.60       105.38 o                         
   3   3   0       2568.21       2542.90        61.97 o                         
   4   3   0       2256.49       2430.93        73.94 o                         
   5   3   0        324.78        379.99        17.73 o                         
   6   3   0        639.27        710.78        27.46 o                         
   7   3   0        222.99        167.53        16.73 o                         
   8   3   0       1944.59       1922.16        59.01 o                         
   9   3   0        415.09        409.87        11.16 o                         
  10   3   0       1540.34       1471.97        38.69 o                         
  11   3   0        220.46        196.64        25.06 o                         
  12   3   0         66.02         42.14        19.63 o                         
  13   3   0         57.92         32.76        20.43 o                         
  14   3   0         46.73         78.09        25.36 o                         
  15   3   0         50.42         42.56        25.33 o                         
  16   3   0          3.26          2.85        20.39 o                         
  17   3   0         26.96         -6.69        23.42 o                         
   1   4   0       6646.64       6372.28       185.33 o                         
   2   4   0       3568.85       3348.13       101.38 o                         
   3   4   0        161.15        201.46        16.76 o                         
   4   4   0       4103.65       4162.45       119.89 o                         
   5   4   0       3758.43       4044.76       125.89 o                         
   6   4   0       2183.90       2215.44        68.00 o                         
   7   4   0       3899.96       3982.47       124.93 o                         
   8   4   0       2039.09       2062.61        65.01 o                         
   9   4   0       2666.65       2663.61        86.31 o                         
  10   4   0        303.91        274.86        22.66 o                         
  11   4   0        542.51        513.44        28.85 o                         
  12   4   0        163.77        118.58        22.63 o                         
  13   4   0        546.21        577.18        47.48 o                         
  14   4   0        160.48        171.77        29.28 o                         
  15   4   0        257.83        275.36        35.00 o                         
  16   4   0        149.36        123.38        34.57 o                         
  17   4   0        258.97        287.73        37.70 o                         
   1   5   0      14225.73      12832.54       532.53 o                         
   2   5   0       1277.87       1199.33        50.07 o                         
   3   5   0       9871.34       9560.80       414.18 o                         
   4   5   0       1677.58       1828.50        72.67 o                         
   5   5   0        434.84        372.46        23.74 o                         
   6   5   0       1744.44       1690.41        53.52 o                         
   7   5   0       3957.52       4108.77       120.23 o                         
   8   5   0       3603.64       3624.51       113.68 o                         
   9   5   0       1336.76       1389.83        47.85 o                         
  10   5   0       1443.45       1406.63        51.23 o                         
  11   5   0        124.15         80.15        20.57 o                         
  12   5   0       1014.58       1022.18        60.29 o                         
  13   5   0         10.21          5.22        22.62 o                         
  14   5   0        250.16        251.81        32.05 o                         
  15   5   0         54.23         78.82        27.80 o                         
  16   5   0        266.17        274.60        27.05 o                         
  17   5   0        139.87        123.22        27.82 o                         
   2   6   0       7668.59       7703.00       311.07 o                         
   3   6   0       3178.46       3125.79       132.81 o                         
   4   6   0       4970.44       5086.42       212.54 o                         
   5   6   0       1819.48       1765.31        77.09 o                         
   6   6   0       1949.37       2010.33        83.01 o                         
   7   6   0       3253.49       3357.71       143.91 o                         
   8   6   0       1696.92       1777.42        58.61 o                         
   9   6   0       1816.45       1835.18        61.69 o                         
  10   6   0        238.33        235.24        19.80 o                         
  11   6   0        971.86       1004.97        55.57 o                         
  12   6   0         61.63         82.85        22.39 o                         
  13   6   0        569.92        440.71        58.68 o                         
  14   6   0         23.36         16.01        22.78 o                         
  15   6   0        447.30        461.20        53.49 o                         
  16   6   0         20.46         35.77        21.36 o                         
   2   7   0        149.72        132.39        16.49 o                         
   3   7   0       1600.58       1699.52        81.79 o                         
   4   7   0        199.61        211.32        20.41 o                         
   5   7   0        169.53        181.69        21.26 o                         
   6   7   0        298.15        284.42        25.14 o                         
   7   7   0        355.35        293.55        28.67 o                         
   8   7   0         34.46         13.32        14.05 o                         
   9   7   0        442.80        427.72        36.01 o                         
  10   7   0          7.59         36.95        16.96 o                         
  11   7   0        146.43        130.17        22.05 o                         
  12   7   0        201.20        162.85        25.82 o                         
  13   7   0          9.29         -1.44        20.87 o                         
  14   7   0         25.71         -8.32        23.60 o                         
  15   7   0         26.55         39.14        18.67 o                         
  16   7   0         46.32         53.58        21.99 o                         
   2   8   0        127.64        158.41        18.76 o                         
   3   8   0        233.65        254.36        21.70 o                         
   4   8   0        458.36        549.96        31.88 o                         
   5   8   0        541.98        539.27        33.53 o                         
   6   8   0        271.16        213.30        24.96 o                         
   7   8   0        343.77        312.55        28.82 o                         
   8   8   0        470.64        479.61        34.31 o                         
   9   8   0        248.70        246.80        30.27 o                         
  10   8   0        276.18        291.77        34.34 o                         
  11   8   0         48.03         32.98        19.18 o                         
  12   8   0        151.89        155.12        26.53 o                         
  13   8   0         61.33         42.95        22.80 o                         
  14   8   0         70.76         62.19        18.71 o                         
  15   8   0        132.92        133.49        22.97 o                         
  16   8   0         25.20         24.07        23.28 o                         
   3   9   0       1040.11       1010.23        57.10 o                         
   4   9   0        288.01        272.23        26.00 o                         
   5   9   0        488.66        442.47        31.23 o                         
   6   9   0        749.40        761.12        43.97 o                         
   7   9   0        418.81        383.62        33.65 o                         
   8   9   0        506.78        514.57        39.15 o                         
   9   9   0        595.09        553.89        41.95 o                         
  10   9   0        623.02        654.64        47.41 o                         
  11   9   0          3.88        -17.72        18.10 o                         
  12   9   0        579.45        606.63        52.55 o                         
  13   9   0         19.19         44.31        25.17 o                         
  14   9   0        584.51        602.16        40.38 o                         
  15   9   0          1.26        -10.04        36.86 o                         
   3  10   0        707.66        751.42        31.14 o                         
   4  10   0        976.90       1081.50        52.98 o                         
   5  10   0       1643.97       1689.07        79.81 o                         
   6  10   0       1319.41       1346.56        64.21 o                         
   7  10   0       2372.49       2396.36       107.07 o                         
   8  10   0        545.32        605.15        42.06 o                         
   9  10   0       1966.47       2144.08        99.85 o                         
  10  10   0        215.75        262.28        35.86 o                         
  11  10   0        351.06        275.37        37.13 o                         
  12  10   0         42.94         31.34        15.40 o                         
  13  10   0        562.57        587.19        37.25 o                         
  14  10   0        112.27        101.87        21.50 o                         
  15  10   0        248.11        231.98        27.56 o                         
   4  11   0        113.93        120.67        12.65 o                         
   5  11   0        239.33        268.97        17.20 o                         
   6  11   0        132.89        105.27        19.57 o                         
   7  11   0        472.29        470.64        38.22 o                         
   8  11   0       1306.30       1456.67        75.63 o                         
   9  11   0        117.67        117.29        22.09 o                         
  10  11   0        451.94        482.32        29.17 o                         
  11  11   0        221.04        214.18        19.67 o                         
  12  11   0        244.01        240.11        21.76 o                         
  13  11   0        187.98        195.80        21.73 o                         
  14  11   0        204.70        192.09        24.08 o                         
   5  12   0        346.22        375.31        20.93 o                         
   6  12   0        206.56        197.40        15.12 o                         
   7  12   0        515.45        520.62        24.92 o                         
   8  12   0         27.66         43.27        11.42 o                         
   9  12   0        101.28        100.09        14.11 o                         
  10  12   0         46.25         28.50        13.52 o                         
  11  12   0        164.94        151.78        20.66 o                         
  12  12   0         80.99         99.14        20.89 o                         
  13  12   0        102.92        100.96        20.41 o                         
   6  13   0         66.58         65.58        10.34 o                         
   7  13   0         49.64         40.11        10.26 o                         
   8  13   0        117.52        128.97        24.16 o                         
   9  13   0         26.31          8.99        12.08 o                         
  10  13   0        128.27        100.78        15.49 o                         
  11  13   0         20.20         26.33        15.08 o                         
  12  13   0         68.24         68.85        17.93 o                         
  13  13   0         66.39         41.45        31.50 o                         
   7  14   0         77.53        102.05        12.11 o                         
   8  14   0        264.00        257.20        19.24 o                         
   9  14   0        329.31        336.06        24.78 o                         
  10  14   0         39.80         24.30        14.22 o                         
  11  14   0        113.59        133.49        30.57 o                         
  12  14   0         29.48          9.27        31.60 o                         
   8  15   0        324.26        389.05        25.45 o                         
   9  15   0        236.13        243.49        25.93 o                         
  10  15   0        253.30        277.44        25.31 o                         
  11  15   0         17.59        -12.88        30.77 o                         
  -1 -19   1        202.67        200.29        21.30 o                         
   0 -19   1         64.66         40.68        15.69 o                         
   1 -19   1         47.85         51.29        15.94 o                         
  -6 -18   1         47.16         -1.33        52.26 o                         
  -5 -18   1          1.06         35.47        33.35 o                         
  -4 -18   1         36.20         44.09        31.38 o                         
  -3 -18   1          3.24          9.35        18.87 o                         
  -2 -18   1         82.80         75.76        16.34 o                         
  -1 -18   1         49.84         46.83        15.93 o                         
   0 -18   1        466.98        470.91        30.95 o                         
   1 -18   1         13.40          4.08        15.18 o                         
   2 -18   1        276.38        257.53        23.76 o                         
   3 -18   1         58.90         13.66        28.88 o                         
   4 -18   1         85.90         98.51        34.05 o                         
   5 -18   1         35.49         39.98        32.05 o                         
  -8 -17   1        372.31        479.67        77.75 o                         
  -7 -17   1        108.08        109.73        34.07 o                         
  -6 -17   1        192.22        179.70        36.68 o                         
  -5 -17   1         90.72         70.96        29.38 o                         
  -4 -17   1         73.55         79.78        17.37 o                         
  -3 -17   1        203.50        201.30        24.98 o                         
  -2 -17   1         63.87         69.01        18.25 o                         
  -1 -17   1        589.64        604.66        30.42 o                         
   0 -17   1        222.98        266.92        19.13 o                         
   1 -17   1        664.87        773.62        60.05 o                         
   2 -17   1          2.58          4.29        24.24 o                         
   3 -17   1        426.59        420.15        32.24 o                         
   4 -17   1        337.31        312.69        27.62 o                         
   5 -17   1         76.12         62.20        29.95 o                         
   6 -17   1        173.84        199.67        36.50 o                         
   7 -17   1        222.56        163.16        36.43 o                         
  -9 -16   1        108.51         56.10        35.39 o                         
  -8 -16   1         95.73         60.43        30.89 o                         
  -7 -16   1         88.68         87.26        28.81 o                         
  -6 -16   1         12.98          4.35        26.19 o                         
  -5 -16   1         99.37        108.54        16.11 o                         
  -4 -16   1         10.19         20.87        14.68 o                         
  -3 -16   1        117.33         84.27        26.79 o                         
  -2 -16   1        203.94        218.75        19.86 o                         
  -1 -16   1         31.23         29.64        22.98 o                         
   0 -16   1        211.26        232.95        30.04 o                         
   1 -16   1          3.29         10.03        21.70 o                         
   2 -16   1        127.23        133.32        25.90 o                         
   3 -16   1         37.69         19.67        21.52 o                         
   4 -16   1        131.48        121.51        16.55 o                         
   5 -16   1        235.40        261.45        22.82 o                         
   6 -16   1         15.68        -13.00        26.52 o                         
   7 -16   1         89.52         83.32        29.49 o                         
   8 -16   1        155.34        202.42        36.86 o                         
   9 -16   1         54.55         35.09        34.12 o                         
 -10 -15   1        146.82         98.17        32.56 o                         
  -9 -15   1         98.69         77.70        30.08 o                         
  -8 -15   1        118.73        122.81        30.91 o                         
  -7 -15   1         46.89         45.70        27.21 o                         
  -6 -15   1         49.16         44.16        12.85 o                         
  -5 -15   1         83.96         86.92        16.71 o                         
  -4 -15   1         25.87         12.64        11.09 o                         
  -3 -15   1         35.65         30.79        11.02 o                         
  -2 -15   1        173.58        164.92        15.48 o                         
  -1 -15   1          3.50         30.20        35.00 o                         
   1 -15   1         25.14         27.87        15.23 o                         
   2 -15   1          1.45         13.56        14.57 o                         
   3 -15   1         19.74         19.70        14.52 o                         
   4 -15   1         62.54         52.73        13.36 o                         
   5 -15   1         85.14         83.54        13.82 o                         
   6 -15   1        129.18        130.84        15.65 o                         
   7 -15   1         58.17         71.47        28.20 o                         
   8 -15   1          0.29         17.45        26.87 o                         
   9 -15   1        119.39         67.82        30.54 o                         
  10 -15   1         34.85         26.50        33.71 o                         
 -11 -14   1        166.84        164.15        36.64 o                         
 -10 -14   1         16.61         -4.42        26.98 o                         
  -9 -14   1        314.04        368.42        49.51 o                         
  -8 -14   1         26.95         14.97        24.23 o                         
  -7 -14   1        194.28        162.24        29.55 o                         
  -6 -14   1         95.08        101.89        10.13 o                         
  -5 -14   1        278.03        285.54        16.40 o                         
  -4 -14   1        437.96        421.01        22.08 o                         
  -3 -14   1         23.32         22.26         9.96 o                         
  -2 -14   1        502.18        413.12        27.42 o                         
  -1 -14   1         63.71         60.84        16.72 o                         
   0 -14   1        800.88        740.05        42.16 o                         
   1 -14   1        105.33         90.03        16.10 o                         
   2 -14   1        496.29        523.65        29.45 o                         
   3 -14   1         14.21         39.48        16.60 o                         
   4 -14   1        120.12        113.07        10.78 o                         
   5 -14   1        318.78        300.15        17.62 o                         
   6 -14   1        161.58        172.16        15.82 o                         
   7 -14   1          1.31         -5.70        21.62 o                         
   8 -14   1         46.73         48.70        25.31 o                         
   9 -14   1        183.04        123.84        30.93 o                         
  10 -14   1         57.04         71.06        31.83 o                         
  11 -14   1        182.78        121.06        35.45 o                         
 -12 -13   1         49.91         51.18        33.92 o                         
 -11 -13   1         85.19         81.15        30.53 o                         
 -10 -13   1        291.57        366.40        48.59 o                         
  -9 -13   1        123.51        135.11        28.05 o                         
  -8 -13   1        340.28        349.24        24.75 o                         
  -7 -13   1        171.92        185.84        16.97 o                         
  -6 -13   1        176.51        159.42        10.78 o                         
  -5 -13   1        884.96        889.14        31.42 o                         
  -4 -13   1         58.37         59.71         9.87 o                         
  -3 -13   1        537.14        568.55        19.67 o                         
  -2 -13   1        317.98        317.84        15.91 o                         
  -1 -13   1       1298.42       1270.64        33.16 o                         
   0 -13   1         58.88         51.11         9.18 o                         
   1 -13   1       1214.06       1252.23        29.44 o                         
   2 -13   1        348.17        327.26        15.66 o                         
   3 -13   1        916.99        969.70        31.75 o                         
   4 -13   1        243.31        197.11        14.58 o                         
   5 -13   1        583.37        573.92        23.16 o                         
   6 -13   1        502.21        492.84        18.03 o                         
   7 -13   1        282.85        268.97        20.23 o                         
   8 -13   1        100.69        107.40        18.28 o                         
   9 -13   1        172.54        177.57        29.75 o                         
  10 -13   1        220.65        286.84        36.83 o                         
  11 -13   1        209.63        243.01        38.26 o                         
  12 -13   1        156.60        165.55        35.89 o                         
 -13 -12   1         57.99         30.02        31.03 o                         
 -12 -12   1         83.25         84.01        30.28 o                         
 -11 -12   1        308.95        258.49        34.74 o                         
 -10 -12   1          6.14         22.19        22.91 o                         
  -9 -12   1        325.10        351.79        26.84 o                         
  -8 -12   1        415.67        385.05        32.14 o                         
  -7 -12   1        585.45        600.11        24.41 o                         
  -6 -12   1        535.17        565.93        15.09 o                         
  -5 -12   1        710.54        738.05        21.42 o                         
  -4 -12   1         91.79        118.53         8.08 o                         
  -3 -12   1        155.76        155.89         9.00 o                         
  -2 -12   1        511.25        548.67        19.18 o                         
  -1 -12   1        153.64        130.63         9.41 o                         
   0 -12   1       1864.97       1850.55        43.35 o                         
   1 -12   1        113.15        115.09         8.98 o                         
   2 -12   1        553.97        589.36        17.93 o                         
   3 -12   1        853.84        918.89        23.34 o                         
   4 -12   1        481.49        512.65        18.13 o                         
   5 -12   1        524.15        551.66        18.04 o                         
   6 -12   1        220.92        219.55         8.99 o                         
   7 -12   1        360.07        377.91        24.84 o                         
   8 -12   1        489.01        533.35        36.16 o                         
   9 -12   1        714.19        669.93        53.77 o                         
  10 -12   1         36.11         30.01        24.38 o                         
  11 -12   1        216.34        184.11        32.08 o                         
  12 -12   1         34.17         72.43        32.22 o                         
  13 -12   1        184.74        174.89        38.65 o                         
 -14 -11   1        229.54        202.55        40.83 o                         
 -13 -11   1         26.79        -10.28        28.68 o                         
 -12 -11   1        269.47        232.54        34.43 o                         
 -11 -11   1        138.32         96.97        27.21 o                         
 -10 -11   1        321.72        333.90        27.52 o                         
  -9 -11   1         93.80         83.61        12.58 o                         
  -8 -11   1        296.31        278.05        26.87 o                         
  -7 -11   1        216.58        193.55        15.97 o                         
  -6 -11   1        367.96        371.38        11.46 o                         
  -5 -11   1        385.74        382.02        11.23 o                         
  -4 -11   1         99.01         95.80         6.41 o                         
  -3 -11   1       1547.25       1666.07        39.82 o                         
  -2 -11   1         40.78         37.16         7.13 o                         
  -1 -11   1       1981.35       2054.30        46.67 o                         
   0 -11   1         41.65         41.54         7.25 o                         
   1 -11   1       1790.00       1834.57        42.34 o                         
   2 -11   1        493.96        548.06        16.43 o                         
   3 -11   1       1208.93       1243.33        28.02 o                         
   4 -11   1        203.98        176.97        11.69 o                         
   5 -11   1        860.67        800.21        17.56 o                         
   6 -11   1         21.17         21.79         6.57 o                         
   7 -11   1        829.33        774.99        37.94 o                         
   8 -11   1        796.12        839.34        30.41 o                         
   9 -11   1         86.38         87.27        15.17 o                         
  10 -11   1        535.11        511.32        50.85 o                         
  11 -11   1         32.97         44.43        26.81 o                         
  12 -11   1        270.53        278.61        38.24 o                         
  13 -11   1         37.83         24.95        30.24 o                         
  14 -11   1        330.14        319.07        52.21 o                         
 -15 -10   1         57.71         56.36        55.71 o                         
 -14 -10   1         45.08         21.14        33.35 o                         
 -13 -10   1         36.12         46.98        28.45 o                         
 -12 -10   1        183.42        206.09        31.82 o                         
 -11 -10   1         64.90         56.53        16.08 o                         
 -10 -10   1         55.61         46.80        12.25 o                         
  -9 -10   1         73.07         61.56        11.31 o                         
  -8 -10   1        111.06         94.52        10.92 o                         
  -7 -10   1        492.44        523.19        21.75 o                         
  -6 -10   1        366.32        366.00        12.17 o                         
  -5 -10   1         50.21         53.70         5.07 o                         
  -4 -10   1        592.46        557.08        13.31 o                         
  -3 -10   1        117.81        114.56         7.62 o                         
  -2 -10   1        286.63        318.59        13.82 o                         
  -1 -10   1        465.50        450.19        15.21 o                         
   0 -10   1        481.98        502.40        16.07 o                         
   1 -10   1         46.58         37.78         6.14 o                         
   2 -10   1        759.42        728.71        18.33 o                         
   3 -10   1       1401.36       1443.73        34.95 o                         
   4 -10   1        275.33        267.46        11.16 o                         
   5 -10   1        383.03        384.63        10.90 o                         
   6 -10   1        254.71        218.58         7.41 o                         
   7 -10   1         48.23         34.41         9.21 o                         
   8 -10   1         57.10         52.02        10.60 o                         
   9 -10   1         35.12         34.23        11.44 o                         
  10 -10   1         92.10         72.52        15.12 o                         
  11 -10   1        136.50        131.34        28.70 o                         
  12 -10   1         34.55         63.46        28.59 o                         
  13 -10   1        112.44        111.62        32.10 o                         
  14 -10   1         40.97         16.26        31.04 o                         
 -15  -9   1        266.92        292.26        43.35 o                         
 -14  -9   1        177.11        160.45        33.18 o                         
 -13  -9   1        161.40        153.17        30.32 o                         
 -12  -9   1        159.06        130.30        21.88 o                         
 -11  -9   1         63.61         59.46        14.53 o                         
 -10  -9   1        565.66        567.99        25.71 o                         
  -9  -9   1        188.48        170.41        14.13 o                         
  -8  -9   1        470.69        454.72        18.38 o                         
  -7  -9   1        948.27        900.43        24.72 o                         
  -6  -9   1        643.27        631.88        13.77 o                         
  -5  -9   1        825.12        843.26        17.08 o                         
  -4  -9   1         97.44        103.20         5.53 o                         
  -3  -9   1        147.53        128.85         6.07 o                         
  -2  -9   1         76.54         73.67         6.14 o                         
  -1  -9   1        334.47        329.48        12.31 o                         
   0  -9   1        204.36        234.30        12.63 o                         
   1  -9   1       1193.44       1100.22        26.49 o                         
   2  -9   1        112.93        118.06         6.81 o                         
   3  -9   1        317.10        309.37        12.01 o                         
   4  -9   1          3.89          9.03         4.27 o                         
   5  -9   1        511.61        554.58        12.95 o                         
   6  -9   1         63.10         54.82         7.46 o                         
   7  -9   1        752.11        705.38        21.99 o                         
   8  -9   1        201.61        157.97        12.08 o                         
   9  -9   1        730.51        705.77        27.47 o                         
  10  -9   1        216.95        232.27        36.28 o                         
  11  -9   1        108.79        105.16        17.29 o                         
  12  -9   1        153.90        179.26        30.06 o                         
  13  -9   1         71.06         42.67        28.87 o                         
  14  -9   1         55.31         15.03        29.32 o                         
  15  -9   1        135.26        115.96        37.52 o                         
 -16  -8   1         75.98         75.29        39.31 o                         
 -15  -8   1        582.43        581.09        63.29 o                         
 -14  -8   1         36.65         36.18        29.57 o                         
 -13  -8   1        783.56        840.08        62.11 o                         
 -12  -8   1         23.23         14.50        14.65 o                         
 -11  -8   1        808.37        834.93        31.47 o                         
 -10  -8   1         55.88         59.32        10.68 o                         
  -9  -8   1       1143.63       1225.99        32.57 o                         
  -8  -8   1        395.30        419.44        17.30 o                         
  -7  -8   1       3021.49       3078.06        66.72 o                         
  -6  -8   1       2681.40       2654.81        58.92 o                         
  -5  -8   1       2672.50       2737.02        53.65 o                         
  -4  -8   1       3517.56       3601.57        62.50 o                         
  -3  -8   1        129.14        125.42         6.10 o                         
  -2  -8   1       2243.19       2282.06        49.54 o                         
  -1  -8   1        183.66        172.34        11.11 o                         
   0  -8   1       1239.66       1258.34        33.26 o                         
   1  -8   1         80.47         68.32         9.15 o                         
   2  -8   1       2885.55       2842.51        74.22 o                         
   3  -8   1       1037.80        943.16        20.35 o                         
   4  -8   1       4442.82       4688.09        87.76 o                         
   5  -8   1       1659.14       1713.84        30.92 o                         
   6  -8   1       2069.66       2146.70        48.45 o                         
   7  -8   1       1668.15       1666.33        39.90 o                         
   8  -8   1        665.39        660.29        21.14 o                         
   9  -8   1        494.48        498.66        19.81 o                         
  10  -8   1        372.66        370.20        27.31 o                         
  11  -8   1        378.06        396.24        28.43 o                         
  12  -8   1         32.12         20.23        17.63 o                         
  13  -8   1        282.18        320.45        37.30 o                         
  14  -8   1         26.57         12.60        27.11 o                         
  15  -8   1        285.06        319.34        43.23 o                         
  16  -8   1        117.43        102.22        36.10 o                         
 -16  -7   1        248.67        285.17        43.44 o                         
 -15  -7   1         22.67         29.65        29.57 o                         
 -14  -7   1        212.92        240.56        35.44 o                         
 -13  -7   1          0.52        -14.94        14.94 o                         
 -12  -7   1        973.62        980.79        85.17 o                         
 -11  -7   1          2.41          2.67        11.15 o                         
 -10  -7   1        359.56        428.05        21.72 o                         
  -9  -7   1         16.23         12.75         9.41 o                         
  -8  -7   1        525.39        582.52        21.97 o                         
  -7  -7   1        586.54        543.45        21.11 o                         
  -6  -7   1       1370.56       1371.82        42.16 o                         
  -5  -7   1       2721.58       2669.54        46.02 o                         
  -4  -7   1       2353.30       2355.25        41.55 o                         
  -3  -7   1        934.05        903.42        18.65 o                         
  -2  -7   1        710.34        708.11        16.82 o                         
  -1  -7   1       4717.06       4916.80       101.93 o                         
   0  -7   1       2795.78       2739.57        58.31 o                         
   1  -7   1      14001.10      13972.20       286.94 o                         
   2  -7   1        547.34        553.07        12.87 o                         
   3  -7   1       1185.04       1213.01        24.39 o                         
   4  -7   1        149.60        149.96         6.75 o                         
   5  -7   1        142.58        142.65         4.98 o                         
   6  -7   1       1722.46       1704.76        39.08 o                         
   7  -7   1       1795.55       1717.37        40.02 o                         
   8  -7   1        691.59        691.28        21.87 o                         
   9  -7   1        396.25        409.94        17.78 o                         
  10  -7   1        699.18        700.62        23.71 o                         
  11  -7   1         42.92         35.93        12.25 o                         
  12  -7   1       1155.50       1223.69        49.94 o                         
  13  -7   1         54.95         52.70        18.13 o                         
  14  -7   1        266.91        232.21        35.31 o                         
  15  -7   1          5.37        -29.23        29.23 o                         
  16  -7   1        222.30        174.24        26.97 o                         
 -17  -6   1        137.91        158.88        34.67 o                         
 -16  -6   1        219.91        168.93        38.84 o                         
 -15  -6   1        247.57        279.00        39.18 o                         
 -14  -6   1        150.26        147.85        20.11 o                         
 -13  -6   1        143.88        182.97        29.15 o                         
 -12  -6   1         10.11         15.38        15.10 o                         
 -11  -6   1         81.60         66.84        12.12 o                         
 -10  -6   1         70.14         53.91        10.33 o                         
  -9  -6   1        697.40        704.47        24.86 o                         
  -8  -6   1         47.95         47.15         8.80 o                         
  -7  -6   1        945.37        933.01        31.87 o                         
  -6  -6   1        736.14        739.01        22.93 o                         
  -5  -6   1        310.63        295.88         7.80 o                         
  -4  -6   1       1936.84       2135.36        46.03 o                         
  -3  -6   1       2352.83       2571.32        48.84 o                         
  -2  -6   1       4760.42       4947.72       100.87 o                         
  -1  -6   1        939.52        897.72        20.92 o                         
   0  -6   1       2584.96       2654.83        56.03 o                         
   1  -6   1       3656.87       3588.13        85.76 o                         
   2  -6   1       7123.66       7300.92       134.30 o                         
   3  -6   1        327.65        313.35         8.81 o                         
   4  -6   1        429.92        432.16        11.32 o                         
   5  -6   1        513.75        472.91        14.39 o                         
   6  -6   1        381.84        412.76        16.61 o                         
   7  -6   1       2141.38       2119.80        46.91 o                         
   8  -6   1        245.39        240.43        13.80 o                         
   9  -6   1        361.76        320.80        16.04 o                         
  10  -6   1         98.79        139.67        15.65 o                         
  11  -6   1        655.57        681.72        32.46 o                         
  12  -6   1        325.08        335.34        29.42 o                         
  13  -6   1        303.89        346.95        31.76 o                         
  14  -6   1         42.89         38.39        22.53 o                         
  15  -6   1         91.86        137.18        35.11 o                         
  16  -6   1         86.64         92.77        23.17 o                         
 -17  -5   1          9.03          0.76        27.56 o                         
 -16  -5   1         50.61         18.37        32.18 o                         
 -15  -5   1         46.32         47.16        27.99 o                         
 -14  -5   1        104.10        139.87        20.68 o                         
 -13  -5   1         89.79        108.95        24.50 o                         
 -12  -5   1          2.21         11.87        12.03 o                         
 -11  -5   1         94.07        106.41        12.13 o                         
 -10  -5   1        470.57        483.14        26.06 o                         
  -9  -5   1        536.75        553.71        21.71 o                         
  -8  -5   1        846.65        865.30        27.23 o                         
  -7  -5   1       1076.91       1116.63        36.27 o                         
  -6  -5   1        343.31        339.88        14.59 o                         
  -5  -5   1        234.43        195.42        10.99 o                         
  -4  -5   1        413.59        395.41         9.51 o                         
  -3  -5   1        172.13        200.88         7.82 o                         
  -2  -5   1       1020.14       1099.07        24.04 o                         
  -1  -5   1        846.94        802.09        18.49 o                         
   0  -5   1        356.48        297.47         9.04 o                         
   1  -5   1        777.74        819.93        18.79 o                         
   2  -5   1       1863.50       1838.34        35.03 o                         
   3  -5   1       2999.12       3254.49        61.05 o                         
   4  -5   1         18.83         24.39         2.60 o                         
   5  -5   1       1215.66       1325.93        34.91 o                         
   6  -5   1        457.78        465.46        18.02 o                         
   7  -5   1       3394.46       3443.71        84.42 o                         
   8  -5   1        192.90        168.61        19.99 o                         
   9  -5   1        165.90        160.59        22.00 o                         
  10  -5   1        245.40        279.22        16.15 o                         
  11  -5   1         75.79         79.37        12.17 o                         
  12  -5   1        295.70        315.53        22.59 o                         
  13  -5   1         15.97         27.91        16.33 o                         
  14  -5   1        100.03        106.47        19.80 o                         
  15  -5   1         41.43         50.22        18.60 o                         
  16  -5   1         12.75          9.55        19.12 o                         
  17  -5   1          3.85          9.85        43.42 o                         
 -17  -4   1         82.32         79.95        23.41 o                         
 -16  -4   1         19.62          6.22        27.62 o                         
 -15  -4   1        514.00        522.99        40.64 o                         
 -14  -4   1         23.54         21.57        25.73 o                         
 -13  -4   1        286.47        318.34        33.78 o                         
 -12  -4   1        100.58        119.73        12.47 o                         
 -11  -4   1        564.40        561.63        23.80 o                         
 -10  -4   1       3281.38       3363.90        85.08 o                         
  -9  -4   1       1892.49       1884.01        48.72 o                         
  -8  -4   1       1059.29       1061.17        30.92 o                         
  -7  -4   1       5023.12       5012.90       121.77 o                         
  -6  -4   1         85.42         81.05         6.95 o                         
  -5  -4   1        150.60        148.44         9.37 o                         
  -4  -4   1        183.26        149.22         9.37 o                         
  -3  -4   1       1918.06       1999.69        37.68 o                         
  -2  -4   1       7506.67       7182.39       172.25 o                         
  -1  -4   1       8799.17       8227.89       193.80 o                         
   0  -4   1        139.66        168.95         6.21 o                         
   1  -4   1       2154.23       2066.16        43.07 o                         
   2  -4   1       5109.54       5119.73        92.20 o                         
   3  -4   1      12363.66      12261.94       251.12 o                         
   4  -4   1       4943.36       4924.06       116.40 o                         
   5  -4   1        411.69        417.10        14.66 o                         
   6  -4   1       2474.61       2520.26        63.93 o                         
   7  -4   1       2220.62       2125.41        54.88 o                         
   8  -4   1       2244.34       2327.62        58.74 o                         
   9  -4   1       2946.98       3039.08        76.18 o                         
  10  -4   1       1154.45       1209.21        36.81 o                         
  11  -4   1        525.54        550.65        27.10 o                         
  12  -4   1        212.27        190.29        17.34 o                         
  13  -4   1         53.33         58.66        13.52 o                         
  14  -4   1         71.67         74.29        19.01 o                         
  15  -4   1        352.49        390.49        37.41 o                         
  16  -4   1          9.07         23.95        19.06 o                         
  17  -4   1        269.99        247.26        44.74 o                         
 -17  -3   1         46.05        113.13        34.96 o                         
 -16  -3   1        215.48        175.20        32.89 o                         
 -15  -3   1        142.17        109.86        28.01 o                         
 -14  -3   1        339.66        352.39        41.50 o                         
 -13  -3   1         58.81         44.26        15.99 o                         
 -12  -3   1        790.48        870.23        30.55 o                         
 -11  -3   1        298.72        246.21        17.50 o                         
 -10  -3   1       2344.04       2337.67        58.11 o                         
  -9  -3   1       1226.70       1200.25        35.40 o                         
  -8  -3   1       5813.70       5713.25       138.21 o                         
  -7  -3   1       2384.84       2469.55        64.02 o                         
  -6  -3   1       5070.28       5214.09       126.66 o                         
  -5  -3   1        708.83        677.60        20.62 o                         
  -4  -3   1       1827.07       1864.13        47.16 o                         
  -3  -3   1       1305.16       1333.88        29.29 o                         
  -2  -3   1       5317.25       5211.23       106.89 o                         
  -1  -3   1       9419.14       8776.01       253.50 o                         
   0  -3   1       7350.34       6864.31       162.23 o                         
   1  -3   1        626.69        663.82        14.79 o                         
   2  -3   1       5961.55       5696.47       106.56 o                         
   3  -3   1       2286.95       2670.56        69.70 o                         
   4  -3   1       2455.97       2686.41        64.53 o                         
   5  -3   1       1570.37       1529.32        41.00 o                         
   6  -3   1       2414.74       2374.74        62.14 o                         
   7  -3   1       2230.43       2065.72        68.89 o                         
   8  -3   1       2749.92       2890.60        72.17 o                         
   9  -3   1        668.89        647.24        23.05 o                         
  10  -3   1       1635.24       1601.73        42.20 o                         
  11  -3   1        309.95        306.61        37.04 o                         
  12  -3   1        400.83        412.23        23.57 o                         
  13  -3   1         99.72         78.20        13.04 o                         
  14  -3   1        225.84        188.22        21.89 o                         
  15  -3   1         40.66         43.59        14.18 o                         
  16  -3   1         79.30         71.36        20.84 o                         
  17  -3   1        118.57        119.87        39.92 o                         
 -17  -2   1        320.19        357.89        44.37 o                         
 -16  -2   1        114.14        119.82        16.05 o                         
 -15  -2   1        685.50        647.79        57.73 o                         
 -14  -2   1        169.61        171.24        17.61 o                         
 -13  -2   1       1400.56       1476.59        69.14 o                         
 -12  -2   1        109.54        127.15        11.83 o                         
 -11  -2   1       2803.40       2873.17        75.33 o                         
 -10  -2   1        130.43        109.36         9.43 o                         
  -9  -2   1       2471.07       2368.84        65.80 o                         
  -8  -2   1       1896.62       1887.13        49.46 o                         
  -7  -2   1       6114.79       6382.93       151.23 o                         
  -6  -2   1       8722.77       9362.85       215.11 o                         
  -5  -2   1       4251.46       4373.03       104.15 o                         
  -4  -2   1       3382.08       3366.97        67.59 o                         
  -3  -2   1       4173.29       3966.22        79.14 o                         
  -2  -2   1      50274.14      57779.96      2326.06 o                         
  -1  -2   1       1256.71       1238.99        35.74 o                         
   1  -2   1       3357.00       3142.40        75.03 o                         
   2  -2   1       2993.20       3027.03        73.21 o                         
   3  -2   1       4702.52       4709.48       110.00 o                         
   4  -2   1       4530.83       4412.47       107.71 o                         
   5  -2   1        385.38        379.62        13.56 o                         
   6  -2   1       2650.29       2594.65        63.24 o                         
   7  -2   1        693.11        706.86        25.53 o                         
   8  -2   1       1083.50       1219.92        33.98 o                         
   9  -2   1       1996.52       1921.15        54.86 o                         
  10  -2   1         59.05         63.93         9.10 o                         
  11  -2   1       1920.32       2002.11        57.42 o                         
  12  -2   1         17.03         10.99        10.16 o                         
  13  -2   1        825.62        863.81        38.30 o                         
  14  -2   1         57.94         57.74        15.53 o                         
  15  -2   1        406.73        390.68        26.24 o                         
  16  -2   1         32.74         10.81        14.35 o                         
  17  -2   1        649.73        715.68        71.04 o                         
 -17  -1   1         49.90         60.84        27.12 o                         
 -16  -1   1         35.66         30.89        14.92 o                         
 -15  -1   1         19.77         10.73        13.28 o                         
 -14  -1   1         89.17         81.68        14.65 o                         
 -13  -1   1         46.37         55.70        12.42 o                         
 -12  -1   1        158.59        165.04        13.52 o                         
 -11  -1   1        900.27        933.23        29.52 o                         
 -10  -1   1        447.34        441.36        17.68 o                         
  -9  -1   1        222.19        215.07        13.04 o                         
  -8  -1   1       1122.78       1107.17        30.50 o                         
  -7  -1   1       1419.90       1393.56        35.90 o                         
  -6  -1   1       1479.30       1420.19        37.81 o                         
  -5  -1   1        425.92        408.61        10.12 o                         
  -4  -1   1       2708.59       2800.85        55.50 o                         
  -3  -1   1       1670.14       1616.65        51.47 o                         
  -2  -1   1        732.41        645.96        15.82 o                         
   2  -1   1       6248.37       6404.13       243.56 o                         
   3  -1   1       1711.72       1762.77        40.35 o                         
   4  -1   1        304.00        269.73         9.59 o                         
   5  -1   1       1764.10       1919.20        44.80 o                         
   6  -1   1       6193.92       6498.96       151.59 o                         
   7  -1   1         76.92         51.98         8.18 o                         
   8  -1   1        196.75        225.26        13.06 o                         
   9  -1   1        389.94        376.48        17.21 o                         
  10  -1   1        256.12        264.41        16.81 o                         
  11  -1   1       1017.03        972.98        30.09 o                         
  12  -1   1        227.78        201.34        15.00 o                         
  13  -1   1          4.25         21.74         9.59 o                         
  14  -1   1         71.96         71.69        11.35 o                         
  15  -1   1         33.54         25.82        12.51 o                         
  16  -1   1        381.64        448.62        41.09 o                         
  17  -1   1         31.55         -5.16        32.12 o                         
 -18   0   1          9.94         23.46        37.23 o                         
 -17   0   1        121.16        136.05        27.57 o                         
 -16   0   1         50.35         39.18        27.08 o                         
 -15   0   1          9.82         23.57        12.10 o                         
 -14   0   1         95.54         94.36        13.01 o                         
 -13   0   1         47.95         74.76        23.16 o                         
 -12   0   1         87.56        100.48        12.19 o                         
 -11   0   1        409.80        433.73        19.31 o                         
 -10   0   1         87.79         91.87         9.78 o                         
  -9   0   1        265.93        284.35        13.79 o                         
  -8   0   1        666.28        737.14        22.07 o                         
  -7   0   1        525.55        551.63        17.33 o                         
  -6   0   1         31.53         17.51         4.75 o                         
  -5   0   1         21.76         12.74         3.99 o                         
  -4   0   1       1203.74       1242.17        26.74 o                         
  -3   0   1        112.30        126.19         5.18 o                         
  -2   0   1        268.39        221.26         8.08 o                         
   2   0   1       2891.70       2798.73       116.10 o                         
   3   0   1       1357.31       1366.57        33.78 o                         
   4   0   1        589.96        672.18        18.30 o                         
   5   0   1       1925.27       2000.70        49.59 o                         
   6   0   1         28.39         15.50         4.89 o                         
   7   0   1        100.25        127.08        17.38 o                         
   8   0   1       1305.71       1468.40        38.83 o                         
   9   0   1         10.26         31.36         7.36 o                         
  10   0   1       2167.65       2247.50        58.24 o                         
  11   0   1         39.52         44.78         8.83 o                         
  12   0   1        319.92        309.07        23.45 o                         
  13   0   1         22.45         25.31         9.27 o                         
  14   0   1        112.15        129.85        12.30 o                         
  15   0   1         13.79         20.53        12.35 o                         
  16   0   1         84.52         49.03        22.03 o                         
  17   0   1         43.26         65.35        26.57 o                         
 -17   1   1         60.70         57.76        25.47 o                         
 -16   1   1         60.61         57.46        27.55 o                         
 -15   1   1         28.54         24.07        10.52 o                         
 -14   1   1         56.35         37.35         8.11 o                         
 -13   1   1         53.34         54.77         7.73 o                         
 -12   1   1        196.99        192.86        13.17 o                         
 -11   1   1        878.87        920.49        28.67 o                         
 -10   1   1        359.13        349.38        16.14 o                         
  -9   1   1        221.55        214.64        11.90 o                         
  -8   1   1       1142.99       1109.21        30.11 o                         
  -7   1   1       1362.52       1346.18        35.48 o                         
  -6   1   1       1562.91       1525.32        32.49 o                         
  -5   1   1        322.16        307.79         9.90 o                         
  -4   1   1       2449.93       2514.05        55.34 o                         
  -3   1   1       1581.66       1586.77        33.62 o                         
  -2   1   1        703.85        611.78        19.29 o                         
   2   1   1       6241.54       5735.59       576.98 o                         
   3   1   1       1456.69       1446.94        49.30 o                         
   4   1   1        266.57        227.50         8.67 o                         
   5   1   1       1505.14       1647.71        44.19 o                         
   6   1   1       5945.91       6146.79       151.12 o                         
   7   1   1         46.50         35.29         5.11 o                         
   8   1   1        293.74        304.13        12.51 o                         
   9   1   1        325.88        288.48        14.22 o                         
  10   1   1        314.61        316.92        12.26 o                         
  11   1   1        936.94        885.65        24.17 o                         
  12   1   1        188.06        169.14        11.73 o                         
  13   1   1          4.86          5.18         7.16 o                         
  14   1   1         63.11         53.12        10.96 o                         
  15   1   1         38.12         31.98        16.61 o                         
  16   1   1        387.90        406.43        38.72 o                         
  17   1   1         27.94          8.37        23.52 o                         
 -17   2   1        332.00        355.41        32.10 o                         
 -16   2   1        106.98         96.73        30.78 o                         
 -15   2   1        639.31        687.04        55.87 o                         
 -14   2   1        154.66        166.11        15.80 o                         
 -13   2   1       1418.34       1526.62        40.29 o                         
 -12   2   1        111.79        113.97         8.59 o                         
 -11   2   1       2848.41       3007.32        63.92 o                         
 -10   2   1        130.03        123.98         9.40 o                         
  -9   2   1       2525.33       2471.01        60.97 o                         
  -8   2   1       1955.94       1956.50        48.86 o                         
  -7   2   1       6122.14       6159.16       183.99 o                         
  -6   2   1       8403.16       8778.87       185.66 o                         
  -5   2   1       4214.58       4291.43        89.78 o                         
  -4   2   1       3173.01       3133.06        67.47 o                         
  -3   2   1       4003.22       3699.15        82.08 o                         
  -2   2   1      50460.36      55600.09      2326.78 o                         
  -1   2   1       1367.74       1115.28        50.09 o                         
   1   2   1       3312.34       3201.79       130.47 o                         
   2   2   1       3371.18       3150.76       241.55 o                         
   3   2   1       4431.38       4433.35       134.64 o                         
   4   2   1       4748.44       4567.59       107.36 o                         
   5   2   1        377.95        374.59         9.79 o                         
   6   2   1       2572.98       2513.78        53.80 o                         
   7   2   1        637.48        664.24        16.55 o                         
   8   2   1       1111.14       1249.54        33.32 o                         
   9   2   1       2186.21       2150.36        45.21 o                         
  10   2   1         35.33         29.29         5.27 o                         
  11   2   1       2182.23       2277.46        48.40 o                         
  12   2   1         16.82          4.38         5.42 o                         
  13   2   1        858.28        891.46        26.50 o                         
  14   2   1         49.75         47.65        13.88 o                         
  15   2   1        421.90        440.42        65.12 o                         
  16   2   1         18.89         15.42        32.16 o                         
  17   2   1        681.42        666.55        50.15 o                         
 -17   3   1         62.24         59.26        24.48 o                         
 -16   3   1        150.97        118.88        29.73 o                         
 -15   3   1        122.33        128.48        28.03 o                         
 -14   3   1        355.80        333.79        42.89 o                         
 -13   3   1         63.69         62.09        21.85 o                         
 -12   3   1        827.33        913.51        55.05 o                         
 -11   3   1        281.83        252.63         8.54 o                         
 -10   3   1       2149.91       2117.76        47.90 o                         
  -9   3   1       1312.70       1294.87        28.53 o                         
  -8   3   1       5537.50       5582.15       135.74 o                         
  -7   3   1       2655.54       2715.29        79.15 o                         
  -6   3   1       5360.31       5310.59       126.79 o                         
  -5   3   1        784.12        762.58        20.79 o                         
  -4   3   1       1920.80       1944.63        47.25 o                         
  -3   3   1       1429.06       1441.07        41.99 o                         
  -2   3   1       5354.67       5152.66       151.33 o                         
  -1   3   1       9320.64       8686.11       358.20 o                         
   0   3   1       7338.10       6790.90       280.78 o                         
   2   3   1       6234.67       6035.72       169.17 o                         
   3   3   1       2742.01       3192.88        85.95 o                         
   4   3   1       2330.52       2550.86        79.05 o                         
   5   3   1       1707.33       1718.31        50.75 o                         
   6   3   1       2533.37       2434.70        74.82 o                         
   7   3   1       2529.47       2484.67        70.27 o                         
   8   3   1       2744.47       2849.95        70.96 o                         
   9   3   1        683.25        654.04        16.39 o                         
  10   3   1       1432.26       1409.31        33.49 o                         
  11   3   1        285.25        275.58        25.11 o                         
  12   3   1        413.72        443.49        41.14 o                         
  13   3   1        102.38         81.62        39.60 o                         
  14   3   1        185.77        140.54        27.09 o                         
  15   3   1         37.41         47.90        19.55 o                         
  16   3   1         57.17         17.71        20.79 o                         
  17   3   1        137.24        131.92        25.95 o                         
 -17   4   1         89.03         71.97        24.93 o                         
 -16   4   1         14.19          3.45        27.81 o                         
 -15   4   1        499.22        533.56        53.05 o                         
 -14   4   1         22.06          6.40        21.29 o                         
 -13   4   1        357.45        395.24        41.75 o                         
 -12   4   1         89.71         74.21        19.49 o                         
 -11   4   1        597.24        594.16        29.84 o                         
 -10   4   1       3294.06       3385.57       104.90 o                         
  -9   4   1       1811.17       1727.85        59.93 o                         
  -8   4   1       1090.12       1074.72        38.42 o                         
  -7   4   1       5010.65       5015.11       149.35 o                         
  -6   4   1         58.12         67.77        10.54 o                         
  -5   4   1         85.59         96.45         9.64 o                         
  -4   4   1        149.88        118.96        10.38 o                         
  -3   4   1       1927.79       1982.11        60.22 o                         
  -2   4   1       7753.41       7384.75       211.51 o                         
  -1   4   1       8816.75       8103.10       237.55 o                         
   1   4   1       2139.52       2025.12        61.06 o                         
   2   4   1       4697.82       4661.75       145.24 o                         
   3   4   1      12249.98      12177.66       355.23 o                         
   4   4   1       4690.93       4684.37       142.36 o                         
   5   4   1        323.05        318.63        17.17 o                         
   6   4   1       2486.19       2606.45        78.68 o                         
   7   4   1       2184.06       2149.18        67.49 o                         
   8   4   1       2191.74       2194.03        72.26 o                         
   9   4   1       2844.13       2934.51        93.72 o                         
  10   4   1       1207.45       1256.47        45.94 o                         
  11   4   1        539.70        508.80        33.36 o                         
  12   4   1        228.35        202.91        26.37 o                         
  14   4   1         88.17         88.64        24.76 o                         
  15   4   1        320.06        290.72        25.89 o                         
  16   4   1         18.19         12.82        20.59 o                         
  17   4   1        276.79        279.01        31.12 o                         
 -17   5   1         10.11          0.43        22.92 o                         
 -16   5   1         58.34         32.54        29.53 o                         
 -15   5   1         55.13         22.00        25.64 o                         
 -14   5   1         98.62         87.73        25.76 o                         
 -13   5   1         84.03         88.04        23.21 o                         
 -12   5   1          2.87          0.41        17.91 o                         
 -11   5   1         86.57        107.75        19.82 o                         
 -10   5   1        475.35        452.25        26.71 o                         
  -9   5   1        522.82        537.33        26.58 o                         
  -8   5   1        848.53        865.57        33.23 o                         
  -7   5   1       1056.17       1121.34        38.90 o                         
  -6   5   1        346.25        334.10        23.87 o                         
  -5   5   1        240.65        202.89        12.79 o                         
  -4   5   1        421.00        404.14        17.85 o                         
  -3   5   1        183.79        219.41        15.36 o                         
  -2   5   1       1031.53       1097.66        35.01 o                         
  -1   5   1        818.71        784.04        37.46 o                         
   0   5   1        368.65        308.18        11.13 o                         
   1   5   1        805.15        854.08        27.08 o                         
   2   5   1       1799.87       1789.74        79.12 o                         
   3   5   1       2981.00       3254.09       137.41 o                         
   4   5   1         27.15         29.01         9.83 o                         
   5   5   1       1213.47       1269.20        60.41 o                         
   6   5   1        461.99        495.08        21.71 o                         
   7   5   1       3274.01       3299.14       103.38 o                         
   8   5   1        210.59        214.08        19.18 o                         
   9   5   1        131.74        120.23        13.70 o                         
  10   5   1        256.11        255.51        23.70 o                         
  11   5   1         69.56         68.54        19.25 o                         
  12   5   1        299.45        293.81        39.49 o                         
  13   5   1         10.82         -6.29        24.02 o                         
  14   5   1        113.37        105.14        26.27 o                         
  15   5   1         48.48         37.93        19.69 o                         
  16   5   1         10.16        -10.06        20.91 o                         
  17   5   1          6.20        -24.24        24.24 o                         
 -17   6   1        165.68        160.72        27.53 o                         
 -16   6   1        223.29        226.88        35.99 o                         
 -15   6   1        279.68        283.57        35.92 o                         
 -14   6   1        166.32        106.60        25.46 o                         
 -13   6   1        156.26        185.11        28.07 o                         
 -12   6   1         11.17         19.26        19.22 o                         
 -11   6   1         40.12         37.94        17.14 o                         
 -10   6   1         65.66         50.77        16.13 o                         
  -9   6   1        574.62        554.44        40.21 o                         
  -8   6   1         32.76         32.64        13.51 o                         
  -7   6   1        806.25        845.32        46.51 o                         
  -6   6   1        664.81        681.84        38.09 o                         
  -5   6   1        287.37        268.02        21.42 o                         
  -4   6   1       2024.08       2217.15        66.51 o                         
  -3   6   1       2437.00       2593.11        77.88 o                         
  -2   6   1       4578.72       4714.96       143.35 o                         
  -1   6   1        961.80        888.95        42.18 o                         
   0   6   1       2674.09       2626.03        77.92 o                         
   1   6   1       3561.48       3478.99       103.99 o                         
   2   6   1       7191.41       7171.38       301.15 o                         
   3   6   1        272.26        257.28        21.43 o                         
   4   6   1        486.36        472.91        27.22 o                         
   5   6   1        464.69        465.90        29.31 o                         
   6   6   1        444.69        456.81        29.35 o                         
   7   6   1       1963.19       1972.24        66.35 o                         
   8   6   1        282.75        261.90        20.52 o                         
   9   6   1        383.70        352.43        25.87 o                         
  10   6   1        114.51        119.46        15.79 o                         
  11   6   1        623.64        627.30        47.66 o                         
  12   6   1        326.59        349.72        41.17 o                         
  13   6   1        303.51        222.26        30.75 o                         
  14   6   1         39.93         29.82        18.14 o                         
  15   6   1         93.81         96.85        24.14 o                         
  16   6   1        107.81         90.02        25.48 o                         
 -16   7   1        209.81        212.33        26.31 o                         
 -15   7   1         27.50         11.50        24.50 o                         
 -14   7   1        165.63        236.88        31.92 o                         
 -12   7   1        863.36        893.91        57.22 o                         
 -11   7   1          2.56         -1.19        16.72 o                         
 -10   7   1        279.59        290.03        32.88 o                         
  -9   7   1         24.47         24.82        14.39 o                         
  -8   7   1        480.84        484.83        35.71 o                         
  -7   7   1        605.79        552.84        34.55 o                         
  -6   7   1       1450.93       1541.97        66.18 o                         
  -5   7   1       2513.75       2468.62       113.68 o                         
  -4   7   1       2461.71       2508.25       102.92 o                         
  -3   7   1        783.35        740.48        41.84 o                         
  -2   7   1        695.91        672.37        35.24 o                         
  -1   7   1       4857.58       4765.72       200.35 o                         
   2   7   1        501.48        526.42        30.58 o                         
   3   7   1       1081.56       1119.49        55.55 o                         
   4   7   1        210.26        194.49        20.02 o                         
   6   7   1       1680.81       1661.92        78.02 o                         
   7   7   1       1782.50       1713.98        80.33 o                         
   8   7   1        857.11        862.90        44.69 o                         
   9   7   1        338.64        353.81        33.79 o                         
  10   7   1        779.52        748.51        47.27 o                         
  11   7   1         53.21         31.40        18.14 o                         
  12   7   1       1145.42       1199.24        69.58 o                         
  13   7   1         62.11         37.88        23.02 o                         
  14   7   1        244.18        296.06        25.43 o                         
  15   7   1          3.02          3.20        19.00 o                         
  16   7   1        221.02        213.65        28.51 o                         
 -16   8   1         72.68         54.37        22.64 o                         
 -15   8   1        586.55        607.15        58.11 o                         
 -14   8   1         38.20         27.05        23.71 o                         
 -13   8   1        823.50        848.43        58.11 o                         
 -12   8   1         25.08         12.28        19.22 o                         
 -11   8   1        837.72        939.96        57.96 o                         
 -10   8   1         72.49         74.32        18.51 o                         
  -9   8   1       1235.52       1312.33        64.13 o                         
  -8   8   1        457.89        472.51        32.73 o                         
  -7   8   1       2886.06       2908.65       132.37 o                         
  -6   8   1       2840.71       2811.99       117.81 o                         
  -5   8   1       2900.34       3067.15       121.45 o                         
  -4   8   1       3614.25       3719.96       154.02 o                         
  -3   8   1        132.70        130.85        17.99 o                         
   2   8   1       3229.01       3276.56        90.03 o                         
   3   8   1       1122.61        990.01        47.72 o                         
   4   8   1       4460.07       4589.37       197.37 o                         
   5   8   1       1606.96       1636.38        78.14 o                         
   6   8   1       2010.68       2155.00        96.92 o                         
   7   8   1       1784.57       1802.23        80.45 o                         
   8   8   1        607.03        598.58        41.17 o                         
   9   8   1        474.06        468.89        38.81 o                         
  10   8   1        387.77        416.39        38.54 o                         
  11   8   1        414.69        393.69        40.70 o                         
  12   8   1         32.41         33.21        24.01 o                         
  13   8   1        312.95        303.36        73.95 o                         
  14   8   1         23.14         25.13        17.71 o                         
  15   8   1        374.74        273.35        28.43 o                         
  16   8   1        100.51         64.80        24.13 o                         
 -15   9   1        252.90        288.38        27.40 o                         
 -14   9   1        217.52        229.27        32.89 o                         
 -13   9   1        161.52        155.78        26.56 o                         
 -12   9   1        191.14        183.98        29.68 o                         
 -11   9   1         51.29         72.79        19.66 o                         
 -10   9   1        579.32        605.60        43.34 o                         
  -9   9   1        162.99        121.56        19.47 o                         
  -8   9   1        459.93        442.18        35.44 o                         
  -7   9   1        846.42        797.09        48.18 o                         
  -6   9   1        544.78        571.82        37.42 o                         
  -5   9   1        700.52        737.22        43.99 o                         
  -3   9   1        173.40        154.38        20.18 o                         
   3   9   1        234.81        220.88        13.04 o                         
   4   9   1         10.84         -1.61        11.59 o                         
   5   9   1        510.29        559.21        35.85 o                         
   6   9   1         32.77         18.86        13.91 o                         
   7   9   1        768.07        706.29        43.90 o                         
   8   9   1        138.30        116.47        19.63 o                         
   9   9   1        715.12        699.01        47.26 o                         
  10   9   1        224.64        188.51        24.80 o                         
  11   9   1         95.83        106.06        23.24 o                         
  12   9   1        155.47        188.20        40.56 o                         
  13   9   1         59.77         45.32        16.85 o                         
  14   9   1         48.32         52.55        18.80 o                         
  15   9   1        125.98        116.19        23.16 o                         
 -15  10   1         49.99         40.57        26.93 o                         
 -14  10   1         44.30         30.96        19.31 o                         
 -13  10   1         42.43         27.74        24.53 o                         
 -12  10   1        197.22        203.28        28.33 o                         
 -11  10   1         71.69         50.27        20.71 o                         
 -10  10   1         63.55         31.78        19.00 o                         
  -9  10   1         75.70         37.85        18.26 o                         
  -8  10   1        119.37        114.73        19.19 o                         
  -7  10   1        482.88        474.73        37.44 o                         
  -6  10   1        358.52        390.19        31.92 o                         
  -5  10   1         50.91         49.57        14.78 o                         
  -4  10   1        597.85        619.83        36.61 o                         
   3  10   1       1479.09       1564.90        47.09 o                         
   4  10   1        286.29        291.88        26.30 o                         
   5  10   1        372.96        377.94        19.30 o                         
   6  10   1        282.77        237.77        17.21 o                         
   7  10   1         46.88         46.62        17.55 o                         
   8  10   1         55.86         50.23        19.31 o                         
   9  10   1         30.56         36.77        12.62 o                         
  10  10   1        113.37        121.78        15.37 o                         
  11  10   1        130.67        116.78        16.82 o                         
  12  10   1         48.92         27.28        15.37 o                         
  13  10   1        125.68        134.81        20.63 o                         
  14  10   1         38.59         44.82        19.64 o                         
  15  10   1         43.73         -9.45        31.64 o                         
 -14  11   1        243.70        223.36        24.13 o                         
 -13  11   1         20.94         31.75        20.78 o                         
 -12  11   1        241.70        252.95        30.72 o                         
 -11  11   1        150.15        101.15        42.00 o                         
 -10  11   1        272.32        281.82        37.64 o                         
  -9  11   1         76.17         36.69        18.47 o                         
  -8  11   1        265.64        263.53        34.10 o                         
  -7  11   1        187.32        159.33        21.74 o                         
  -6  11   1        362.87        358.99        32.82 o                         
  -5  11   1        367.60        362.28        32.46 o                         
   4  11   1        203.48        193.07        11.84 o                         
   5  11   1        827.04        772.33        29.74 o                         
   6  11   1         24.50         30.20         9.01 o                         
   7  11   1        824.78        758.16        31.91 o                         
   8  11   1        764.91        829.08        35.17 o                         
   9  11   1         96.67         96.58        14.20 o                         
  10  11   1        510.45        545.38        35.65 o                         
  11  11   1         37.15         35.40        15.27 o                         
  12  11   1        253.73        268.99        26.92 o                         
  13  11   1         43.73         51.06        18.74 o                         
  14  11   1        281.90        269.28        37.23 o                         
 -14  12   1         40.57         42.56        31.82 o                         
 -13  12   1         92.01        106.24        22.75 o                         
 -12  12   1         82.11         89.14        17.33 o                         
 -11  12   1        304.61        284.70        23.75 o                         
 -10  12   1          2.27         15.00        16.37 o                         
  -9  12   1        386.27        357.58        39.52 o                         
  -8  12   1        424.04        440.59        38.73 o                         
  -7  12   1        609.85        628.21        43.80 o                         
  -6  12   1        499.67        537.54        24.73 o                         
  -5  12   1        769.99        801.02        36.35 o                         
  -4  12   1        126.42        159.10        10.63 o                         
   5  12   1        571.31        620.49        35.99 o                         
   6  12   1        189.64        180.20        15.18 o                         
   7  12   1        453.99        489.23        24.14 o                         
   8  12   1        518.99        564.27        28.19 o                         
   9  12   1        674.70        692.22        42.43 o                         
  10  12   1         38.56         23.14        13.31 o                         
  11  12   1        206.63        177.54        18.82 o                         
  12  12   1         39.80         40.15        17.34 o                         
  13  12   1        168.43        146.37        22.25 o                         
 -13  13   1          7.02         18.41        31.15 o                         
 -12  13   1         36.61         36.62        17.49 o                         
 -11  13   1         80.30         85.96        16.27 o                         
 -10  13   1        267.45        271.59        22.88 o                         
  -9  13   1        107.41        114.14        18.16 o                         
  -8  13   1        294.89        324.64        22.77 o                         
  -7  13   1        117.95        115.11        12.07 o                         
  -6  13   1        204.64        200.04        17.66 o                         
  -5  13   1        845.24        908.61        39.39 o                         
   6  13   1        529.10        549.38        23.82 o                         
   7  13   1        278.90        236.12        17.40 o                         
   8  13   1         89.87         99.22        13.13 o                         
   9  13   1        134.11        144.82        15.86 o                         
  10  13   1        223.90        235.47        22.50 o                         
  11  13   1        193.01        193.30        19.62 o                         
  12  13   1        182.02        201.27        21.51 o                         
 -12  14   1         19.70          4.13        29.63 o                         
 -11  14   1        159.51        150.48        18.40 o                         
 -10  14   1         12.23         -4.61        13.57 o                         
  -9  14   1        276.66        242.14        21.07 o                         
  -8  14   1         20.45         19.28        12.47 o                         
  -7  14   1        184.03        183.93        18.59 o                         
  -6  14   1        114.90        120.40        11.43 o                         
   7  14   1          2.13          4.10         9.46 o                         
   8  14   1         62.18         55.08        11.71 o                         
   9  14   1        165.85        147.18        15.67 o                         
  10  14   1         59.06         56.93        15.33 o                         
  11  14   1        190.83        162.96        19.35 o                         
 -11  15   1         15.09          1.76        30.22 o                         
 -10  15   1        140.46        147.31        19.96 o                         
  -9  15   1         91.43         98.37        15.86 o                         
  -8  15   1        113.59        132.20        18.86 o                         
   8  15   1          0.13         -7.39        10.18 o                         
   9  15   1        128.37        110.46        14.13 o                         
  10  15   1         33.78         46.80        15.28 o                         
  -1 -19   2         77.26         64.42        21.96 o                         
   0 -19   2          0.30          7.08        21.03 o                         
  -6 -18   2         11.57         40.68        51.44 o                         
  -5 -18   2         26.35         40.65        34.30 o                         
  -4 -18   2         73.56         29.25        30.79 o                         
  -3 -18   2         91.25         73.57        20.88 o                         
  -2 -18   2          1.37          2.55        14.61 o                         
  -1 -18   2        109.93        108.26        16.89 o                         
   0 -18   2         36.58         25.65        15.74 o                         
   1 -18   2        129.95        137.47        22.08 o                         
   2 -18   2          4.71         12.45        15.28 o                         
   3 -18   2          9.46         31.39        21.44 o                         
   4 -18   2          0.90        -12.27        29.14 o                         
   5 -18   2          5.85        -31.41        31.41 o                         
  -8 -17   2        116.60         16.01        51.28 o                         
  -7 -17   2         67.10         48.20        33.63 o                         
  -6 -17   2         28.64         40.67        31.36 o                         
  -5 -17   2         36.21         32.60        27.13 o                         
  -4 -17   2         24.58         38.64        21.47 o                         
  -3 -17   2          2.75         21.27        17.56 o                         
  -2 -17   2        100.56         99.45        20.24 o                         
  -1 -17   2        109.90         98.23        15.28 o                         
   0 -17   2         10.58         20.16        16.01 o                         
   1 -17   2          9.45         29.58        17.50 o                         
   2 -17   2        226.10        198.16        30.65 o                         
   3 -17   2         70.66         64.44        17.45 o                         
   4 -17   2        129.97        123.93        30.57 o                         
   5 -17   2         70.47         67.90        28.82 o                         
   6 -17   2         96.53         74.27        32.83 o                         
   7 -17   2        116.40        143.87        34.88 o                         
  -9 -16   2        303.53        297.46        41.72 o                         
  -8 -16   2         21.39         47.33        29.54 o                         
  -7 -16   2         15.94         19.73        28.05 o                         
  -6 -16   2         47.60         66.67        29.19 o                         
  -5 -16   2          2.16          3.86        17.32 o                         
  -4 -16   2        121.53        115.54        23.83 o                         
  -3 -16   2        154.46        146.94        18.27 o                         
  -2 -16   2        419.80        409.18        30.50 o                         
  -1 -16   2         36.88         39.57        21.35 o                         
   0 -16   2        566.54        532.01        47.05 o                         
   1 -16   2         23.73         19.81        22.60 o                         
   2 -16   2        338.31        320.20        42.74 o                         
   3 -16   2         95.33        129.26        27.46 o                         
   4 -16   2        255.17        257.50        40.58 o                         
   5 -16   2         25.16         42.83        18.85 o                         
   6 -16   2         96.37         46.80        28.88 o                         
   7 -16   2        127.63        132.90        30.80 o                         
   8 -16   2        185.36        184.96        37.07 o                         
   9 -16   2        236.65        169.69        39.35 o                         
 -10 -15   2        408.37        310.13        41.54 o                         
  -9 -15   2         80.52        104.99        31.50 o                         
  -8 -15   2        437.14        452.57        54.68 o                         
  -7 -15   2        163.11        191.85        33.21 o                         
  -6 -15   2         51.16         44.62        12.65 o                         
  -5 -15   2        235.76        244.74        21.21 o                         
  -4 -15   2        468.37        491.89        24.83 o                         
  -3 -15   2       1228.11       1280.27        39.76 o                         
  -2 -15   2         67.65         73.59        12.43 o                         
  -1 -15   2        670.79        702.74        47.79 o                         
   1 -15   2       1264.97       1276.88        50.27 o                         
   2 -15   2         90.73         86.96        15.81 o                         
   3 -15   2        803.35        792.84        37.25 o                         
   4 -15   2        161.37        158.01        15.69 o                         
   5 -15   2        482.68        490.37        27.75 o                         
   6 -15   2        343.17        436.11        48.64 o                         
   7 -15   2        180.84        229.61        34.82 o                         
   8 -15   2        299.11        357.19        50.62 o                         
   9 -15   2        143.98        101.36        32.08 o                         
  10 -15   2        234.96        310.38        43.64 o                         
 -11 -14   2        133.34        137.37        33.44 o                         
 -10 -14   2        114.04        107.76        29.26 o                         
  -9 -14   2        131.53        127.06        29.52 o                         
  -8 -14   2        401.17        453.81        49.00 o                         
  -7 -14   2        167.67        161.76        28.88 o                         
  -6 -14   2          0.59         -5.07         8.77 o                         
  -5 -14   2        182.52        185.41        13.30 o                         
  -4 -14   2        353.38        370.66        18.03 o                         
  -3 -14   2        290.31        304.01        17.51 o                         
  -2 -14   2        435.64        442.40        34.23 o                         
  -1 -14   2         61.07         37.25        12.41 o                         
   0 -14   2        413.24        436.94        23.22 o                         
   1 -14   2        355.42        370.80        54.26 o                         
   2 -14   2        642.66        711.59        33.50 o                         
   3 -14   2         64.74         48.88        17.44 o                         
   4 -14   2        109.52        101.26        13.53 o                         
   5 -14   2         93.30        109.99        12.85 o                         
   6 -14   2        150.60        160.53        15.48 o                         
   7 -14   2        162.24        171.59        28.43 o                         
   8 -14   2        132.99         80.77        26.69 o                         
   9 -14   2        196.51        209.69        33.78 o                         
  10 -14   2         16.45         -4.96        29.49 o                         
  11 -14   2         55.98         44.63        32.83 o                         
 -12 -13   2         33.83         32.73        29.80 o                         
 -11 -13   2         20.11         11.25        26.56 o                         
 -10 -13   2         57.56         53.36        25.73 o                         
  -9 -13   2         89.15         92.94        26.37 o                         
  -8 -13   2         70.65         59.65        13.19 o                         
  -7 -13   2         17.93          6.81         8.16 o                         
  -6 -13   2         88.46        103.85         8.12 o                         
  -5 -13   2        268.62        248.69        14.50 o                         
  -4 -13   2        104.92        133.50         9.51 o                         
  -3 -13   2        434.92        480.89        18.43 o                         
  -2 -13   2         84.11         67.55        10.54 o                         
  -1 -13   2        361.53        373.29        22.10 o                         
   0 -13   2        188.44        173.39        11.14 o                         
   1 -13   2        500.18        480.08        17.61 o                         
   2 -13   2        149.41        141.90         9.84 o                         
   3 -13   2        215.27        215.24        14.96 o                         
   4 -13   2         26.61         35.86        10.88 o                         
   5 -13   2         50.85         41.24         9.21 o                         
   6 -13   2         46.66         35.28         6.28 o                         
   7 -13   2        316.31        220.80        29.04 o                         
   8 -13   2        109.75        108.66        25.41 o                         
   9 -13   2         26.22         -2.71        23.78 o                         
  10 -13   2          1.02         16.36        28.23 o                         
  11 -13   2         39.15         28.86        30.86 o                         
  12 -13   2         29.20         17.99        31.64 o                         
 -13 -12   2         99.80         74.48        31.61 o                         
 -12 -12   2         83.89         74.37        30.90 o                         
 -11 -12   2         66.49         27.91        26.85 o                         
 -10 -12   2         92.87        109.55        27.53 o                         
  -9 -12   2        136.52        117.79        13.97 o                         
  -8 -12   2         19.25         21.33        10.16 o                         
  -7 -12   2        327.61        307.69        12.82 o                         
  -6 -12   2        453.64        467.30        13.64 o                         
  -5 -12   2        180.83        182.39        11.05 o                         
  -4 -12   2        407.35        395.60        13.69 o                         
  -3 -12   2        270.34        273.06        12.12 o                         
  -2 -12   2        197.60        199.22        12.10 o                         
  -1 -12   2         69.47         66.94         8.37 o                         
   0 -12   2       1013.25       1035.96        27.65 o                         
   1 -12   2         35.10         45.76         9.49 o                         
   2 -12   2        446.22        381.63        15.12 o                         
   3 -12   2         86.73         87.55         8.18 o                         
   4 -12   2        200.10        160.05        10.87 o                         
   5 -12   2        763.35        710.42        20.55 o                         
   6 -12   2         19.65         29.44         4.91 o                         
   7 -12   2        315.51        291.94        22.74 o                         
   8 -12   2         43.84         43.82        17.36 o                         
   9 -12   2         86.83        101.29        26.97 o                         
  10 -12   2        323.17        371.51        48.46 o                         
  11 -12   2        355.38        413.45        52.94 o                         
  12 -12   2         71.88         49.72        32.67 o                         
  13 -12   2         93.98         88.75        35.92 o                         
 -14 -11   2        153.12        117.84        35.99 o                         
 -13 -11   2         37.97         36.39        28.11 o                         
 -12 -11   2        148.60        123.19        29.30 o                         
 -11 -11   2         26.04          3.34        22.87 o                         
 -10 -11   2        315.29        321.06        22.07 o                         
  -9 -11   2        237.79        226.72        20.58 o                         
  -8 -11   2        422.91        400.26        21.29 o                         
  -7 -11   2        399.40        386.21        18.86 o                         
  -6 -11   2        704.71        654.22        16.10 o                         
  -5 -11   2        634.51        611.21        13.81 o                         
  -4 -11   2        252.78        280.36        11.09 o                         
  -3 -11   2         59.71         72.36         6.30 o                         
  -2 -11   2        165.18        154.02         9.82 o                         
  -1 -11   2       2897.13       2968.55        64.96 o                         
   0 -11   2         63.03         74.09         7.71 o                         
   1 -11   2        801.85        841.65        20.91 o                         
   2 -11   2        274.54        283.17        12.75 o                         
   3 -11   2        459.56        479.41        15.54 o                         
   4 -11   2        282.62        257.56        14.17 o                         
   5 -11   2        871.51        930.81        22.62 o                         
   6 -11   2        244.30        245.92        14.78 o                         
   7 -11   2        270.76        254.50        21.73 o                         
   8 -11   2        137.22        157.28        25.02 o                         
   9 -11   2        324.09        276.61        27.87 o                         
  10 -11   2        577.42        602.65        52.44 o                         
  11 -11   2        220.58        232.35        34.46 o                         
  12 -11   2        382.99        414.38        55.48 o                         
  13 -11   2        193.22        187.06        35.49 o                         
 -15 -10   2        212.24        206.04        42.86 o                         
 -14 -10   2        172.77        138.15        33.65 o                         
 -13 -10   2        484.27        464.90        54.67 o                         
 -12 -10   2         52.76         42.83        24.65 o                         
 -11 -10   2        797.19        806.25        43.61 o                         
 -10 -10   2        254.70        224.76        22.54 o                         
  -9 -10   2       1223.63       1261.09        39.82 o                         
  -8 -10   2        464.11        485.10        21.49 o                         
  -7 -10   2       2317.82       2233.23        51.82 o                         
  -6 -10   2       1480.72       1547.87        29.18 o                         
  -5 -10   2       1166.76       1183.01        25.80 o                         
  -4 -10   2       1157.32       1245.45        22.43 o                         
  -3 -10   2        504.36        534.18        16.94 o                         
  -2 -10   2       1453.82       1478.79        40.41 o                         
  -1 -10   2        103.52        104.77         7.47 o                         
   0 -10   2        480.71        444.17        15.14 o                         
   1 -10   2         28.22         27.90         6.03 o                         
   2 -10   2        649.19        631.65        16.77 o                         
   3 -10   2        577.73        576.30        17.81 o                         
   4 -10   2       1599.20       1690.87        34.47 o                         
   5 -10   2        624.90        641.61        17.20 o                         
   6 -10   2        228.10        230.73         9.15 o                         
   7 -10   2       1022.84       1105.73        34.15 o                         
   8 -10   2       1172.86       1174.18        38.04 o                         
   9 -10   2       1363.00       1416.99        52.10 o                         
  10 -10   2        301.62        327.28        28.46 o                         
  11 -10   2        360.93        337.21        46.70 o                         
  12 -10   2          5.55          9.27        27.82 o                         
  13 -10   2        191.44        168.33        33.71 o                         
  14 -10   2         47.34         63.36        36.66 o                         
 -15  -9   2         25.87         13.83        31.14 o                         
 -14  -9   2        403.91        447.19        55.79 o                         
 -13  -9   2         35.36         32.93        27.46 o                         
 -12  -9   2       1122.00       1145.66        49.29 o                         
 -11  -9   2         27.67         35.66        11.91 o                         
 -10  -9   2       1014.06       1054.18        34.53 o                         
  -9  -9   2        157.85        156.32        13.01 o                         
  -8  -9   2       1225.88       1252.93        32.45 o                         
  -7  -9   2       2258.44       2148.14        49.58 o                         
  -6  -9   2       1060.97       1053.11        20.99 o                         
  -5  -9   2       2318.20       2337.93        41.29 o                         
  -4  -9   2       1294.31       1302.55        24.33 o                         
  -3  -9   2        547.40        532.85        16.44 o                         
  -2  -9   2        139.03        134.00         8.24 o                         
  -1  -9   2       3805.04       3872.06        82.29 o                         
   0  -9   2         49.14         47.89         6.38 o                         
   1  -9   2       3511.89       3496.79        74.59 o                         
   2  -9   2        195.64        219.10        10.98 o                         
   3  -9   2        616.33        631.76        17.59 o                         
   4  -9   2        395.01        384.47        11.95 o                         
   5  -9   2       1012.12       1075.71        23.60 o                         
   6  -9   2        495.25        492.54        17.54 o                         
   7  -9   2         47.70         31.28         7.88 o                         
   8  -9   2        756.20        757.58        27.48 o                         
   9  -9   2        128.86        117.45        12.95 o                         
  10  -9   2        701.50        779.83        36.90 o                         
  11  -9   2          1.12         -1.17        14.45 o                         
  12  -9   2        381.17        356.88        47.09 o                         
  13  -9   2          2.90         32.10        29.14 o                         
  14  -9   2        272.02        203.78        36.31 o                         
  15  -9   2         56.20         39.15        24.99 o                         
 -16  -8   2          7.22         -7.50        35.39 o                         
 -15  -8   2         81.58         53.65        32.16 o                         
 -14  -8   2         77.20         57.41        27.77 o                         
 -13  -8   2          0.02         10.71        24.03 o                         
 -12  -8   2          0.31         -7.20        13.73 o                         
 -11  -8   2         90.69        108.13        12.68 o                         
 -10  -8   2         95.66         91.68        11.43 o                         
  -9  -8   2        434.84        431.08        21.76 o                         
  -8  -8   2        169.34        153.71        16.14 o                         
  -7  -8   2        514.51        524.80        21.91 o                         
  -6  -8   2        597.82        616.27        14.40 o                         
  -5  -8   2        348.55        316.59         9.09 o                         
  -4  -8   2        574.36        548.26        12.07 o                         
  -3  -8   2        255.76        287.64         9.43 o                         
  -2  -8   2        386.89        411.46        13.06 o                         
  -1  -8   2         86.23         77.97         5.75 o                         
   0  -8   2        723.22        707.08        18.38 o                         
   1  -8   2       2732.05       2653.55        70.16 o                         
   2  -8   2        343.64        354.98        12.00 o                         
   3  -8   2         55.20         56.15         4.54 o                         
   4  -8   2         56.76         68.33         6.26 o                         
   5  -8   2        145.51        156.07         7.19 o                         
   6  -8   2         21.08         11.03         6.39 o                         
   7  -8   2        217.38        201.33        12.58 o                         
   8  -8   2          0.68          9.40         7.85 o                         
   9  -8   2        314.50        329.62        18.47 o                         
  10  -8   2         88.53         77.63        13.76 o                         
  11  -8   2         48.34         55.73        15.66 o                         
  12  -8   2         76.45         80.65        17.99 o                         
  13  -8   2         14.31          8.53        24.76 o                         
  14  -8   2         81.77         56.58        31.87 o                         
  15  -8   2        121.89        135.54        24.60 o                         
 -16  -7   2         41.01         34.65        34.86 o                         
 -15  -7   2         27.25         32.88        30.08 o                         
 -14  -7   2        155.25        132.67        29.58 o                         
 -13  -7   2         13.34         11.02        15.21 o                         
 -12  -7   2         32.93         41.81        16.07 o                         
 -11  -7   2        366.67        343.64        27.16 o                         
 -10  -7   2        108.67        113.62        11.97 o                         
  -9  -7   2         33.29         23.78         9.06 o                         
  -8  -7   2        901.79        922.48        29.14 o                         
  -7  -7   2         16.40         -2.14        11.05 o                         
  -6  -7   2        349.92        336.09        24.73 o                         
  -5  -7   2        491.58        479.18        11.77 o                         
  -4  -7   2        648.99        679.95        15.08 o                         
  -3  -7   2        461.35        462.21        11.23 o                         
  -2  -7   2        147.37        155.82         5.76 o                         
  -1  -7   2       3435.55       3689.26        75.38 o                         
   0  -7   2        359.80        385.10        14.56 o                         
   1  -7   2        989.43       1009.68        27.01 o                         
   2  -7   2        153.80        160.60         7.25 o                         
   3  -7   2        378.98        353.81         9.95 o                         
   4  -7   2       1014.34       1015.48        21.80 o                         
   5  -7   2          2.58          2.86         3.00 o                         
   6  -7   2        324.02        288.92        13.33 o                         
   7  -7   2         40.63         45.63         7.51 o                         
   8  -7   2         21.24         29.91         7.79 o                         
   9  -7   2        969.58        885.98        25.73 o                         
  10  -7   2        121.14        102.39        13.81 o                         
  11  -7   2        241.31        218.76        21.79 o                         
  12  -7   2         91.02         75.33        17.19 o                         
  13  -7   2         80.00        104.09        19.76 o                         
  14  -7   2         12.36         18.85        30.03 o                         
  15  -7   2         24.61         26.24        20.91 o                         
  16  -7   2         47.51         24.15        26.50 o                         
 -17  -6   2        447.41        398.08        50.30 o                         
 -16  -6   2         44.38          8.82        33.82 o                         
 -15  -6   2        861.99        960.97        69.33 o                         
 -14  -6   2         30.86         61.19        20.05 o                         
 -13  -6   2        314.07        304.13        34.81 o                         
 -12  -6   2        130.50        135.81        17.72 o                         
 -11  -6   2        273.11        294.91        20.69 o                         
 -10  -6   2        424.17        508.38        22.23 o                         
  -9  -6   2       1206.59       1312.94        38.36 o                         
  -8  -6   2        974.63        994.55        30.62 o                         
  -7  -6   2       4607.74       4665.85       133.64 o                         
  -6  -6   2       2533.71       2681.74        66.94 o                         
  -5  -6   2       1606.70       1595.77        30.98 o                         
  -4  -6   2       4574.02       4668.83        88.77 o                         
  -3  -6   2       2125.72       2123.20        44.76 o                         
  -2  -6   2       6064.32       6318.46       115.74 o                         
  -1  -6   2       5157.78       4926.38       102.14 o                         
   0  -6   2       3304.92       3493.30        71.18 o                         
   1  -6   2       3880.39       3862.22        91.16 o                         
   2  -6   2       6751.42       7098.14       130.36 o                         
   3  -6   2       3439.59       3571.49        67.21 o                         
   4  -6   2       5149.64       5168.73        96.03 o                         
   5  -6   2        988.64        993.39        27.07 o                         
   6  -6   2       1586.06       1617.21        37.43 o                         
   7  -6   2       3548.04       3611.33        78.32 o                         
   8  -6   2         19.56         24.27         7.47 o                         
   9  -6   2        284.03        280.29        15.77 o                         
  10  -6   2       1399.58       1464.96        37.52 o                         
  11  -6   2        827.47        835.60        32.27 o                         
  12  -6   2         57.78         44.64        23.31 o                         
  13  -6   2        404.03        454.55        34.94 o                         
  14  -6   2         25.27         13.47        27.58 o                         
  15  -6   2        168.24        178.97        29.32 o                         
  16  -6   2         78.95         82.16        28.71 o                         
 -17  -5   2        280.01        273.88        44.10 o                         
 -16  -5   2        279.73        273.57        37.85 o                         
 -15  -5   2         51.45         80.15        30.52 o                         
 -14  -5   2        289.30        252.19        31.55 o                         
 -13  -5   2         68.19         61.94        24.21 o                         
 -12  -5   2        689.04        705.55        28.25 o                         
 -11  -5   2        149.93        142.62        12.16 o                         
 -10  -5   2       1057.93       1092.15        34.15 o                         
  -9  -5   2        148.95        163.43        12.22 o                         
  -8  -5   2       2584.11       2687.57        68.71 o                         
  -7  -5   2       1463.82       1439.87        39.57 o                         
  -6  -5   2       1884.62       1807.65        48.23 o                         
  -5  -5   2       1372.97       1226.70        24.71 o                         
  -4  -5   2       2784.25       2758.84        52.00 o                         
  -3  -5   2       3227.69       3274.90        62.81 o                         
  -2  -5   2        279.28        286.70        10.26 o                         
  -1  -5   2      10829.35      10188.59       206.80 o                         
   0  -5   2        894.18        966.83        21.90 o                         
   1  -5   2      13674.93      13122.33       240.61 o                         
   2  -5   2       4324.76       4636.17        84.42 o                         
   3  -5   2        306.38        296.32         8.39 o                         
   4  -5   2       1841.31       1812.08        35.99 o                         
   5  -5   2       1085.58        992.17        23.84 o                         
   6  -5   2       1538.40       1489.41        35.19 o                         
   7  -5   2       1503.79       1454.92        34.87 o                         
   8  -5   2       1798.97       1820.66        42.96 o                         
   9  -5   2         64.40         46.99         8.36 o                         
  10  -5   2       2266.98       2285.57        52.06 o                         
  11  -5   2        257.02        238.18        13.68 o                         
  12  -5   2       1268.44       1256.00        40.72 o                         
  13  -5   2         65.90         60.41        17.13 o                         
  14  -5   2        142.47        138.12        16.71 o                         
  15  -5   2         72.15        117.93        34.06 o                         
  16  -5   2        126.21        171.28        24.32 o                         
 -17  -4   2        181.81        132.20        35.39 o                         
 -16  -4   2        188.69        200.61        36.20 o                         
 -15  -4   2        806.10        892.18        66.42 o                         
 -14  -4   2          9.05         13.93        22.74 o                         
 -13  -4   2        639.27        695.28        65.87 o                         
 -12  -4   2         70.98         82.86        11.49 o                         
 -11  -4   2        417.95        404.23        20.59 o                         
 -10  -4   2        254.77        226.27        16.31 o                         
  -9  -4   2       1141.59       1109.66        32.65 o                         
  -8  -4   2       1719.99       1841.94        59.90 o                         
  -7  -4   2       2881.10       2776.24        68.10 o                         
  -6  -4   2       3230.59       3308.89        79.54 o                         
  -5  -4   2        577.37        541.80        16.31 o                         
  -4  -4   2       5812.21       5628.01       115.84 o                         
  -3  -4   2       1717.51       1771.89        36.70 o                         
  -2  -4   2      12113.61      11328.81       268.87 o                         
  -1  -4   2       4020.44       4410.16       104.44 o                         
   0  -4   2       1503.36       1659.22        83.90 o                         
   1  -4   2       1539.38       1753.07        32.68 o                         
   2  -4   2       7372.19       6836.84       127.58 o                         
   3  -4   2       2887.65       3084.08        57.54 o                         
   4  -4   2       1126.30        997.63        24.42 o                         
   5  -4   2       1106.54       1022.51        23.47 o                         
   6  -4   2       3535.45       3344.81        75.31 o                         
   7  -4   2       1836.92       1869.85        41.31 o                         
   8  -4   2        975.39       1028.70        26.87 o                         
   9  -4   2        873.20        913.04        25.40 o                         
  10  -4   2        499.50        508.79        19.83 o                         
  11  -4   2       2016.87       2104.24        49.89 o                         
  12  -4   2       1026.06       1029.12        37.72 o                         
  13  -4   2        696.12        761.78        31.60 o                         
  14  -4   2        128.84        126.67        15.81 o                         
  15  -4   2        216.02        190.81        19.36 o                         
  16  -4   2        124.37        119.09        22.21 o                         
  17  -4   2        189.97        146.94        63.71 o                         
 -17  -3   2          1.65         -0.38        29.44 o                         
 -16  -3   2         13.13         -1.75        26.94 o                         
 -15  -3   2         81.02         71.38        28.13 o                         
 -14  -3   2         65.76         61.27        16.52 o                         
 -13  -3   2         11.41         22.86        13.74 o                         
 -12  -3   2        534.15        539.17        23.05 o                         
 -11  -3   2        157.58        162.20        11.74 o                         
 -10  -3   2        644.56        687.69        24.14 o                         
  -9  -3   2       1370.57       1365.95        38.21 o                         
  -8  -3   2       1293.75       1277.92        47.34 o                         
  -7  -3   2        269.63        252.63        12.21 o                         
  -6  -3   2        836.32        797.14        22.09 o                         
  -5  -3   2       1258.72       1338.15        27.84 o                         
  -4  -3   2        918.49       1093.21        23.89 o                         
  -3  -3   2        221.46        195.72         6.44 o                         
  -2  -3   2       1369.50       1357.79        34.52 o                         
  -1  -3   2      11859.72      11672.57       320.04 o                         
   0  -3   2        751.15        717.97        17.85 o                         
   1  -3   2         82.59         73.92        10.39 o                         
   2  -3   2       2911.81       2856.11        60.61 o                         
   3  -3   2        385.23        376.63         8.78 o                         
   4  -3   2       2553.43       2312.58        50.25 o                         
   5  -3   2       3476.41       3461.14        82.15 o                         
   6  -3   2        156.67        187.10        21.39 o                         
   7  -3   2       2179.05       2211.37        54.69 o                         
   8  -3   2        587.92        560.37        20.89 o                         
   9  -3   2        774.57        816.42        26.15 o                         
  10  -3   2        907.30        898.44        29.50 o                         
  11  -3   2        239.58        222.75        13.26 o                         
  12  -3   2         66.37         57.11        11.63 o                         
  13  -3   2          5.38         14.99         9.81 o                         
  14  -3   2         17.78         11.71        11.35 o                         
  15  -3   2         24.49         17.21        14.30 o                         
  16  -3   2         83.94        100.48        26.20 o                         
  17  -3   2          0.79          7.97        36.18 o                         
 -18  -2   2          1.54        -18.09        36.87 o                         
 -17  -2   2         63.89         38.72        31.82 o                         
 -16  -2   2         32.20         55.57        28.75 o                         
 -15  -2   2         31.87         25.55        24.72 o                         
 -14  -2   2         67.64         78.94        15.13 o                         
 -13  -2   2        232.82        232.09        16.79 o                         
 -12  -2   2        155.01        144.25        17.31 o                         
 -11  -2   2        248.73        269.73        16.90 o                         
 -10  -2   2        961.64        920.22        27.94 o                         
  -9  -2   2       3302.24       3225.46        80.72 o                         
  -8  -2   2       1489.17       1411.85        63.38 o                         
  -7  -2   2       2317.17       2494.88        60.35 o                         
  -6  -2   2       2463.18       2438.11        52.09 o                         
  -5  -2   2       5301.20       5262.48       107.12 o                         
  -4  -2   2        336.25        324.45         8.25 o                         
  -3  -2   2       1498.23       1561.82        32.38 o                         
  -2  -2   2       9735.40       9168.58       266.32 o                         
  -1  -2   2        503.32        506.16        15.75 o                         
   0  -2   2       6317.87       6218.68       167.57 o                         
   1  -2   2       1987.47       1952.60        68.48 o                         
   2  -2   2      20254.88      20887.66       610.54 o                         
   3  -2   2        646.67        611.02        14.03 o                         
   4  -2   2       3172.49       3058.24        72.92 o                         
   5  -2   2       1713.23       1753.20        46.57 o                         
   6  -2   2       1085.44        950.42        25.19 o                         
   7  -2   2        678.66        647.30        19.48 o                         
   8  -2   2       3161.05       3277.71        78.00 o                         
   9  -2   2        503.83        459.29        19.31 o                         
  10  -2   2       1267.38       1299.98        37.51 o                         
  11  -2   2        407.78        403.32        20.61 o                         
  12  -2   2        160.87        179.35        13.75 o                         
  13  -2   2          1.68          3.18         8.88 o                         
  14  -2   2        124.19        141.12        13.40 o                         
  15  -2   2        148.98        186.31        17.09 o                         
  16  -2   2         34.13         32.66        16.34 o                         
  17  -2   2         84.08         90.82        38.53 o                         
 -18  -1   2        106.72        143.49        41.21 o                         
 -17  -1   2        178.01        206.68        37.60 o                         
 -16  -1   2        107.33        100.47        16.24 o                         
 -15  -1   2        102.69        128.99        27.16 o                         
 -14  -1   2        216.00        222.38        23.49 o                         
 -13  -1   2         19.92         10.76        19.18 o                         
 -12  -1   2        142.56        139.43        11.47 o                         
 -11  -1   2        146.46        147.85        12.33 o                         
 -10  -1   2        162.49        179.82        13.05 o                         
  -9  -1   2        127.67        116.30        11.32 o                         
  -8  -1   2        943.75        900.85        31.52 o                         
  -7  -1   2       2097.62       2098.03        44.75 o                         
  -6  -1   2       3589.49       3920.75        99.44 o                         
  -5  -1   2        620.10        625.93        14.50 o                         
  -4  -1   2       3555.23       3585.42        74.68 o                         
  -3  -1   2       6120.67       5867.93       132.63 o                         
  -2  -1   2      10955.50      10597.36       433.52 o                         
   2  -1   2       3210.59       3295.09        78.63 o                         
   3  -1   2       1985.62       2380.59        71.48 o                         
   4  -1   2      10323.29       9903.34       235.71 o                         
   5  -1   2       4428.90       4449.33       109.33 o                         
   6  -1   2       5208.76       5230.98       126.18 o                         
   7  -1   2          4.25         10.74         5.55 o                         
   8  -1   2       1020.22       1022.31        28.44 o                         
   9  -1   2         40.36         42.15         7.64 o                         
  10  -1   2        244.90        232.96        21.71 o                         
  11  -1   2         64.75         62.25        10.01 o                         
  12  -1   2        429.50        406.70        19.06 o                         
  13  -1   2         55.65         43.74         8.97 o                         
  14  -1   2        235.37        224.09        17.78 o                         
  15  -1   2         12.57         18.68        12.76 o                         
  16  -1   2         95.42        102.84        25.59 o                         
  17  -1   2        130.71         81.53        35.46 o                         
 -18   0   2        546.44        647.45        74.55 o                         
 -17   0   2       1295.09       1390.55        88.35 o                         
 -16   0   2          9.05         -9.72        24.52 o                         
 -15   0   2        502.77        476.59        27.45 o                         
 -14   0   2        115.52        108.37        14.20 o                         
 -13   0   2       1280.10       1337.67        47.62 o                         
 -12   0   2         21.20         16.37        11.25 o                         
 -11   0   2       4676.67       4969.80       121.85 o                         
 -10   0   2         39.75         36.56         7.26 o                         
  -9   0   2       2122.15       2105.95        53.72 o                         
  -8   0   2       1514.70       1623.73        63.21 o                         
  -7   0   2       2001.74       2016.08        43.51 o                         
  -6   0   2       2861.56       3204.81        67.22 o                         
  -5   0   2       1654.77       1848.50        39.99 o                         
  -4   0   2       2980.41       2401.17        50.17 o                         
  -3   0   2         49.99         51.55         5.52 o                         
  -2   0   2      49783.05      57924.64      2377.09 o                         
   3   0   2         81.61         78.06         7.07 o                         
   4   0   2       4715.44       4561.76       134.28 o                         
   5   0   2       5893.68       6286.74       150.24 o                         
   6   0   2       6663.75       7135.72       170.55 o                         
   7   0   2       1891.92       2104.29        53.13 o                         
   8   0   2        990.73       1061.55        29.76 o                         
   9   0   2       2722.53       2779.89        70.16 o                         
  10   0   2        411.02        404.98        14.84 o                         
  11   0   2       1844.72       1991.51        45.70 o                         
  12   0   2          0.63          7.08         8.37 o                         
  13   0   2       1069.75       1146.02        30.58 o                         
  14   0   2         27.82         34.94        10.88 o                         
  15   0   2        573.94        635.82        28.42 o                         
  16   0   2          3.58         33.14        22.59 o                         
  17   0   2        507.80        513.13        49.55 o                         
 -18   1   2         89.02         -0.79        33.55 o                         
 -17   1   2        183.59        234.61        39.24 o                         
 -16   1   2         67.82         42.96        27.57 o                         
 -15   1   2        100.34         98.41        12.30 o                         
 -14   1   2        255.73        267.30        16.52 o                         
 -13   1   2         16.66          8.37         9.60 o                         
 -12   1   2        199.81        200.95        12.98 o                         
 -11   1   2        145.04        139.29        10.99 o                         
 -10   1   2        238.93        259.16        13.24 o                         
  -9   1   2        150.91        149.17         9.76 o                         
  -8   1   2        932.05        914.58        25.43 o                         
  -7   1   2       2045.05       2056.70        44.75 o                         
  -6   1   2       3988.12       4282.68        86.09 o                         
  -5   1   2        572.22        575.99        14.46 o                         
  -4   1   2       3654.27       3628.49        74.75 o                         
  -3   1   2       5626.44       5381.31       114.69 o                         
   2   1   2       3374.29       3317.87       188.45 o                         
   3   1   2       2028.56       2406.42        57.95 o                         
   4   1   2      10484.31       9969.38       235.64 o                         
   5   1   2       4596.30       4615.12        94.36 o                         
   6   1   2       5404.88       5253.01       108.93 o                         
   7   1   2         20.74         27.10         4.07 o                         
   8   1   2        949.99        947.98        23.44 o                         
   9   1   2         28.02         20.87         5.11 o                         
  10   1   2        266.76        271.27        11.85 o                         
  11   1   2         66.26         73.22         6.95 o                         
  12   1   2        385.99        395.99        16.73 o                         
  13   1   2         46.57         41.42         7.74 o                         
  14   1   2        201.61        218.27        19.90 o                         
  15   1   2          5.80        -18.85        18.85 o                         
  16   1   2         79.59         44.64        23.18 o                         
  17   1   2        124.87         79.96        33.05 o                         
 -18   2   2          3.47        -25.01        25.01 o                         
 -17   2   2         64.35         47.88        31.66 o                         
 -16   2   2         28.51         31.74        27.80 o                         
 -15   2   2         24.15         -4.15        24.04 o                         
 -14   2   2         68.84         71.44         7.53 o                         
 -13   2   2        267.38        261.09        12.81 o                         
 -12   2   2        143.29        125.31        15.35 o                         
 -11   2   2        210.58        198.35        11.82 o                         
 -10   2   2        924.47        875.92        26.60 o                         
  -9   2   2       3127.67       3076.89        77.77 o                         
  -8   2   2       1472.81       1446.61        37.25 o                         
  -7   2   2       2207.32       2359.32        51.64 o                         
  -6   2   2       2509.77       2477.23        52.17 o                         
  -5   2   2       5112.86       5096.30       107.06 o                         
  -4   2   2        265.96        251.41         9.29 o                         
  -3   2   2       1427.99       1497.87        32.36 o                         
  -2   2   2       9900.75       9264.54       376.47 o                         
  -1   2   2        565.67        473.67        21.36 o                         
   0   2   2       6308.59       4884.57       236.40 o                         
   1   2   2       2111.54       1951.16        92.06 o                         
   2   2   2      19829.37      20426.31       861.13 o                         
   3   2   2        577.50        547.46        20.62 o                         
   4   2   2       3132.93       2934.17        72.37 o                         
   5   2   2       1830.38       1919.71        39.56 o                         
   6   2   2        978.64        833.99        20.26 o                         
   7   2   2        578.55        540.09        14.84 o                         
   8   2   2       3086.38       3009.33        66.63 o                         
   9   2   2        532.85        483.83        14.19 o                         
  10   2   2       1256.62       1275.43        30.35 o                         
  11   2   2        425.14        391.08        13.81 o                         
  12   2   2        138.74        138.44        10.09 o                         
  13   2   2          7.74         -1.17         5.81 o                         
  14   2   2        166.04        189.76        13.19 o                         
  15   2   2        140.18        138.29        29.97 o                         
  16   2   2         31.49         30.58        21.05 o                         
  17   2   2         82.47         81.30        26.69 o                         
 -17   3   2          3.31        -16.78        28.96 o                         
 -16   3   2         14.02         16.81        26.63 o                         
 -15   3   2         75.29         79.03        26.76 o                         
 -13   3   2         11.85         21.39        20.05 o                         
 -12   3   2        469.62        442.91        53.32 o                         
 -11   3   2        152.81        161.95         7.27 o                         
 -10   3   2        701.88        705.22        17.83 o                         
  -9   3   2       1406.48       1409.19        36.84 o                         
  -8   3   2       1386.34       1440.30        36.22 o                         
  -7   3   2        221.40        198.35         8.24 o                         
  -6   3   2        768.24        734.49        18.13 o                         
  -5   3   2       1144.05       1189.43        27.63 o                         
  -4   3   2        878.12       1072.54        27.31 o                         
  -3   3   2        225.32        180.35         9.72 o                         
  -2   3   2       1497.65       1496.32        42.70 o                         
  -1   3   2      11489.17       9765.90       452.86 o                         
   0   3   2        733.91        689.29        18.20 o                         
   1   3   2         51.60         45.64         5.60 o                         
   2   3   2       3021.46       2992.22        70.08 o                         
   3   3   2        326.73        305.82        14.87 o                         
   4   3   2       2647.57       2433.35        71.52 o                         
   5   3   2       3245.56       3203.48       141.83 o                         
   6   3   2        146.69        167.97        14.32 o                         
   7   3   2       2027.65       2057.23        53.39 o                         
   8   3   2        632.89        613.28        15.17 o                         
   9   3   2        700.73        751.40        19.17 o                         
  10   3   2        902.64        883.76        21.83 o                         
  11   3   2        194.45        141.55        17.29 o                         
  12   3   2         50.28         41.45        21.84 o                         
  13   3   2          0.40         10.57        21.78 o                         
  14   3   2         24.61         17.24        17.08 o                         
  15   3   2         34.92         17.93        18.97 o                         
  16   3   2         99.20         80.42        22.30 o                         
  17   3   2          0.42         27.34        25.77 o                         
 -17   4   2        186.99        166.69        34.69 o                         
 -16   4   2        181.81        196.06        33.15 o                         
 -15   4   2        865.19        903.84        63.72 o                         
 -13   4   2        622.22        750.44        50.62 o                         
 -12   4   2         74.03         81.32        19.78 o                         
 -11   4   2        464.77        447.52        26.31 o                         
 -10   4   2        228.44        213.24        20.64 o                         
  -9   4   2       1139.61       1110.06        40.55 o                         
  -8   4   2       1776.87       1887.23        60.02 o                         
  -7   4   2       2787.16       2665.87        67.89 o                         
  -6   4   2       3117.08       3134.24        97.08 o                         
  -5   4   2        439.72        393.95        26.21 o                         
  -4   4   2       5726.60       5551.48       164.12 o                         
  -3   4   2       1553.97       1596.82        51.98 o                         
  -2   4   2      12284.78      11483.74       466.75 o                         
  -1   4   2       3882.28       4244.36       180.84 o                         
   0   4   2       2002.44       2123.78        48.85 o                         
   1   4   2       1476.83       1677.57        36.18 o                         
   2   4   2       7885.67       7169.86       201.87 o                         
   3   4   2       2866.88       3046.95        74.18 o                         
   4   4   2       1301.10       1156.90        35.22 o                         
   5   4   2        989.64        850.78        32.91 o                         
   6   4   2       3789.02       3752.89       105.60 o                         
   7   4   2       1668.69       1705.38        58.30 o                         
   8   4   2       1028.05       1065.97        43.56 o                         
   9   4   2        872.27        875.22        36.20 o                         
  10   4   2        551.87        541.03        29.88 o                         
  11   4   2       1966.70       2096.21       100.75 o                         
  12   4   2       1008.82        980.77        61.72 o                         
  13   4   2        696.35        739.68        55.31 o                         
  14   4   2        144.46        121.29        33.28 o                         
  15   4   2        179.62        146.55        22.34 o                         
  16   4   2        118.70        145.73        25.49 o                         
  17   4   2        213.34        194.75        28.99 o                         
 -17   5   2        266.93        288.49        39.98 o                         
 -16   5   2        255.20        276.26        36.43 o                         
 -15   5   2         46.64         39.81        24.67 o                         
 -14   5   2        260.77        234.52        32.26 o                         
 -13   5   2         76.23         88.67        22.42 o                         
 -12   5   2        700.43        719.88        47.89 o                         
 -11   5   2        142.44        113.82        14.93 o                         
 -10   5   2       1133.08       1180.49        42.68 o                         
  -9   5   2        196.08        209.48        19.27 o                         
  -8   5   2       2747.53       2760.32       114.41 o                         
  -7   5   2       1591.45       1534.71        59.93 o                         
  -6   5   2       1893.99       1742.78        55.88 o                         
  -5   5   2       1485.55       1350.48        40.89 o                         
  -4   5   2       2845.77       2776.71        83.04 o                         
  -3   5   2       3535.13       3587.80       100.05 o                         
  -2   5   2        299.26        319.23        19.68 o                         
  -1   5   2      10334.92       9574.75       413.14 o                         
   0   5   2        895.49        985.12        31.32 o                         
   1   5   2      13871.41      13140.56       380.72 o                         
   2   5   2       4476.19       4423.76       249.47 o                         
   4   5   2       1948.56       1976.10        58.22 o                         
   5   5   2        879.61        779.69        31.81 o                         
   6   5   2       1629.75       1624.45        60.19 o                         
   7   5   2       1580.22       1529.88        49.93 o                         
   8   5   2       1915.74       1932.08        61.52 o                         
   9   5   2         82.23         70.74        12.48 o                         
  10   5   2       2116.99       2132.23        73.77 o                         
  11   5   2        282.10        270.39        36.19 o                         
  12   5   2       1224.52       1268.67        71.29 o                         
  13   5   2         62.05         60.63        19.40 o                         
  14   5   2        108.61         78.24        19.14 o                         
  15   5   2         76.07         85.66        22.11 o                         
  16   5   2         82.30         91.92        23.37 o                         
 -17   6   2        436.05        444.36        61.48 o                         
 -16   6   2         47.14         47.95        29.41 o                         
 -15   6   2        822.56        823.76        62.92 o                         
 -14   6   2         40.10         28.42        22.29 o                         
 -13   6   2        311.68        322.59        38.71 o                         
 -12   6   2        129.91        119.70        37.67 o                         
 -11   6   2        377.00        391.65        34.41 o                         
 -10   6   2        427.60        486.56        36.55 o                         
  -9   6   2       1280.76       1379.41        65.53 o                         
  -8   6   2       1061.69       1098.59        51.84 o                         
  -7   6   2       4572.57       4722.55       197.12 o                         
  -6   6   2       2501.58       2648.90        81.70 o                         
  -5   6   2       1586.86       1556.14        50.12 o                         
  -4   6   2       4737.55       4938.06       140.46 o                         
  -3   6   2       2084.27       2048.35        64.08 o                         
  -2   6   2       6025.62       6131.91       183.46 o                         
  -1   6   2       5214.04       4866.75       204.49 o                         
   0   6   2       3035.01       3179.31        99.41 o                         
   1   6   2       3744.50       3676.14        90.40 o                         
   2   6   2       6869.76       6983.77       167.86 o                         
   3   6   2       3458.91       3606.44       151.60 o                         
   4   6   2       5062.09       5055.65       215.82 o                         
   5   6   2        910.14        964.50        49.05 o                         
   6   6   2       1592.75       1647.02        57.79 o                         
   7   6   2       3589.09       3672.34       111.16 o                         
   8   6   2         35.47         25.68        10.69 o                         
   9   6   2        310.57        306.24        22.44 o                         
  10   6   2       1445.28       1510.91        75.75 o                         
  11   6   2        794.40        813.98        53.54 o                         
  12   6   2         64.78         48.77        23.11 o                         
  13   6   2        461.88        475.28        34.06 o                         
  14   6   2         23.24         -8.56        16.85 o                         
  15   6   2        188.50        160.34        23.22 o                         
  16   6   2         62.26         45.72        22.92 o                         
 -16   7   2         37.49         26.22        27.86 o                         
 -15   7   2         30.07          7.34        23.39 o                         
 -14   7   2        131.30        109.33        25.92 o                         
 -13   7   2         15.88         22.18        20.38 o                         
 -12   7   2         35.57         28.37        17.72 o                         
 -11   7   2        360.72        397.75        35.15 o                         
 -10   7   2        141.09        129.04        18.91 o                         
  -9   7   2         31.53         21.31        14.09 o                         
  -8   7   2        871.79        921.63        48.44 o                         
  -7   7   2         22.34         24.41        12.05 o                         
  -6   7   2        303.59        288.97        24.06 o                         
  -5   7   2        437.79        438.06        20.73 o                         
  -4   7   2        612.18        622.80        24.63 o                         
  -3   7   2        494.30        490.23        19.79 o                         
  -2   7   2        134.01        134.54        17.70 o                         
  -1   7   2       3181.23       3353.83       105.37 o                         
   0   7   2        406.34        427.27        14.96 o                         
   1   7   2        968.06        962.20        32.99 o                         
   2   7   2        187.45        196.80         9.69 o                         
   3   7   2        342.97        322.40        14.86 o                         
   4   7   2       1108.77       1120.66        51.11 o                         
   5   7   2          6.51         10.42        11.42 o                         
   6   7   2        361.99        292.00        27.06 o                         
   7   7   2         19.88         -5.13        13.86 o                         
   8   7   2         26.32         22.00        15.60 o                         
   9   7   2        900.36        779.12        36.10 o                         
  10   7   2        128.99         74.54        18.91 o                         
  11   7   2        213.13        160.14        24.02 o                         
  12   7   2         91.37         79.94        17.72 o                         
  13   7   2         75.90         69.71        18.27 o                         
  14   7   2          9.17         13.06        17.77 o                         
  15   7   2         15.21         -2.27        18.81 o                         
  16   7   2         34.29         40.67        23.48 o                         
 -16   8   2          7.85         -9.13        28.37 o                         
 -15   8   2         84.64         89.51        28.53 o                         
 -14   8   2         82.37         81.23        25.31 o                         
 -12   8   2          0.54         -4.82        18.13 o                         
 -11   8   2         93.20         96.03        20.76 o                         
 -10   8   2         98.56        101.55        18.36 o                         
  -9   8   2        423.49        414.84        33.53 o                         
  -8   8   2        164.47        121.29        17.11 o                         
  -7   8   2        555.97        579.76        35.27 o                         
  -6   8   2        646.12        665.73        36.61 o                         
  -5   8   2        375.85        346.67        24.94 o                         
  -4   8   2        533.19        523.34        23.04 o                         
  -3   8   2        237.95        281.41        16.35 o                         
  -2   8   2        421.95        444.75        27.78 o                         
  -1   8   2         73.73         64.25         8.02 o                         
   0   8   2        751.06        733.30        36.63 o                         
   2   8   2        294.98        299.15        13.59 o                         
   3   8   2         57.94         60.87         6.39 o                         
   4   8   2         77.48         91.75         9.83 o                         
   5   8   2        175.84        167.84        23.92 o                         
   6   8   2         40.58         21.35        14.20 o                         
   7   8   2        174.04        138.10        19.26 o                         
   8   8   2          1.97          2.98        14.61 o                         
   9   8   2        346.95        345.54        34.92 o                         
  10   8   2         73.70         83.11        20.39 o                         
  11   8   2         64.68         55.73        15.06 o                         
  12   8   2         76.95         78.44        39.57 o                         
  13   8   2         21.18        -11.54        15.33 o                         
  14   8   2         64.87         64.42        19.31 o                         
  15   8   2        127.68        135.36        44.47 o                         
 -16   9   2        257.82        275.62        39.73 o                         
 -15   9   2         15.72          7.87        27.13 o                         
 -14   9   2        351.42        395.61        48.55 o                         
 -13   9   2         36.37          9.53        21.65 o                         
 -12   9   2       1067.77       1070.71        64.27 o                         
 -11   9   2         29.84         19.83        17.58 o                         
 -10   9   2        915.77       1025.16        57.92 o                         
  -9   9   2        128.32        140.60        19.70 o                         
  -8   9   2       1244.30       1288.15        63.30 o                         
  -7   9   2       2340.69       2278.54        98.35 o                         
  -6   9   2       1101.85       1170.96        54.06 o                         
  -5   9   2       2184.81       2201.97       102.00 o                         
  -4   9   2       1205.42       1215.50        60.66 o                         
   2   9   2        172.89        167.80        23.11 o                         
   3   9   2        565.35        574.05        22.42 o                         
   4   9   2        464.63        453.38        18.58 o                         
   5   9   2        973.64       1051.25        37.11 o                         
   6   9   2        511.01        510.21        23.19 o                         
   7   9   2         33.81         31.13         9.81 o                         
   8   9   2        711.19        747.74        32.20 o                         
   9   9   2        134.83        142.08        15.27 o                         
  10   9   2        694.19        755.10        41.92 o                         
  11   9   2          2.28        -10.06        16.15 o                         
  12   9   2        307.98        325.72        47.35 o                         
  13   9   2          2.32         -3.39        15.86 o                         
  14   9   2        275.01        307.46        26.58 o                         
  15   9   2         41.62         29.41        22.45 o                         
 -15  10   2        272.88        251.38        25.79 o                         
 -14  10   2        149.81        127.55        29.17 o                         
 -13  10   2        518.81        551.94        49.48 o                         
 -11  10   2        809.27        903.73        54.26 o                         
 -10  10   2        284.01        315.01        34.47 o                         
  -9  10   2       1207.45       1356.35        66.68 o                         
  -8  10   2        430.14        448.86        36.11 o                         
  -7  10   2       2471.18       2346.76       102.55 o                         
  -6  10   2       1522.85       1563.32        73.59 o                         
  -5  10   2       1254.58       1230.91        59.03 o                         
   3  10   2        539.28        546.11        21.17 o                         
   4  10   2       1532.74       1641.44        53.45 o                         
   5  10   2        717.94        718.18        26.80 o                         
   6  10   2        174.80        172.28        14.77 o                         
   7  10   2        987.87       1064.56        39.94 o                         
   8  10   2       1272.60       1324.44        52.11 o                         
   9  10   2       1316.96       1401.43        51.48 o                         
  10  10   2        320.99        315.22        35.78 o                         
  11  10   2        361.92        307.19        24.55 o                         
  12  10   2          5.99         20.94        15.72 o                         
  13  10   2        243.15        239.97        22.97 o                         
  14  10   2         44.44         26.02        20.18 o                         
 -14  11   2        165.55        150.37        22.30 o                         
 -13  11   2         34.52         31.12        24.43 o                         
 -12  11   2        118.94        106.88        25.27 o                         
 -11  11   2         22.17         11.36        20.20 o                         
 -10  11   2        320.90        352.06        37.38 o                         
  -9  11   2        201.53        185.01        23.56 o                         
  -8  11   2        502.31        543.04        38.19 o                         
  -7  11   2        329.14        324.66        32.80 o                         
  -6  11   2        608.84        576.48        40.51 o                         
   4  11   2        288.34        276.55        14.59 o                         
   5  11   2        904.24       1004.47        34.61 o                         
   6  11   2        255.97        249.50        17.83 o                         
   7  11   2        218.10        191.36        17.68 o                         
   8  11   2         84.76         69.30        12.47 o                         
   9  11   2        323.91        315.74        24.58 o                         
  10  11   2        555.20        573.25        32.18 o                         
  11  11   2        210.51        180.47        18.73 o                         
  12  11   2        394.98        429.99        33.45 o                         
  13  11   2        184.09        162.81        24.77 o                         
  14  11   2        118.40         86.93        26.58 o                         
 -14  12   2         39.61         38.03        31.05 o                         
 -13  12   2        104.90         90.32        19.14 o                         
 -12  12   2         86.02         76.78        17.15 o                         
 -11  12   2         51.95         49.58        23.02 o                         
 -10  12   2         96.34        126.64        23.87 o                         
  -9  12   2        130.77        121.66        22.20 o                         
  -8  12   2         26.69         33.46        18.11 o                         
  -7  12   2        341.85        382.77        35.12 o                         
   5  12   2        740.23        714.82        27.95 o                         
   6  12   2         10.10         14.68        14.37 o                         
   7  12   2        282.74        289.10        21.03 o                         
   8  12   2         46.35         43.63        12.08 o                         
   9  12   2         86.33         82.12        19.97 o                         
  10  12   2        349.17        322.20        27.43 o                         
  11  12   2        352.03        382.80        30.77 o                         
  12  12   2         73.32         67.43        34.58 o                         
  13  12   2        110.01        103.11        41.99 o                         
 -13  13   2         85.71         93.52        30.91 o                         
 -12  13   2         33.90         16.54        16.31 o                         
 -11  13   2         21.10          6.54        20.15 o                         
 -10  13   2         72.47         72.29        14.61 o                         
  -9  13   2         92.39         91.40        14.10 o                         
  -8  13   2         84.50         84.32        12.60 o                         
  -7  13   2         15.03         16.61        11.04 o                         
  -6  13   2         81.61         95.47        12.05 o                         
  -5  13   2        248.65        254.87        16.38 o                         
   6  13   2         33.49         29.93         8.70 o                         
   7  13   2        319.63        283.51        23.40 o                         
   8  13   2        118.93        109.39        13.37 o                         
   9  13   2         43.65         32.14        12.99 o                         
  10  13   2          0.22          6.43        18.28 o                         
  11  13   2         49.36         45.37        16.10 o                         
  12  13   2         27.25         12.94        25.93 o                         
 -12  14   2         31.95         21.80        28.67 o                         
 -11  14   2        119.91        135.88        17.95 o                         
 -10  14   2        122.96        109.06        15.61 o                         
  -9  14   2        175.92        171.44        19.23 o                         
  -8  14   2        446.80        462.78        30.95 o                         
  -7  14   2        199.36        184.82        19.40 o                         
  -6  14   2          2.77         -0.70         6.79 o                         
   7  14   2        149.42        154.17        15.26 o                         
   8  14   2        150.45        154.02        23.13 o                         
   9  14   2        166.90        177.13        20.06 o                         
  10  14   2         20.05         23.48        16.34 o                         
  11  14   2         54.28         37.28        32.18 o                         
 -10  15   2        405.89        431.84        34.28 o                         
  -9  15   2         92.59         90.05        15.97 o                         
  -8  15   2        397.16        439.90        27.77 o                         
   8  15   2        281.75        301.85        22.65 o                         
   9  15   2        120.54        112.79        14.50 o                         
  10  15   2        245.29        244.56        25.22 o                         
  -9  16   2        287.39        306.67        22.58 o                         
   0 -19   3         30.81         27.68        21.99 o                         
  -5 -18   3         31.17         62.15        33.71 o                         
  -4 -18   3         53.55         26.29        30.45 o                         
  -3 -18   3          9.53         -5.67        16.30 o                         
  -2 -18   3         93.73         63.88        16.19 o                         
  -1 -18   3         72.78         78.09        16.67 o                         
   0 -18   3        111.17        130.48        21.46 o                         
   1 -18   3          0.43        -18.29        18.29 o                         
   2 -18   3        352.36        379.02        41.05 o                         
   3 -18   3         56.99         47.62        21.70 o                         
   4 -18   3        104.17         63.71        22.74 o                         
   5 -18   3         37.98         32.12        25.21 o                         
  -7 -17   3        174.16        235.41        40.88 o                         
  -6 -17   3        239.91        192.96        35.31 o                         
  -5 -17   3         62.82         15.35        26.62 o                         
  -4 -17   3        171.41        156.93        26.03 o                         
  -3 -17   3        253.36        237.88        42.06 o                         
  -2 -17   3         19.85          9.56        13.37 o                         
  -1 -17   3         42.60         27.75        16.09 o                         
   0 -17   3         60.12         62.70        17.63 o                         
   1 -17   3        202.84        165.11        19.80 o                         
   2 -17   3         48.85         53.58        19.26 o                         
   3 -17   3        471.92        505.82        28.84 o                         
   4 -17   3        124.70         64.38        29.15 o                         
   5 -17   3        285.67        189.18        33.20 o                         
   6 -17   3        307.12        366.62        43.59 o                         
   7 -17   3        234.30        181.08        36.65 o                         
  -9 -16   3        143.11        104.16        34.17 o                         
  -8 -16   3         64.36         61.08        32.07 o                         
  -7 -16   3        127.84        119.39        33.53 o                         
  -6 -16   3         22.70         34.73        27.59 o                         
  -5 -16   3        105.56        106.24        37.55 o                         
  -4 -16   3          4.30         -4.91        14.47 o                         
  -3 -16   3         40.45         31.22        15.51 o                         
  -2 -16   3         36.77         51.28        24.90 o                         
  -1 -16   3        161.85        156.98        19.40 o                         
   0 -16   3         63.99         55.82        15.85 o                         
   1 -16   3         14.57         21.73        15.52 o                         
   2 -16   3        152.78        106.26        24.26 o                         
   3 -16   3          4.18         -5.23        23.03 o                         
   4 -16   3         36.19         47.05        19.50 o                         
   5 -16   3        287.61        263.33        33.28 o                         
   6 -16   3         80.38         35.65        28.24 o                         
   7 -16   3        212.45        265.75        37.23 o                         
   8 -16   3         88.84         79.59        33.47 o                         
   9 -16   3         53.08         71.83        45.41 o                         
 -10 -15   3         42.72         21.82        31.45 o                         
  -9 -15   3         91.62        104.61        33.08 o                         
  -8 -15   3        226.15        283.48        37.98 o                         
  -7 -15   3         10.93          5.84        26.51 o                         
  -6 -15   3          1.71         -4.36        12.16 o                         
  -5 -15   3         91.93         90.54        15.03 o                         
  -4 -15   3         76.84         69.45        11.96 o                         
  -3 -15   3         52.22         43.77        11.85 o                         
  -2 -15   3        135.99        130.00        16.50 o                         
  -1 -15   3         40.00         48.23        14.07 o                         
   0 -15   3         58.26         51.40        15.89 o                         
   1 -15   3         29.20         20.15        18.53 o                         
   2 -15   3        378.40        414.56        30.31 o                         
   3 -15   3         28.28         48.87        25.01 o                         
   4 -15   3        186.80        200.59        29.56 o                         
   5 -15   3        164.25        164.14        15.40 o                         
   6 -15   3         48.11         67.06        25.47 o                         
   7 -15   3        192.13        209.29        32.84 o                         
   8 -15   3         63.67         87.32        30.73 o                         
   9 -15   3         73.45         85.73        30.85 o                         
  10 -15   3         17.35         31.40        36.96 o                         
 -12 -14   3         29.28         36.39        50.43 o                         
 -11 -14   3         82.95         74.66        29.89 o                         
 -10 -14   3         17.13        -16.23        25.81 o                         
  -9 -14   3        306.41        216.34        32.56 o                         
  -8 -14   3         51.44         44.26        24.81 o                         
  -7 -14   3         55.66         41.71         9.45 o                         
  -6 -14   3        197.51        196.52        17.30 o                         
  -5 -14   3        154.08        139.04        10.45 o                         
  -4 -14   3        150.21        140.33        10.90 o                         
  -3 -14   3        121.29         99.54        10.28 o                         
  -2 -14   3        899.55        897.59        30.67 o                         
  -1 -14   3          4.91         -1.00         9.56 o                         
   0 -14   3        993.08        916.21        43.05 o                         
   1 -14   3         76.55         62.78        14.76 o                         
   2 -14   3        912.45        877.91        37.44 o                         
   3 -14   3        145.02        154.26        17.82 o                         
   4 -14   3        116.32        107.26        21.95 o                         
   5 -14   3        111.49        103.48        12.63 o                         
   6 -14   3         37.96         32.84         9.35 o                         
   7 -14   3         99.51         79.83        27.15 o                         
   8 -14   3         97.89        111.44        27.85 o                         
   9 -14   3         69.55         53.73        27.87 o                         
  10 -14   3         52.62         35.65        32.70 o                         
  11 -14   3        219.05        135.79        37.77 o                         
 -13 -13   3          8.98         -1.09        47.60 o                         
 -12 -13   3        191.07        148.35        34.15 o                         
 -11 -13   3         15.00        -14.14        25.40 o                         
 -10 -13   3         62.62         43.12        25.88 o                         
  -9 -13   3         25.78         35.85        23.56 o                         
  -8 -13   3        369.98        336.99        24.53 o                         
  -7 -13   3        194.96        198.92         9.03 o                         
  -6 -13   3        421.59        418.47        16.27 o                         
  -5 -13   3        433.57        439.46        17.28 o                         
  -4 -13   3         65.95         68.29         8.72 o                         
  -3 -13   3        806.26        917.29        25.97 o                         
  -2 -13   3         93.69         95.75         9.36 o                         
  -1 -13   3       1941.82       2064.40        55.55 o                         
   0 -13   3         20.27         11.76         7.98 o                         
   1 -13   3       1603.15       1665.86        37.10 o                         
   2 -13   3        256.88        274.43        19.02 o                         
   3 -13   3        973.80       1000.34        43.68 o                         
   4 -13   3        200.50        183.93        38.89 o                         
   5 -13   3        456.09        454.76        19.79 o                         
   6 -13   3         90.44         88.22         6.99 o                         
   7 -13   3         31.40         37.13        23.82 o                         
   8 -13   3        238.34        250.08        31.81 o                         
   9 -13   3        112.38         92.43        27.11 o                         
  10 -13   3        237.77        235.82        37.03 o                         
  11 -13   3        155.16        146.61        35.74 o                         
  12 -13   3        191.05        174.39        40.49 o                         
 -13 -12   3        204.46        195.28        36.74 o                         
 -12 -12   3         33.04         41.33        29.30 o                         
 -11 -12   3        195.06        226.63        33.91 o                         
 -10 -12   3         59.80         84.72        27.15 o                         
  -9 -12   3        382.94        433.00        23.58 o                         
  -8 -12   3        155.13        158.24        14.22 o                         
  -7 -12   3        908.05        904.19        24.23 o                         
  -6 -12   3        216.60        196.05         9.14 o                         
  -5 -12   3        920.34        891.03        24.19 o                         
  -4 -12   3        335.21        332.17        13.76 o                         
  -3 -12   3        258.15        251.44        11.82 o                         
  -2 -12   3        273.79        263.44        12.99 o                         
  -1 -12   3        426.47        425.84        17.24 o                         
   0 -12   3        279.19        241.54        14.58 o                         
   1 -12   3        233.84        217.21        12.31 o                         
   2 -12   3        671.12        719.50        20.07 o                         
   3 -12   3        311.42        348.05        14.96 o                         
   4 -12   3        124.77        121.87        10.27 o                         
   5 -12   3        211.45        212.44        14.54 o                         
   6 -12   3       1248.62       1231.32        37.99 o                         
   7 -12   3        186.23        194.98        19.20 o                         
   8 -12   3        532.63        547.22        31.48 o                         
   9 -12   3        372.26        486.61        49.09 o                         
  10 -12   3         82.70         64.30        28.56 o                         
  11 -12   3        215.15        161.82        33.71 o                         
  12 -12   3         52.69         54.82        32.86 o                         
  13 -12   3         60.07         24.58        57.35 o                         
 -14 -11   3        336.95        297.81        42.27 o                         
 -13 -11   3         56.99         68.42        30.73 o                         
 -12 -11   3        223.32        241.52        35.27 o                         
 -11 -11   3          2.45         -2.90        23.14 o                         
 -10 -11   3        506.07        506.56        29.01 o                         
  -9 -11   3         72.45         82.76        23.13 o                         
  -8 -11   3         13.14         15.16         9.27 o                         
  -7 -11   3        856.02        785.52        18.50 o                         
  -6 -11   3        645.31        664.34        16.35 o                         
  -5 -11   3        679.35        713.02        15.28 o                         
  -4 -11   3         89.90         83.84         6.45 o                         
  -3 -11   3       1064.79       1120.47        24.98 o                         
  -2 -11   3         77.80         73.76         7.63 o                         
  -1 -11   3       2188.41       2312.82        51.81 o                         
   0 -11   3        750.96        797.75        22.35 o                         
   1 -11   3       1096.91       1111.83        25.42 o                         
   2 -11   3        507.99        553.25        16.55 o                         
   3 -11   3        798.70        810.89        22.90 o                         
   4 -11   3         16.68          6.29         6.57 o                         
   5 -11   3        144.27        114.08         8.84 o                         
   6 -11   3         16.17         10.68         4.22 o                         
   7 -11   3        480.09        458.26        25.85 o                         
   8 -11   3        499.18        550.45        30.27 o                         
   9 -11   3        439.78        362.35        33.23 o                         
  10 -11   3        437.57        451.60        50.87 o                         
  11 -11   3         37.93         45.82        27.67 o                         
  12 -11   3        192.08        208.78        36.14 o                         
  13 -11   3        164.59        108.40        35.71 o                         
  14 -11   3        257.18        241.85        44.09 o                         
 -15 -10   3         83.17         40.87        35.41 o                         
 -14 -10   3         57.30         51.17        31.99 o                         
 -13 -10   3        217.54        195.38        34.56 o                         
 -12 -10   3         36.01         39.49        26.29 o                         
 -11 -10   3         81.52         94.50        17.11 o                         
 -10 -10   3        171.26        157.39        13.46 o                         
  -9 -10   3        259.97        275.91        18.27 o                         
  -8 -10   3        100.22        112.04        11.89 o                         
  -7 -10   3         81.58         65.61         8.22 o                         
  -6 -10   3        426.75        438.59        11.80 o                         
  -5 -10   3        100.90        124.14         6.41 o                         
  -4 -10   3        109.66        113.69         5.45 o                         
  -3 -10   3        198.85        195.00        10.16 o                         
  -2 -10   3        223.54        235.05        11.99 o                         
  -1 -10   3        547.53        539.05        16.74 o                         
   0 -10   3        633.04        651.18        18.78 o                         
   1 -10   3        313.31        295.03        11.67 o                         
   2 -10   3        335.78        295.81        12.00 o                         
   3 -10   3          6.36         11.70         6.30 o                         
   4 -10   3        413.12        421.83        13.37 o                         
   5 -10   3        823.60        810.06        19.64 o                         
   6 -10   3        168.78        129.19         9.70 o                         
   7 -10   3        245.73        251.75        16.71 o                         
   8 -10   3        323.89        302.62        19.77 o                         
   9 -10   3        114.66        116.48        25.39 o                         
  10 -10   3        528.39        561.27        34.17 o                         
  11 -10   3         23.03         14.05        24.45 o                         
  12 -10   3        161.53        224.85        35.70 o                         
  13 -10   3         21.41          4.55        28.48 o                         
  14 -10   3        148.27        103.65        31.12 o                         
 -15  -9   3         88.99         77.05        34.71 o                         
 -14  -9   3         67.58         66.35        29.81 o                         
 -13  -9   3        114.56         87.05        28.32 o                         
 -12  -9   3        318.82        287.23        25.84 o                         
 -11  -9   3        145.93        149.62        14.03 o                         
 -10  -9   3        195.14        227.52        21.72 o                         
  -9  -9   3         81.86         73.20        10.39 o                         
  -8  -9   3        757.79        744.98        22.75 o                         
  -7  -9   3        816.38        811.78        23.14 o                         
  -6  -9   3        578.87        577.32        13.37 o                         
  -5  -9   3        201.83        229.00         9.48 o                         
  -4  -9   3        428.36        449.35        11.15 o                         
  -3  -9   3        880.56        804.15        18.72 o                         
  -2  -9   3        240.16        218.77        10.92 o                         
  -1  -9   3       1613.24       1523.14        51.17 o                         
   0  -9   3        229.77        199.48        12.48 o                         
   1  -9   3        807.91        775.10        18.42 o                         
   2  -9   3        126.88        137.63         8.44 o                         
   3  -9   3       1837.80       2013.54        44.22 o                         
   4  -9   3         38.62         36.79         4.94 o                         
   5  -9   3        267.91        279.92        10.46 o                         
   6  -9   3        198.26        184.74        19.39 o                         
   7  -9   3        790.90        781.51        23.87 o                         
   8  -9   3        215.20        211.81        16.39 o                         
   9  -9   3        936.08        885.18        41.87 o                         
  10  -9   3        620.11        635.90        34.15 o                         
  11  -9   3        516.31        559.96        34.55 o                         
  12  -9   3        155.70        147.51        29.83 o                         
  13  -9   3        252.04        285.70        37.62 o                         
  14  -9   3         76.30         95.58        23.12 o                         
  15  -9   3         86.55         70.45        35.69 o                         
 -16  -8   3        117.65        124.77        36.31 o                         
 -15  -8   3        323.03        390.80        56.45 o                         
 -14  -8   3         19.76          3.92        27.58 o                         
 -13  -8   3        835.66        904.81        50.98 o                         
 -12  -8   3        202.48        224.28        20.27 o                         
 -11  -8   3        373.56        429.27        29.15 o                         
 -10  -8   3        377.00        368.14        26.28 o                         
  -9  -8   3       1187.47       1248.50        37.79 o                         
  -8  -8   3       1169.50       1217.02        36.34 o                         
  -7  -8   3       3594.89       3714.78        93.42 o                         
  -6  -8   3       2760.19       2748.30        59.22 o                         
  -5  -8   3        877.94        830.26        18.86 o                         
  -4  -8   3       3691.13       3743.92        71.50 o                         
  -3  -8   3         93.29         94.99         4.67 o                         
  -2  -8   3       1881.46       1962.29        42.91 o                         
  -1  -8   3        296.20        278.13        11.03 o                         
   0  -8   3       4047.94       4033.16        84.95 o                         
   1  -8   3        660.55        730.43        18.67 o                         
   2  -8   3       5794.05       5785.76       119.64 o                         
   3  -8   3        484.15        490.93        13.26 o                         
   4  -8   3       2994.75       3151.49        60.97 o                         
   5  -8   3        842.86        859.52        19.35 o                         
   6  -8   3        157.27        144.05         9.74 o                         
   7  -8   3        764.72        770.14        23.03 o                         
   8  -8   3        221.38        236.26        18.69 o                         
   9  -8   3        573.84        551.90        24.81 o                         
  10  -8   3        432.63        476.30        36.42 o                         
  11  -8   3        600.27        603.57        34.34 o                         
  12  -8   3         86.31        101.13        19.47 o                         
  13  -8   3        258.03        176.85        32.01 o                         
  14  -8   3         72.30         46.62        20.92 o                         
  15  -8   3        152.11        100.50        29.05 o                         
 -16  -7   3        446.01        498.80        64.02 o                         
 -15  -7   3         82.91         52.23        29.81 o                         
 -14  -7   3        383.31        448.76        51.02 o                         
 -13  -7   3         61.53         66.25        26.21 o                         
 -12  -7   3       1189.17       1172.64        48.07 o                         
 -11  -7   3         44.56         50.08        13.27 o                         
 -10  -7   3        674.47        726.56        27.51 o                         
  -9  -7   3         86.76         87.77        10.09 o                         
  -8  -7   3        823.00        899.98        28.01 o                         
  -7  -7   3       2098.58       2146.16        69.43 o                         
  -6  -7   3       2037.60       2027.11        38.99 o                         
  -5  -7   3        145.49        154.12         8.21 o                         
  -4  -7   3        891.95        913.67        19.28 o                         
  -3  -7   3       1712.77       1807.10        39.26 o                         
  -2  -7   3        828.11        885.64        24.50 o                         
  -1  -7   3      10430.73      10334.13       208.13 o                         
   0  -7   3       3761.21       3744.10        78.69 o                         
   1  -7   3       5632.46       5865.05       122.20 o                         
   2  -7   3       1176.24       1098.34        23.30 o                         
   3  -7   3        830.83        856.75        18.68 o                         
   4  -7   3        531.46        535.87        13.38 o                         
   5  -7   3       1389.85       1420.34        28.83 o                         
   6  -7   3        409.24        405.99        14.97 o                         
   7  -7   3         46.58         39.98         7.69 o                         
   8  -7   3          9.82          1.72         7.41 o                         
   9  -7   3        532.24        504.76        19.92 o                         
  10  -7   3        733.33        766.10        27.29 o                         
  11  -7   3        101.11        102.36        16.11 o                         
  12  -7   3        726.15        703.48        38.57 o                         
  13  -7   3         28.43         24.26        25.49 o                         
  14  -7   3         41.24         36.74        19.66 o                         
  15  -7   3          2.11          6.97        21.55 o                         
  16  -7   3        267.89        286.07        39.57 o                         
 -17  -6   3        157.48        127.97        41.07 o                         
 -16  -6   3        227.40        216.49        37.22 o                         
 -15  -6   3        320.84        407.30        54.09 o                         
 -14  -6   3         72.96         21.15        24.67 o                         
 -13  -6   3        366.35        342.73        42.76 o                         
 -12  -6   3        242.20        239.03        33.63 o                         
 -11  -6   3         33.43         26.12        10.46 o                         
 -10  -6   3        832.52        846.06        28.05 o                         
  -9  -6   3        103.89        103.41        10.09 o                         
  -8  -6   3        224.76        192.42        13.20 o                         
  -7  -6   3       1572.63       1581.16        41.79 o                         
  -6  -6   3        529.26        542.67        12.44 o                         
  -5  -6   3         67.40         83.46         4.84 o                         
  -4  -6   3       3890.81       3855.99        83.03 o                         
  -3  -6   3       2420.01       2671.98        64.35 o                         
  -2  -6   3       2306.73       2410.75        51.54 o                         
  -1  -6   3       2269.68       2301.94        49.68 o                         
   0  -6   3       3931.23       4195.97        87.16 o                         
   1  -6   3       4173.43       3996.84        81.05 o                         
   2  -6   3       1461.81       1459.63        29.64 o                         
   3  -6   3        766.72        807.38        17.09 o                         
   4  -6   3       2224.89       2165.74        46.84 o                         
   5  -6   3       1560.03       1609.13        36.31 o                         
   6  -6   3       1365.13       1373.22        32.88 o                         
   7  -6   3        676.87        617.63        18.96 o                         
   8  -6   3         20.00         11.93         7.07 o                         
   9  -6   3        237.27        214.96        14.15 o                         
  10  -6   3        858.51        931.46        27.72 o                         
  11  -6   3        578.34        606.27        29.91 o                         
  12  -6   3        923.48        941.53        50.82 o                         
  13  -6   3        318.49        301.81        32.26 o                         
  14  -6   3        258.55        243.36        24.10 o                         
  15  -6   3         83.23         84.19        23.55 o                         
  16  -6   3        246.69        259.18        28.10 o                         
 -17  -5   3         22.50          2.71        32.56 o                         
 -16  -5   3        168.63        214.35        37.27 o                         
 -15  -5   3         14.96         -6.45        25.58 o                         
 -14  -5   3          5.43         -2.44        23.80 o                         
 -13  -5   3         15.30         10.66        15.06 o                         
 -12  -5   3        269.87        243.46        16.53 o                         
 -11  -5   3         24.95         28.69         9.90 o                         
 -10  -5   3        192.63        160.24        14.74 o                         
  -9  -5   3       1651.60       1622.44        44.42 o                         
  -8  -5   3        516.12        492.40        19.85 o                         
  -7  -5   3        440.07        467.49        17.42 o                         
  -6  -5   3        187.93        203.40        11.73 o                         
  -5  -5   3        168.40        184.72         7.48 o                         
  -4  -5   3        694.47        745.52        18.25 o                         
  -3  -5   3       2151.30       2144.07        64.94 o                         
  -2  -5   3        227.14        223.03         8.05 o                         
  -1  -5   3        890.66        903.43        20.21 o                         
   0  -5   3        154.70        164.40        10.32 o                         
   1  -5   3        730.68        737.52        20.60 o                         
   2  -5   3       1499.39       1419.22        28.57 o                         
   3  -5   3        767.39        794.47        16.66 o                         
   4  -5   3        723.44        668.34        15.71 o                         
   5  -5   3        803.93        704.39        36.44 o                         
   6  -5   3        604.01        576.23        17.39 o                         
   7  -5   3        744.27        766.55        21.03 o                         
   8  -5   3        117.66         89.84         8.32 o                         
   9  -5   3        475.19        414.76        17.23 o                         
  10  -5   3        393.49        355.81        18.46 o                         
  11  -5   3        653.79        698.52        28.71 o                         
  12  -5   3         74.10         81.01        22.67 o                         
  13  -5   3        126.41        124.97        15.25 o                         
  14  -5   3         50.80         43.27        14.53 o                         
  15  -5   3         20.61         21.43        18.53 o                         
  16  -5   3         14.23          6.08        20.92 o                         
 -17  -4   3        170.87        170.51        36.41 o                         
 -16  -4   3         38.47         73.59        31.88 o                         
 -15  -4   3        319.29        273.46        34.56 o                         
 -14  -4   3         27.20          1.47        17.67 o                         
 -13  -4   3        331.83        325.32        23.76 o                         
 -12  -4   3         97.30        103.00        11.65 o                         
 -11  -4   3        694.81        734.76        26.04 o                         
 -10  -4   3        412.62        436.29        19.38 o                         
  -9  -4   3       5605.22       5666.71       134.07 o                         
  -8  -4   3        469.84        546.98        19.04 o                         
  -7  -4   3       1552.42       1477.77        38.52 o                         
  -6  -4   3       1230.02       1205.84        27.37 o                         
  -5  -4   3       2863.81       2765.99        57.69 o                         
  -4  -4   3       1320.65       1275.34        28.58 o                         
  -3  -4   3      17022.24      17161.23       689.10 o                         
  -2  -4   3       2849.90       2934.10        89.40 o                         
  -1  -4   3       2801.79       2947.23        61.47 o                         
   0  -4   3       6912.34       6711.27       160.29 o                         
   1  -4   3       8343.18       8163.13       164.88 o                         
   2  -4   3       4662.62       4439.35        87.32 o                         
   3  -4   3        861.19        925.22        18.89 o                         
   4  -4   3       4908.76       4669.84        85.14 o                         
   5  -4   3        859.07        806.08        20.41 o                         
   6  -4   3       2040.04       1923.93        47.00 o                         
   7  -4   3        983.54        947.94        24.65 o                         
   8  -4   3       5055.96       5052.29       107.53 o                         
   9  -4   3       1092.48       1067.56        32.77 o                         
  10  -4   3       1533.50       1627.29        40.02 o                         
  11  -4   3        677.57        650.26        23.65 o                         
  12  -4   3        186.77        168.71        14.75 o                         
  13  -4   3        132.89        109.02        12.51 o                         
  14  -4   3         37.81         47.14        14.34 o                         
  15  -4   3         93.57         83.02        19.47 o                         
  16  -4   3         49.01         31.26        20.64 o                         
 -18  -3   3          7.79         49.47        37.28 o                         
 -17  -3   3         73.02         51.97        31.57 o                         
 -16  -3   3         78.15         69.77        29.65 o                         
 -15  -3   3        102.90         74.87        27.81 o                         
 -14  -3   3        704.01        758.14        38.29 o                         
 -13  -3   3         94.87        106.77        13.04 o                         
 -12  -3   3        176.46        221.35        14.90 o                         
 -11  -3   3         85.77         75.70         9.77 o                         
 -10  -3   3       1649.75       1661.32        45.44 o                         
  -9  -3   3        327.29        331.94        16.54 o                         
  -8  -3   3       5251.47       5181.03       159.37 o                         
  -7  -3   3       3911.82       3892.81        81.08 o                         
  -6  -3   3       2332.21       2460.62        51.99 o                         
  -5  -3   3       1225.82       1219.83        29.06 o                         
  -4  -3   3       1863.05       2043.96        43.84 o                         
  -3  -3   3       3880.67       3953.18        77.78 o                         
  -2  -3   3       4745.87       4590.91       106.51 o                         
  -1  -3   3       2341.56       2399.51        51.04 o                         
   1  -3   3       6154.84       6195.76       139.74 o                         
   2  -3   3        438.11        406.65        11.10 o                         
   3  -3   3       5535.17       5633.92       113.99 o                         
   4  -3   3        485.96        479.67        11.86 o                         
   5  -3   3        768.18        736.74        19.82 o                         
   6  -3   3       1648.71       1572.41        40.41 o                         
   7  -3   3        124.64        143.69        15.10 o                         
   8  -3   3        977.62        985.68        25.44 o                         
   9  -3   3        561.25        609.95        20.83 o                         
  10  -3   3       1734.09       1798.83        43.23 o                         
  11  -3   3         17.39         11.61         9.11 o                         
  12  -3   3        325.20        320.71        19.88 o                         
  13  -3   3         18.95         23.26        10.03 o                         
  14  -3   3        275.57        286.82        31.65 o                         
  15  -3   3         19.63         16.72        14.57 o                         
  16  -3   3        104.21        136.04        22.44 o                         
  17  -3   3         53.60         16.49        60.47 o                         
 -18  -2   3         61.97         57.78        37.92 o                         
 -17  -2   3        423.78        420.89        59.68 o                         
 -16  -2   3        110.98         93.92        29.05 o                         
 -15  -2   3        656.57        666.40        57.09 o                         
 -14  -2   3         67.76         51.50        14.58 o                         
 -13  -2   3       1622.41       1805.61        51.15 o                         
 -12  -2   3        180.53        176.74        12.50 o                         
 -11  -2   3       3200.58       3213.22        82.56 o                         
 -10  -2   3        306.68        302.97        15.60 o                         
  -9  -2   3       4650.97       4462.22       136.71 o                         
  -8  -2   3       1043.37       1081.55        25.88 o                         
  -7  -2   3       2702.80       2477.75        60.67 o                         
  -6  -2   3       1882.26       1954.35        41.95 o                         
  -5  -2   3       1906.76       1960.97        41.98 o                         
  -4  -2   3       7238.65       7269.19       149.43 o                         
  -3  -2   3       5142.57       5016.71       105.32 o                         
  -2  -2   3       2564.43       2626.78        60.73 o                         
  -1  -2   3       2551.33       2365.81        49.64 o                         
   1  -2   3      10234.54       9679.14       198.32 o                         
   2  -2   3      27720.94      29230.55       852.91 o                         
   3  -2   3       4882.69       5059.45       104.04 o                         
   4  -2   3       1515.45       1645.32        41.91 o                         
   5  -2   3       4206.67       4366.03        91.19 o                         
   6  -2   3       2586.77       2542.92        57.14 o                         
   7  -2   3        983.25       1085.44        30.11 o                         
   8  -2   3       2340.00       2485.71        64.84 o                         
   9  -2   3       2402.27       2558.97        56.91 o                         
  10  -2   3        277.23        244.62        15.18 o                         
  11  -2   3       1007.82       1034.81        26.47 o                         
  12  -2   3         77.17         72.75         9.76 o                         
  13  -2   3        381.70        413.81        19.55 o                         
  14  -2   3        158.07        166.15        20.11 o                         
  15  -2   3        281.56        273.21        21.04 o                         
  16  -2   3          9.37         22.38        25.16 o                         
  17  -2   3        295.35        302.23        45.64 o                         
 -18  -1   3         40.67         45.53        36.91 o                         
 -17  -1   3         44.22          8.68        29.77 o                         
 -16  -1   3        139.73        105.92        28.32 o                         
 -15  -1   3         68.59        110.37        25.75 o                         
 -14  -1   3        341.97        223.19        33.03 o                         
 -13  -1   3         57.01         46.87        10.54 o                         
 -12  -1   3        614.41        571.91        22.18 o                         
 -11  -1   3        122.16         95.78        10.23 o                         
 -10  -1   3         15.62         19.84         7.22 o                         
  -9  -1   3         63.09         69.84         7.53 o                         
  -8  -1   3       3082.80       3123.63        63.88 o                         
  -7  -1   3       3525.86       3566.52        73.72 o                         
  -6  -1   3       6484.05       6210.85       229.69 o                         
  -5  -1   3       1031.75       1000.73        22.73 o                         
  -4  -1   3       1259.74       1277.20        28.75 o                         
  -3  -1   3       4116.33       4012.35       117.18 o                         
  -2  -1   3       9423.58       9082.95       377.05 o                         
   0  -1   3       5283.79       4891.79       115.46 o                         
   1  -1   3       6442.93       5990.55       128.08 o                         
   2  -1   3      18424.80      18098.82       740.52 o                         
   3  -1   3       6210.92       6256.43       144.48 o                         
   4  -1   3       8648.97       8664.08       206.65 o                         
   5  -1   3       6145.54       6378.46       149.59 o                         
   6  -1   3        631.44        605.35        18.70 o                         
   7  -1   3        837.44        818.45        24.20 o                         
   8  -1   3       1144.05       1134.80        31.24 o                         
   9  -1   3       1559.69       1608.59        36.14 o                         
  10  -1   3        228.55        190.91        11.77 o                         
  11  -1   3        450.64        469.52        15.87 o                         
  12  -1   3         56.35         49.43         8.74 o                         
  13  -1   3         30.79         28.43         9.00 o                         
  14  -1   3         49.87         43.75        12.18 o                         
  15  -1   3         16.97         27.38        13.31 o                         
  16  -1   3        109.28        151.50        25.25 o                         
  17  -1   3         58.17         41.98        37.15 o                         
 -18   0   3         52.14         44.02        37.36 o                         
 -17   0   3         93.37         93.25        33.52 o                         
 -16   0   3         16.38         18.20        14.15 o                         
 -15   0   3         15.84          8.97        24.16 o                         
 -14   0   3         37.64         41.62        26.34 o                         
 -13   0   3         23.52          7.31         9.70 o                         
 -12   0   3        465.88        482.13        28.11 o                         
 -11   0   3         47.65         67.08         8.76 o                         
 -10   0   3        106.70         70.50        10.45 o                         
  -9   0   3        735.57        742.12        22.63 o                         
  -8   0   3          0.23          0.78         4.12 o                         
  -7   0   3       1337.45       1260.77        28.31 o                         
  -6   0   3        281.23        265.42         9.04 o                         
  -5   0   3       2052.41       1849.37        39.34 o                         
  -4   0   3        324.72        349.89        11.13 o                         
  -3   0   3       1477.95       1376.11        29.06 o                         
  -2   0   3       6045.68       5073.36       120.06 o                         
   0   0   3          4.63         -2.13         2.13 o                         
   1   0   3         51.30         35.61         4.10 o                         
   2   0   3       4265.02       3614.61        87.51 o                         
   3   0   3        513.41        469.71        18.02 o                         
   4   0   3       2184.29       2671.39        65.11 o                         
   5   0   3       6253.42       6503.70       155.48 o                         
   6   0   3        229.45        192.54         8.46 o                         
   7   0   3         84.84        108.62         7.21 o                         
   8   0   3       2685.73       2910.81        62.59 o                         
   9   0   3          5.81         16.29         5.75 o                         
  10   0   3        841.72        887.96        23.72 o                         
  11   0   3          4.66          0.92         6.68 o                         
  12   0   3        546.18        528.72        18.84 o                         
  13   0   3         20.98         40.30        11.51 o                         
  14   0   3        411.42        426.48        23.55 o                         
  15   0   3        114.29        115.55        19.58 o                         
  16   0   3        193.46        157.80        29.19 o                         
  17   0   3         54.17         12.08        39.01 o                         
 -18   1   3         50.07         16.51        34.97 o                         
 -17   1   3         53.06         36.42        31.01 o                         
 -16   1   3        113.18         70.98        29.01 o                         
 -15   1   3         87.43         98.93        15.80 o                         
 -14   1   3        269.44        230.19        18.69 o                         
 -13   1   3         63.58         71.44        16.74 o                         
 -12   1   3        510.80        496.24        29.24 o                         
 -11   1   3        114.82         97.48        11.88 o                         
 -10   1   3         15.56          8.73         6.13 o                         
  -9   1   3         80.98         80.92         5.89 o                         
  -8   1   3       2937.04       2885.77        64.09 o                         
  -7   1   3       3418.56       3452.58        73.67 o                         
  -6   1   3       6434.80       6387.98       129.78 o                         
  -5   1   3       1081.35       1047.86        22.81 o                         
  -4   1   3       1438.25       1428.16        60.43 o                         
  -3   1   3       4315.54       4331.59        98.51 o                         
  -2   1   3       9397.71       9330.31       376.65 o                         
   0   1   3       5277.69       4837.57       141.19 o                         
   1   1   3       7002.37       6512.13       128.45 o                         
   3   1   3       5848.23       5893.88       124.66 o                         
   4   1   3       8638.95       8695.71       206.18 o                         
   5   1   3       5751.92       6036.36       183.39 o                         
   6   1   3        626.02        578.52        15.14 o                         
   7   1   3        845.18        815.74        20.03 o                         
   8   1   3       1084.05       1056.72        25.88 o                         
   9   1   3       1428.57       1478.95        35.42 o                         
  10   1   3        263.82        229.27        11.52 o                         
  11   1   3        428.71        431.81        17.32 o                         
  12   1   3         93.70         98.37         7.94 o                         
  13   1   3         20.75         16.17         7.26 o                         
  14   1   3         74.75         63.43        10.45 o                         
  15   1   3         21.58         30.73        19.84 o                         
  16   1   3        120.70        103.62        23.96 o                         
  17   1   3         60.06         66.93        26.33 o                         
 -18   2   3         46.31         58.12        35.95 o                         
 -17   2   3        417.35        415.87        57.82 o                         
 -16   2   3        122.46        111.79        28.26 o                         
 -15   2   3        681.47        737.35        31.55 o                         
 -14   2   3         53.78         55.08         7.08 o                         
 -13   2   3       1663.24       1843.79        59.58 o                         
 -12   2   3        183.00        168.95        11.61 o                         
 -11   2   3       3308.55       3338.10        81.97 o                         
 -10   2   3        271.68        252.50        13.32 o                         
  -9   2   3       4836.11       4612.46        96.00 o                         
  -8   2   3       1085.13       1136.04        25.96 o                         
  -7   2   3       2861.95       2707.48        55.24 o                         
  -6   2   3       1905.57       1959.09        42.00 o                         
  -5   2   3       1928.96       1991.39        42.06 o                         
  -4   2   3       7202.68       7274.27       172.59 o                         
  -3   2   3       5455.05       5257.08       121.69 o                         
  -2   2   3       2153.58       2268.29       104.67 o                         
  -1   2   3       2631.34       2459.85        70.42 o                         
   0   2   3      52935.45      45414.02      1868.03 o                         
   1   2   3      10326.64       9692.94       280.26 o                         
   2   2   3      27237.99      28712.13      1202.71 o                         
   3   2   3       4773.34       5001.43       104.02 o                         
   4   2   3       1551.35       1662.36        41.31 o                         
   5   2   3       4206.57       4326.02       104.80 o                         
   6   2   3       2811.89       2796.16        64.66 o                         
   7   2   3        990.73       1054.52        29.25 o                         
   8   2   3       2430.90       2603.53        55.13 o                         
   9   2   3       2411.52       2536.56        55.36 o                         
  10   2   3        303.12        275.58        11.39 o                         
  11   2   3       1144.71       1172.25        27.81 o                         
  12   2   3         91.34         78.35         6.75 o                         
  13   2   3        349.77        374.86        14.62 o                         
  14   2   3        145.60        149.96        13.14 o                         
  15   2   3        304.14        311.41        50.30 o                         
  16   2   3          4.18         17.84        22.11 o                         
  17   2   3        320.05        351.79        34.04 o                         
 -18   3   3          9.28         17.24        33.21 o                         
 -17   3   3         69.29         62.50        30.49 o                         
 -16   3   3         79.68         56.31        26.53 o                         
 -15   3   3         97.56         71.14        24.31 o                         
 -14   3   3        772.13        848.25        55.55 o                         
 -13   3   3         92.36         75.79        20.60 o                         
 -12   3   3        189.35        224.45         9.32 o                         
 -11   3   3         76.73         82.47         8.43 o                         
 -10   3   3       1686.07       1704.56        44.27 o                         
  -9   3   3        386.33        389.51        12.71 o                         
  -8   3   3       5259.67       5303.75       109.60 o                         
  -7   3   3       3862.33       3839.36        82.07 o                         
  -6   3   3       2303.10       2436.09        52.04 o                         
  -5   3   3       1423.43       1448.57        29.37 o                         
  -4   3   3       2038.05       2121.82        75.28 o                         
  -3   3   3       3365.23       3473.17        89.32 o                         
  -2   3   3       4525.56       4301.05       130.36 o                         
  -1   3   3       2578.85       2653.60       102.77 o                         
   1   3   3       5541.97       5630.25       120.61 o                         
   2   3   3        510.53        477.00        11.13 o                         
   3   3   3       5323.71       5389.80       113.80 o                         
   4   3   3        626.70        592.23        25.07 o                         
   5   3   3        902.10        871.16        21.99 o                         
   6   3   3       1581.82       1518.38        33.50 o                         
   7   3   3        168.10        183.24         6.86 o                         
   8   3   3        937.92        962.09        23.04 o                         
   9   3   3        670.55        736.23        17.82 o                         
  10   3   3       1759.22       1824.33        40.69 o                         
  11   3   3         10.17         15.63         6.74 o                         
  12   3   3        288.57        306.37        27.79 o                         
  13   3   3         13.15         15.07        16.24 o                         
  14   3   3        228.56        205.92        26.06 o                         
  15   3   3         20.65         28.44        19.17 o                         
  16   3   3         98.12        109.93        24.31 o                         
  17   3   3         60.99         74.87        27.56 o                         
 -17   4   3        159.37        138.12        34.78 o                         
 -16   4   3         27.95         21.34        25.73 o                         
 -15   4   3        308.37        314.07        34.40 o                         
 -14   4   3         23.21         27.47        20.37 o                         
 -13   4   3        362.96        412.96        40.00 o                         
 -12   4   3         92.81         76.99        19.03 o                         
 -11   4   3        665.36        695.58        32.35 o                         
 -10   4   3        392.91        428.05        24.34 o                         
  -9   4   3       5483.00       5337.10       133.86 o                         
  -8   4   3        452.44        505.92        19.03 o                         
  -7   4   3       1491.02       1429.75        38.44 o                         
  -6   4   3       1234.41       1252.39        39.64 o                         
  -5   4   3       2762.50       2667.98        81.99 o                         
  -4   4   3       1435.52       1359.38        40.81 o                         
  -3   4   3      16989.05      16467.80       689.04 o                         
  -2   4   3       3083.19       3140.07        89.68 o                         
  -1   4   3       2860.87       2940.48       123.22 o                         
   0   4   3       7043.28       6806.21       160.66 o                         
   1   4   3       8130.87       7829.95       190.09 o                         
   2   4   3       4192.69       3965.49        87.00 o                         
   3   4   3        853.52        909.19        20.94 o                         
   4   4   3       4545.15       4301.42       135.09 o                         
   5   4   3        888.05        802.44        29.28 o                         
   6   4   3       1864.80       1851.78        60.35 o                         
   7   4   3       1018.36        986.23        35.58 o                         
   8   4   3       5126.69       5097.74       152.66 o                         
   9   4   3       1107.39       1063.78        40.67 o                         
  10   4   3       1571.73       1623.31        57.66 o                         
  11   4   3        740.00        679.97        48.61 o                         
  12   4   3        146.26        116.44        17.30 o                         
  13   4   3        167.64        203.15        21.10 o                         
  14   4   3         33.95         19.78        18.29 o                         
  15   4   3        103.80         79.33        20.74 o                         
  16   4   3         61.04         69.42        22.33 o                         
 -17   5   3         21.96         23.69        31.20 o                         
 -16   5   3        172.28        131.10        30.50 o                         
 -15   5   3         13.89         25.76        23.42 o                         
 -14   5   3          5.23        -21.52        22.12 o                         
 -13   5   3         13.46         -0.05        18.43 o                         
 -12   5   3        270.66        244.43        33.27 o                         
 -11   5   3         29.03          3.59        11.57 o                         
 -10   5   3        190.96        183.58        20.34 o                         
  -9   5   3       1700.70       1662.88        76.23 o                         
  -8   5   3        517.04        526.83        23.19 o                         
  -7   5   3        476.67        464.09        20.93 o                         
  -6   5   3        172.28        190.80        16.03 o                         
  -5   5   3        146.20        149.26        12.14 o                         
  -4   5   3        757.03        816.58        26.30 o                         
  -3   5   3       2202.42       2155.91        64.96 o                         
  -2   5   3        240.91        232.32        17.04 o                         
  -1   5   3        951.73        918.99        41.81 o                         
   0   5   3        172.84        186.86         8.22 o                         
   1   5   3        751.09        770.61        17.31 o                         
   2   5   3       1671.85       1570.69        45.23 o                         
   3   5   3        747.22        755.56        18.34 o                         
   4   5   3        837.81        787.96        20.21 o                         
   5   5   3        742.09        666.84        26.34 o                         
   6   5   3        591.53        604.92        25.01 o                         
   7   5   3        636.38        635.57        29.10 o                         
   8   5   3        150.35        133.95        13.34 o                         
   9   5   3        408.88        382.83        25.32 o                         
  10   5   3        412.55        365.29        27.07 o                         
  11   5   3        681.54        719.94        35.42 o                         
  12   5   3         70.49         79.87        19.46 o                         
  13   5   3        127.03        140.33        19.68 o                         
  14   5   3         51.31         30.00        17.58 o                         
  15   5   3         38.25         25.04        19.42 o                         
  16   5   3         24.46         -4.92        22.93 o                         
 -17   6   3        175.30        160.34        35.79 o                         
 -16   6   3        230.38        237.76        35.07 o                         
 -15   6   3        373.95        373.47        47.35 o                         
 -13   6   3        349.90        323.70        38.38 o                         
 -12   6   3        239.08        224.86        32.65 o                         
 -11   6   3         19.66         15.87        15.82 o                         
 -10   6   3        797.80        744.83        46.22 o                         
  -9   6   3         54.54         67.83        14.88 o                         
  -8   6   3        242.36        213.93        17.22 o                         
  -7   6   3       1481.55       1502.66        50.50 o                         
  -6   6   3        522.98        544.85        22.10 o                         
  -5   6   3         42.11         53.41         7.73 o                         
  -4   6   3       3829.71       3865.37       114.65 o                         
  -3   6   3       2300.31       2568.12        79.16 o                         
  -2   6   3       2384.53       2455.36       104.06 o                         
  -1   6   3       2434.83       2449.04        99.97 o                         
   0   6   3       3912.72       4145.16       100.40 o                         
   1   6   3       3993.31       3739.68        80.31 o                         
   2   6   3       1578.89       1582.34        37.90 o                         
   3   6   3        686.86        714.82        22.78 o                         
   4   6   3       2279.65       2185.29        53.74 o                         
   5   6   3       1470.05       1524.55        51.41 o                         
   6   6   3       1394.22       1389.54        47.00 o                         
   7   6   3        569.47        549.47        27.02 o                         
   8   6   3         19.75          7.05        10.39 o                         
  10   6   3        833.44        875.26        38.51 o                         
  11   6   3        632.35        633.97        33.59 o                         
  12   6   3        932.73        824.21        58.48 o                         
  13   6   3        325.00        349.46        31.40 o                         
  14   6   3        280.93        239.96        23.03 o                         
  15   6   3         86.41         48.04        21.61 o                         
  16   6   3        261.90        250.30        42.80 o                         
 -16   7   3        442.06        472.91        55.59 o                         
 -15   7   3         95.91         77.55        25.69 o                         
 -14   7   3        352.07        342.88        43.36 o                         
 -13   7   3         69.06         39.42        19.69 o                         
 -12   7   3       1219.12       1286.02        65.99 o                         
 -11   7   3         42.14         55.87        17.04 o                         
 -10   7   3        767.09        825.67        45.30 o                         
  -9   7   3        111.05         98.02        16.10 o                         
  -8   7   3        704.39        743.75        44.69 o                         
  -7   7   3       2113.51       2176.09        68.36 o                         
  -6   7   3       1988.84       1943.90        63.14 o                         
  -5   7   3        128.50        125.20        16.09 o                         
  -4   7   3        870.86        888.06        31.37 o                         
  -2   7   3        928.12        937.69        44.10 o                         
  -1   7   3      10126.68       9621.69       293.27 o                         
   0   7   3       3863.69       3730.07       110.19 o                         
   1   7   3       5768.68       5895.41       140.66 o                         
   2   7   3       1183.57       1149.92        29.09 o                         
   4   7   3        546.26        539.33        21.34 o                         
   5   7   3       1361.77       1352.30        45.83 o                         
   6   7   3        353.65        349.88        25.06 o                         
   7   7   3         84.25         70.92        15.65 o                         
   8   7   3         45.25         35.36         9.06 o                         
   9   7   3        550.96        507.14        23.83 o                         
  10   7   3        722.75        740.89        34.88 o                         
  11   7   3         82.67         57.52        22.11 o                         
  12   7   3        648.72        656.22        46.18 o                         
  13   7   3         27.20         31.85        17.21 o                         
  14   7   3         33.93         16.48        17.14 o                         
  15   7   3          3.35         -9.75        32.21 o                         
  16   7   3        224.26        229.86        29.35 o                         
 -16   8   3        113.64         97.53        31.05 o                         
 -15   8   3        358.24        378.05        49.13 o                         
 -14   8   3         20.28          9.82        21.95 o                         
 -13   8   3        829.23        877.93        56.92 o                         
 -12   8   3        202.08        178.13        23.49 o                         
 -11   8   3        426.65        521.50        38.17 o                         
 -10   8   3        410.57        428.03        33.87 o                         
  -9   8   3       1226.27       1247.94        62.32 o                         
  -8   8   3       1197.81       1211.12        59.79 o                         
  -7   8   3       3762.08       3815.29       159.86 o                         
  -6   8   3       2768.38       2800.02        85.58 o                         
  -5   8   3        945.52        903.06        31.24 o                         
  -4   8   3       3858.49       3891.90       113.91 o                         
  -3   8   3        146.96        164.71        21.11 o                         
  -2   8   3       1879.75       1902.20        86.49 o                         
  -1   8   3        320.83        313.13        13.25 o                         
   0   8   3       4126.25       4017.92       118.67 o                         
   1   8   3        619.23        668.80        26.30 o                         
   2   8   3       5740.14       5645.83       137.15 o                         
   3   8   3        558.33        572.60        20.37 o                         
   4   8   3       3167.34       3271.62        96.36 o                         
   5   8   3        798.88        805.31        30.74 o                         
   7   8   3        737.85        759.85        31.13 o                         
   8   8   3        267.39        285.39        20.76 o                         
   9   8   3        598.97        570.52        29.07 o                         
  10   8   3        419.79        476.09        42.45 o                         
  11   8   3        622.14        596.23        46.06 o                         
  12   8   3         86.09         68.07        16.59 o                         
  13   8   3        276.37        234.97        21.75 o                         
  14   8   3         65.33         58.98        19.99 o                         
  15   8   3        179.31        158.00        24.32 o                         
 -16   9   3         19.32         17.21        30.96 o                         
 -15   9   3         80.00         40.97        26.51 o                         
 -14   9   3         44.44         17.30        23.26 o                         
 -12   9   3        310.85        287.92        36.67 o                         
 -11   9   3        148.34        150.40        21.42 o                         
 -10   9   3        239.68        234.48        30.67 o                         
  -9   9   3        101.41         76.17        16.49 o                         
  -8   9   3        698.67        714.96        43.04 o                         
  -7   9   3        786.30        779.18        44.05 o                         
  -6   9   3        527.45        528.32        34.34 o                         
  -5   9   3        261.93        283.46        18.27 o                         
  -4   9   3        371.83        399.35        21.31 o                         
  -3   9   3        920.84        854.90        44.60 o                         
  -2   9   3        243.79        212.13        23.35 o                         
  -1   9   3       1734.45       1635.23        49.07 o                         
   0   9   3        251.62        213.79        21.30 o                         
   1   9   3        829.57        785.56        39.37 o                         
   2   9   3        130.16        109.99        16.02 o                         
   3   9   3       1722.87       1876.63        60.91 o                         
   4   9   3         54.35         48.22         7.56 o                         
   5   9   3        183.58        225.56        28.50 o                         
   6   9   3        242.00        218.23        16.97 o                         
   7   9   3        772.48        787.24        31.96 o                         
   8   9   3        216.43        226.58        18.04 o                         
   9   9   3        922.58        887.09        55.37 o                         
  10   9   3        626.94        604.57        46.76 o                         
  11   9   3        498.59        533.64        32.73 o                         
  12   9   3        172.69        171.03        19.54 o                         
  13   9   3        211.14        205.95        23.09 o                         
  14   9   3         84.34         55.39        25.03 o                         
  15   9   3         87.40         70.57        23.01 o                         
 -15  10   3         81.17         43.38        28.37 o                         
 -14  10   3         59.54         39.98        24.74 o                         
 -13  10   3        212.00        209.50        28.85 o                         
 -12  10   3         36.19         47.24        20.86 o                         
 -11  10   3         83.98         92.24        20.75 o                         
 -10  10   3        186.95        197.19        22.85 o                         
  -9  10   3        267.52        292.99        32.16 o                         
  -8  10   3        111.33        108.68        17.52 o                         
  -7  10   3         84.32         69.19        15.63 o                         
  -6  10   3        404.93        440.83        31.56 o                         
  -5  10   3        113.00        119.07        15.76 o                         
  -2  10   3        215.37        223.94        14.07 o                         
   3  10   3         13.41         24.44         5.60 o                         
   4  10   3        416.62        422.78        19.44 o                         
   5  10   3        800.50        776.72        30.40 o                         
   6  10   3        206.48        162.65        24.63 o                         
   7  10   3        257.76        273.00        24.20 o                         
   8  10   3        356.93        357.11        37.35 o                         
   9  10   3        120.58        122.07        15.15 o                         
  10  10   3        559.91        608.30        32.57 o                         
  11  10   3         21.38         12.02        14.59 o                         
  12  10   3        186.37        192.46        20.86 o                         
  13  10   3         26.28          6.35        17.90 o                         
  14  10   3        131.41         84.15        22.82 o                         
 -14  11   3        317.60        286.47        35.44 o                         
 -13  11   3         50.48         32.99        24.08 o                         
 -11  11   3          2.87          0.58        18.97 o                         
 -10  11   3        455.59        446.65        39.53 o                         
  -9  11   3         72.24         79.28        18.76 o                         
  -8  11   3         27.21         40.17        16.48 o                         
  -7  11   3        861.03        837.07        46.82 o                         
  -6  11   3        625.50        623.23        40.48 o                         
  -3  11   3       1006.44       1039.61        48.29 o                         
   3  11   3        755.05        750.04        47.83 o                         
   4  11   3          5.84         -1.26         6.01 o                         
   5  11   3        122.44        108.31        20.73 o                         
   6  11   3         21.28         10.88        10.37 o                         
   7  11   3        467.79        449.23        65.73 o                         
   8  11   3        497.82        550.25        28.68 o                         
   9  11   3        460.37        421.25        33.06 o                         
  10  11   3        439.62        498.34        30.80 o                         
  11  11   3         42.79         38.55        15.67 o                         
  12  11   3        198.33        247.89        26.37 o                         
  13  11   3        138.94        108.68        20.69 o                         
  14  11   3        232.85        221.17        40.62 o                         
 -14  12   3         95.07         75.41        31.78 o                         
 -13  12   3        200.29        140.57        28.77 o                         
 -12  12   3         30.54         30.78        23.23 o                         
 -11  12   3        180.43        137.47        32.44 o                         
 -10  12   3         69.86         88.26        21.96 o                         
  -9  12   3        410.67        483.70        39.39 o                         
  -8  12   3        148.07        154.27        21.66 o                         
  -7  12   3        997.69       1020.15        53.25 o                         
   4  12   3        104.84         77.62        20.50 o                         
   5  12   3        257.27        285.54        18.97 o                         
   6  12   3       1322.63       1261.13       186.28 o                         
   7  12   3        155.27        175.44        17.15 o                         
   8  12   3        596.81        587.27        30.01 o                         
   9  12   3        337.64        374.54        26.92 o                         
  10  12   3         84.74         66.34        14.96 o                         
  11  12   3        238.44        228.25        20.85 o                         
  12  12   3         45.83         41.11        18.00 o                         
  13  12   3         80.34         87.33        35.56 o                         
 -13  13   3          9.35         -4.72        28.64 o                         
 -12  13   3        176.03        160.04        19.70 o                         
 -11  13   3         12.79         -8.02        21.95 o                         
  -9  13   3         24.34          6.09        19.41 o                         
   5  13   3        405.79        341.76        41.75 o                         
   6  13   3         57.39         58.65        10.84 o                         
   7  13   3         32.98         14.48        10.22 o                         
   8  13   3        198.22        210.08        19.46 o                         
   9  13   3         93.91         77.62        14.52 o                         
  10  13   3        238.01        269.46        23.83 o                         
  11  13   3        142.47        149.15        33.18 o                         
  12  13   3        194.72        170.27        42.74 o                         
 -12  14   3         27.80         20.49        38.78 o                         
 -11  14   3         91.98         68.22        16.49 o                         
 -10  14   3         21.98         36.49        17.49 o                         
  -9  14   3        249.69        226.74        28.49 o                         
  -8  14   3         68.14         65.27        14.28 o                         
  -7  14   3         73.80         71.90        12.02 o                         
  -6  14   3        202.44        198.09        16.26 o                         
   7  14   3        109.59         98.74        16.58 o                         
   8  14   3        109.28         99.94        13.23 o                         
   9  14   3         68.52         63.46        14.22 o                         
  10  14   3         46.59         54.94        15.91 o                         
  11  14   3        228.74        217.48        21.85 o                         
 -11  15   3          3.04         -0.03        27.26 o                         
 -10  15   3         42.58         68.45        17.21 o                         
  -9  15   3         97.72         95.56        16.05 o                         
  -8  15   3        221.49        261.12        23.42 o                         
  -7  15   3         11.69          7.83         7.28 o                         
   8  15   3         68.97         56.42        10.99 o                         
   9  15   3         92.07         91.95        25.85 o                         
  10  15   3         17.28         19.69        15.57 o                         
 -10  16   3          3.68         22.41        16.41 o                         
  -9  16   3        157.27        168.46        20.47 o                         
  -5 -18   4         36.92         16.55        31.24 o                         
  -4 -18   4        113.28         89.57        21.99 o                         
  -3 -18   4         32.88         33.29        15.63 o                         
  -2 -18   4         12.45         -6.96        15.18 o                         
  -1 -18   4         16.69         22.64        15.51 o                         
   0 -18   4         39.20         45.42        19.94 o                         
   1 -18   4          3.25          3.33        40.70 o                         
   2 -18   4          0.09         -9.02        19.27 o                         
   3 -18   4         10.99         -9.03        20.08 o                         
   4 -18   4          5.02         11.55        22.84 o                         
  -7 -17   4         17.99         23.40        31.75 o                         
  -6 -17   4         60.82         26.15        30.10 o                         
  -5 -17   4         65.13         54.18        29.93 o                         
  -4 -17   4         41.63         29.87        17.78 o                         
  -3 -17   4         57.08         72.98        15.32 o                         
  -2 -17   4          8.59          6.11        13.32 o                         
  -1 -17   4         78.61         94.89        17.74 o                         
   0 -17   4          9.07         14.77        16.37 o                         
   1 -17   4          5.50         -3.86        16.78 o                         
   2 -17   4         64.68         56.79        18.59 o                         
   3 -17   4        116.74        165.35        22.78 o                         
   4 -17   4         69.16         49.09        20.10 o                         
   5 -17   4         47.44         30.23        22.08 o                         
   6 -17   4        117.20        117.71        28.84 o                         
   7 -17   4        132.29        116.43        35.61 o                         
  -9 -16   4        213.89        202.57        39.64 o                         
  -8 -16   4         88.86        129.46        34.62 o                         
  -7 -16   4         70.56         72.36        29.76 o                         
  -6 -16   4         90.14         76.11        27.96 o                         
  -5 -16   4          8.73        -12.45        14.27 o                         
  -4 -16   4        416.41        459.96        31.71 o                         
  -3 -16   4        118.73         87.47        16.76 o                         
  -2 -16   4        214.76        181.05        18.61 o                         
  -1 -16   4         60.93         44.45        15.28 o                         
   0 -16   4         82.44         59.31        15.65 o                         
   1 -16   4         46.67         34.06        15.71 o                         
   2 -16   4        175.46        145.81        19.69 o                         
   3 -16   4         76.46         72.60        18.72 o                         
   4 -16   4        112.98         95.88        19.26 o                         
   5 -16   4         61.04         66.34        28.55 o                         
   6 -16   4        100.57         74.46        27.75 o                         
   7 -16   4         57.83         49.82        22.25 o                         
   8 -16   4        260.04        229.94        28.56 o                         
 -10 -15   4        174.14        168.42        34.40 o                         
  -9 -15   4         61.52         70.73        29.16 o                         
  -8 -15   4        602.68        674.91        58.42 o                         
  -7 -15   4        137.70        144.94        29.32 o                         
  -6 -15   4        307.85        277.20        22.20 o                         
  -5 -15   4        264.38        286.96        23.55 o                         
  -4 -15   4        297.87        276.62        19.67 o                         
  -3 -15   4        367.16        402.31        23.64 o                         
  -2 -15   4        154.20        156.08        17.91 o                         
  -1 -15   4        511.01        461.29        29.11 o                         
   0 -15   4         99.57        117.77        26.80 o                         
   1 -15   4        314.37        325.62        28.83 o                         
   2 -15   4          5.23          5.93        14.10 o                         
   3 -15   4        767.09        833.51        43.37 o                         
   4 -15   4        263.48        235.29        29.37 o                         
   5 -15   4        321.14        309.06        21.71 o                         
   6 -15   4        235.30        332.50        46.78 o                         
   7 -15   4        241.76        189.69        30.86 o                         
   8 -15   4        216.62        229.46        36.24 o                         
   9 -15   4        118.16        126.81        33.21 o                         
  10 -15   4        121.12        119.43        42.41 o                         
 -12 -14   4         24.61         19.07        40.83 o                         
 -11 -14   4        170.45        179.52        36.52 o                         
 -10 -14   4         70.47         86.19        31.69 o                         
  -9 -14   4        112.61        124.03        31.13 o                         
  -8 -14   4         21.52         35.23        25.39 o                         
  -7 -14   4        179.54        179.41        26.36 o                         
  -6 -14   4         32.78         21.82         8.59 o                         
  -5 -14   4        134.56        143.01        10.66 o                         
  -4 -14   4        236.38        199.65        13.62 o                         
  -3 -14   4         42.29         30.37         9.33 o                         
  -2 -14   4        203.57        177.52        22.39 o                         
  -1 -14   4        328.35        292.27        16.06 o                         
   0 -14   4       1582.38       1637.60        40.80 o                         
   1 -14   4        160.12        179.71        16.60 o                         
   2 -14   4        361.06        421.24        27.05 o                         
   3 -14   4        181.80        177.96        19.49 o                         
   4 -14   4        435.75        441.99        26.32 o                         
   5 -14   4        266.14        265.98        22.59 o                         
   6 -14   4        205.07        159.98        14.40 o                         
   7 -14   4        102.29        101.96        27.03 o                         
   8 -14   4          0.67         -2.75        25.85 o                         
   9 -14   4        195.14        152.75        31.77 o                         
  10 -14   4         26.86         26.46        32.25 o                         
  11 -14   4         37.18        -22.82        37.81 o                         
 -13 -13   4          5.48          0.81        41.55 o                         
 -12 -13   4         95.52         80.66        32.37 o                         
 -11 -13   4         16.11         -1.20        27.89 o                         
 -10 -13   4         56.54         23.64        26.84 o                         
  -9 -13   4          2.70        -13.77        23.00 o                         
  -8 -13   4         12.73         13.85         9.99 o                         
  -7 -13   4         44.35         43.11         5.66 o                         
  -6 -13   4        139.42        145.66        10.22 o                         
  -5 -13   4        232.30        195.37        12.31 o                         
  -4 -13   4        150.36        138.96        10.35 o                         
  -3 -13   4        661.29        703.14        25.14 o                         
  -2 -13   4        323.17        320.93        16.59 o                         
  -1 -13   4        731.81        793.43        26.95 o                         
   0 -13   4        955.24       1015.35        28.28 o                         
   1 -13   4        519.39        577.73        21.19 o                         
   2 -13   4        663.60        762.00        27.59 o                         
   3 -13   4        255.52        238.33        19.02 o                         
   4 -13   4        174.69        162.54        13.89 o                         
   5 -13   4        201.06        179.04        23.71 o                         
   6 -13   4         13.68         18.70         5.84 o                         
   7 -13   4        151.22        119.65        25.12 o                         
   8 -13   4        468.42        514.02        51.69 o                         
   9 -13   4         72.42         53.82        28.20 o                         
  10 -13   4        131.83        141.48        33.24 o                         
  11 -13   4        246.65        249.27        38.44 o                         
  12 -13   4        109.13         91.66        37.06 o                         
 -13 -12   4        122.38         83.54        31.44 o                         
 -12 -12   4        146.88        107.83        29.64 o                         
 -11 -12   4        106.41         55.52        25.71 o                         
 -10 -12   4         61.75         53.95        25.64 o                         
  -9 -12   4         36.21         32.57        10.90 o                         
  -8 -12   4         68.62         59.10        10.21 o                         
  -7 -12   4        297.53        274.60        10.29 o                         
  -6 -12   4        368.14        376.35        15.47 o                         
  -5 -12   4         63.16         56.56         9.27 o                         
  -4 -12   4        403.62        439.44        15.37 o                         
  -3 -12   4        183.91        159.50         8.98 o                         
  -2 -12   4        354.20        376.65        14.65 o                         
  -1 -12   4        293.90        316.71        13.80 o                         
   0 -12   4        262.73        253.17        13.11 o                         
   1 -12   4         61.56         48.28         7.48 o                         
   2 -12   4        345.10        299.23        14.22 o                         
   3 -12   4        345.07        332.03        14.93 o                         
   4 -12   4        263.62        263.14        15.73 o                         
   5 -12   4        822.18        829.88        32.08 o                         
   6 -12   4         97.83         92.22        12.45 o                         
   7 -12   4         89.13         64.95        13.61 o                         
   8 -12   4         27.05         36.41        14.45 o                         
   9 -12   4         16.76         23.81        25.13 o                         
  10 -12   4        217.82        263.45        36.21 o                         
  11 -12   4         92.87         65.27        29.78 o                         
  12 -12   4         94.99        103.86        25.49 o                         
  13 -12   4         60.98          6.18        40.85 o                         
 -14 -11   4        310.40        306.22        41.82 o                         
 -13 -11   4         50.26         27.76        28.47 o                         
 -12 -11   4        175.02        194.93        32.07 o                         
 -11 -11   4         11.07          0.13        16.88 o                         
 -10 -11   4        426.29        438.57        30.98 o                         
  -9 -11   4        131.36        143.98        12.80 o                         
  -8 -11   4       1417.24       1401.97        52.30 o                         
  -7 -11   4         17.98         25.35         6.49 o                         
  -6 -11   4        359.17        350.26        16.28 o                         
  -5 -11   4        904.28        946.60        18.66 o                         
  -4 -11   4         64.35         70.69         7.22 o                         
  -3 -11   4       1172.70       1200.97        26.86 o                         
  -2 -11   4        465.59        518.33        15.69 o                         
  -1 -11   4        135.75        148.72         9.67 o                         
   0 -11   4        148.35        138.85         8.03 o                         
   1 -11   4        476.74        550.35        16.41 o                         
   2 -11   4         77.88         85.23         7.38 o                         
   3 -11   4       1056.44       1103.33        28.59 o                         
   4 -11   4        297.35        302.86        14.97 o                         
   5 -11   4        331.62        303.46        16.54 o                         
   6 -11   4        111.24         95.46         8.27 o                         
   7 -11   4        130.57        117.41        22.45 o                         
   8 -11   4        880.96        932.37        40.19 o                         
   9 -11   4        707.72        698.95        37.04 o                         
  10 -11   4        197.72        176.63        30.15 o                         
  11 -11   4        183.38        216.67        33.78 o                         
  12 -11   4        178.08        159.21        34.06 o                         
  13 -11   4        132.04        140.38        41.02 o                         
 -15 -10   4        268.08        255.47        41.99 o                         
 -14 -10   4         13.94          8.13        28.53 o                         
 -13 -10   4        259.72        255.29        34.95 o                         
 -12 -10   4        133.35        135.59        28.84 o                         
 -11 -10   4        403.68        426.13        24.56 o                         
 -10 -10   4         99.77         97.63        11.85 o                         
  -9 -10   4       1905.40       2022.71        90.65 o                         
  -8 -10   4        740.77        721.61        25.86 o                         
  -7 -10   4       1994.81       1931.63        39.55 o                         
  -6 -10   4        399.35        360.99        12.77 o                         
  -5 -10   4       1152.77       1080.50        20.29 o                         
  -4 -10   4       1075.51       1134.16        20.96 o                         
  -3 -10   4         97.62         86.75         6.98 o                         
  -2 -10   4        176.16        158.58         8.75 o                         
  -1 -10   4         94.33         93.13         7.41 o                         
   0 -10   4        450.10        436.35        13.43 o                         
   1 -10   4         30.19         30.60         5.80 o                         
   2 -10   4       1051.15       1046.99        26.95 o                         
   3 -10   4        448.88        461.63        16.54 o                         
   4 -10   4        719.29        738.38        18.80 o                         
   5 -10   4       1185.46       1152.80        25.86 o                         
   6 -10   4        168.09        178.33        11.88 o                         
   7 -10   4        330.09        329.13        19.87 o                         
   8 -10   4        723.70        736.15        38.28 o                         
   9 -10   4        724.43        728.60        61.14 o                         
  10 -10   4        517.67        507.63        36.36 o                         
  11 -10   4        203.63        164.48        30.16 o                         
  12 -10   4          5.49        -10.50        27.11 o                         
  13 -10   4        254.80        244.05        29.28 o                         
  14 -10   4          1.86         22.40        24.21 o                         
 -16  -9   4        223.30        225.76        63.22 o                         
 -15  -9   4         31.41        -17.29        29.94 o                         
 -14  -9   4        256.79        227.68        35.80 o                         
 -13  -9   4         19.08         -3.80        23.79 o                         
 -12  -9   4        243.44        231.06        18.03 o                         
 -11  -9   4         52.87         55.40        15.00 o                         
 -10  -9   4        720.39        719.13        38.34 o                         
  -9  -9   4        528.02        537.49        28.96 o                         
  -8  -9   4        918.07        914.16        29.84 o                         
  -7  -9   4        842.49        870.79        19.36 o                         
  -6  -9   4       1946.20       1906.29        37.82 o                         
  -5  -9   4        389.50        386.97        12.10 o                         
  -4  -9   4        823.09        827.87        16.88 o                         
  -3  -9   4       1843.06       1952.09        38.10 o                         
  -2  -9   4        497.99        501.42        13.34 o                         
  -1  -9   4       2076.13       2137.15        46.04 o                         
   0  -9   4        413.17        402.11        12.74 o                         
   1  -9   4       3600.77       3655.38        69.98 o                         
   2  -9   4         69.24         65.66         6.59 o                         
   3  -9   4       2378.91       2473.06        54.95 o                         
   4  -9   4        149.04        129.87         7.52 o                         
   5  -9   4        285.11        247.97         9.95 o                         
   6  -9   4        425.28        430.73        17.44 o                         
   7  -9   4         44.20         42.01         8.71 o                         
   8  -9   4        683.74        730.55        27.84 o                         
   9  -9   4        111.07         96.48        17.26 o                         
  10  -9   4        510.37        519.96        31.82 o                         
  11  -9   4          8.02         21.82        16.87 o                         
  12  -9   4        267.75        264.36        35.15 o                         
  13  -9   4         28.54         15.96        19.82 o                         
  14  -9   4        207.95        239.66        27.47 o                         
  15  -9   4         10.09         36.30        35.41 o                         
 -16  -8   4         31.21        -22.08        33.77 o                         
 -15  -8   4        251.34        258.47        38.00 o                         
 -14  -8   4         64.86         60.57        27.31 o                         
 -13  -8   4         38.23         23.40        24.15 o                         
 -12  -8   4         47.22         44.78        15.36 o                         
 -11  -8   4        152.31        144.34        16.11 o                         
 -10  -8   4        102.62        130.12        23.72 o                         
  -9  -8   4        997.56        995.41        33.09 o                         
  -8  -8   4        284.10        329.25        22.50 o                         
  -7  -8   4        532.91        519.42        13.01 o                         
  -6  -8   4        599.21        564.09        18.66 o                         
  -5  -8   4        220.26        223.55         8.86 o                         
  -4  -8   4       1140.15       1091.09        23.49 o                         
  -3  -8   4        288.44        275.51         9.53 o                         
  -2  -8   4        419.76        417.51        11.78 o                         
  -1  -8   4       3427.45       3474.76        86.88 o                         
   0  -8   4       1618.06       1571.33        41.13 o                         
   1  -8   4       1988.83       2018.31        44.13 o                         
   2  -8   4       3188.86       3289.89        70.55 o                         
   3  -8   4       1626.40       1666.72        33.61 o                         
   4  -8   4        416.47        400.21        11.99 o                         
   5  -8   4       1774.63       1847.39        36.81 o                         
   6  -8   4        624.17        620.60        19.89 o                         
   7  -8   4        361.79        369.06        16.88 o                         
   8  -8   4         41.64         43.54         8.85 o                         
   9  -8   4          3.19         11.34        10.32 o                         
  10  -8   4        383.54        409.31        29.05 o                         
  11  -8   4         32.78         17.85        14.95 o                         
  12  -8   4        339.27        397.67        38.88 o                         
  13  -8   4         99.81        126.37        21.06 o                         
  14  -8   4        105.24        115.35        39.67 o                         
  15  -8   4         57.67         69.36        29.72 o                         
 -17  -7   4         61.23         41.12        52.03 o                         
 -16  -7   4          8.09          2.16        32.33 o                         
 -15  -7   4        138.33        148.74        32.38 o                         
 -14  -7   4         23.14          0.71        23.69 o                         
 -13  -7   4         26.26         -0.47        15.64 o                         
 -12  -7   4         64.69         56.73        14.71 o                         
 -11  -7   4         79.57         57.41        13.37 o                         
 -10  -7   4        154.63        139.88        12.19 o                         
  -9  -7   4         85.42         66.20         9.79 o                         
  -8  -7   4        207.30        214.13        15.11 o                         
  -7  -7   4        374.24        396.63        17.80 o                         
  -6  -7   4        176.83        202.85         7.47 o                         
  -5  -7   4         65.88         63.49         4.43 o                         
  -4  -7   4        239.14        218.21         8.64 o                         
  -3  -7   4        436.34        429.00        12.88 o                         
  -2  -7   4        256.18        256.22         9.98 o                         
  -1  -7   4       1877.66       1894.37        48.27 o                         
   0  -7   4         60.44         61.75         4.76 o                         
   1  -7   4        463.68        494.74        19.75 o                         
   2  -7   4        731.96        699.05        16.77 o                         
   3  -7   4        854.15        924.16        19.32 o                         
   4  -7   4         32.45         33.65         4.16 o                         
   5  -7   4        406.16        414.12        11.60 o                         
   6  -7   4       1217.27       1249.84        31.21 o                         
   7  -7   4        494.05        479.19        17.37 o                         
   8  -7   4         61.33         48.72         8.64 o                         
   9  -7   4        483.06        479.93        19.97 o                         
  10  -7   4        276.65        271.50        64.79 o                         
  11  -7   4        643.08        701.21        47.39 o                         
  12  -7   4         46.80         48.93        17.71 o                         
  13  -7   4          6.94          7.48        16.77 o                         
  14  -7   4          7.40         34.39        19.42 o                         
  15  -7   4         81.82         76.35        25.43 o                         
 -17  -6   4        301.25        340.89        47.35 o                         
 -16  -6   4         64.25         48.77        31.37 o                         
 -15  -6   4        637.41        739.65        61.44 o                         
 -14  -6   4         19.91         17.63        24.51 o                         
 -13  -6   4        772.57        863.04        40.30 o                         
 -12  -6   4        222.80        158.15        18.98 o                         
 -11  -6   4        356.43        382.02        20.95 o                         
 -10  -6   4       1239.57       1262.47        36.97 o                         
  -9  -6   4       1275.10       1302.83        36.89 o                         
  -8  -6   4        253.76        289.15        15.98 o                         
  -7  -6   4       5944.97       6132.73       147.18 o                         
  -6  -6   4       2068.35       2114.61        45.67 o                         
  -5  -6   4       6105.58       6060.38       143.21 o                         
  -4  -6   4       4827.60       5051.75       122.52 o                         
  -3  -6   4       4495.29       4711.16       110.79 o                         
  -2  -6   4       3936.64       4319.99        91.16 o                         
  -1  -6   4        508.11        476.87        11.04 o                         
   0  -6   4       6569.40       6672.21       155.44 o                         
   1  -6   4        156.07        152.60         9.09 o                         
   2  -6   4       2201.59       2135.61        40.18 o                         
   3  -6   4       1392.64       1379.54        28.48 o                         
   4  -6   4       2500.47       2381.73        46.00 o                         
   5  -6   4       3133.92       3276.90        61.39 o                         
   6  -6   4       1902.77       1949.20        46.05 o                         
   7  -6   4        948.24        947.46        24.79 o                         
   8  -6   4        353.48        380.69        16.54 o                         
   9  -6   4        461.21        484.90        19.11 o                         
  10  -6   4        714.58        703.97        24.75 o                         
  11  -6   4        854.09        880.12        40.54 o                         
  12  -6   4        353.57        364.78        26.61 o                         
  13  -6   4        154.57        128.95        16.14 o                         
  14  -6   4          9.75          7.62        18.72 o                         
  15  -6   4         69.82         87.50        21.95 o                         
  16  -6   4         42.05        -29.62        29.62 o                         
 -17  -5   4         78.60         59.04        32.93 o                         
 -16  -5   4        229.56        247.38        37.55 o                         
 -15  -5   4        158.19        176.98        31.46 o                         
 -14  -5   4        731.31        717.50        56.46 o                         
 -13  -5   4         76.43         87.03        16.27 o                         
 -12  -5   4        542.68        549.10        24.42 o                         
 -11  -5   4         76.75         66.77        10.35 o                         
 -10  -5   4        800.62        866.70        27.73 o                         
  -9  -5   4        533.66        553.91        20.35 o                         
  -8  -5   4        926.25        924.58        27.46 o                         
  -7  -5   4        485.43        465.80        16.63 o                         
  -6  -5   4       2253.56       2240.65        49.38 o                         
  -5  -5   4       1206.46       1230.55        26.28 o                         
  -4  -5   4         66.15         59.97         7.38 o                         
  -3  -5   4       4858.58       4697.52       110.93 o                         
  -2  -5   4       3964.55       4120.58        84.49 o                         
  -1  -5   4       6891.41       7174.64       131.90 o                         
   0  -5   4       2137.75       2451.45        50.92 o                         
   1  -5   4       3618.77       3986.55        94.52 o                         
   2  -5   4        225.29        204.70         7.59 o                         
   3  -5   4       1656.00       1464.56        31.97 o                         
   4  -5   4        225.16        213.03         9.02 o                         
   5  -5   4       1776.56       1757.51        36.05 o                         
   6  -5   4       1773.47       1795.48        40.68 o                         
   7  -5   4        920.97        920.64        25.31 o                         
   8  -5   4        333.31        348.67        15.57 o                         
   9  -5   4        639.37        637.96        21.34 o                         
  10  -5   4       1812.30       1809.37        50.53 o                         
  11  -5   4        144.92        165.82        17.63 o                         
  12  -5   4       1107.58       1162.01        38.51 o                         
  13  -5   4          3.81         -1.21        13.02 o                         
  14  -5   4        167.38        165.31        20.59 o                         
  15  -5   4         71.45         77.09        20.90 o                         
  16  -5   4        107.82        121.59        25.18 o                         
 -17  -4   4         76.27         52.97        33.09 o                         
 -16  -4   4        387.59        381.77        53.62 o                         
 -15  -4   4        693.46        685.97        58.54 o                         
 -14  -4   4        301.30        287.53        39.82 o                         
 -13  -4   4        933.58        997.47        35.83 o                         
 -12  -4   4        140.96        133.23        12.36 o                         
 -11  -4   4        385.03        379.31        19.63 o                         
 -10  -4   4        207.98        214.43        14.01 o                         
  -9  -4   4       1774.12       1780.93        48.27 o                         
  -8  -4   4       2746.92       2755.35        57.77 o                         
  -7  -4   4       2333.94       2240.28        48.33 o                         
  -6  -4   4       3889.42       3847.56        79.94 o                         
  -5  -4   4       2868.71       2860.36        61.51 o                         
  -4  -4   4       6927.50       7048.31       141.23 o                         
  -3  -4   4       2145.76       2398.37        69.95 o                         
  -2  -4   4        861.68        887.85        19.90 o                         
  -1  -4   4        775.00        899.04        20.41 o                         
   0  -4   4       4088.14       3867.08        74.41 o                         
   1  -4   4        790.45        765.33        16.58 o                         
   2  -4   4       2475.19       2331.56        51.94 o                         
   3  -4   4        979.69       1061.77        23.61 o                         
   4  -4   4       3381.20       3347.83        73.47 o                         
   5  -4   4        158.37        127.06        10.41 o                         
   6  -4   4        759.07        668.80        19.00 o                         
   7  -4   4        492.34        477.91        16.05 o                         
   8  -4   4        161.11        171.56        11.91 o                         
   9  -4   4        317.92        303.81        16.31 o                         
  10  -4   4        698.75        710.41        23.63 o                         
  11  -4   4        934.85       1008.86        29.23 o                         
  12  -4   4        836.48        849.87        27.49 o                         
  13  -4   4        606.55        636.05        29.32 o                         
  14  -4   4         51.16         31.16        14.74 o                         
  15  -4   4        116.88        120.91        20.75 o                         
  16  -4   4         81.33         53.15        21.28 o                         
 -18  -3   4         48.21         40.91        36.72 o                         
 -17  -3   4         23.60         -7.46        28.87 o                         
 -16  -3   4          5.23        -26.28        26.28 o                         
 -15  -3   4         19.09          3.91        23.33 o                         
 -14  -3   4        225.01        215.82        19.31 o                         
 -13  -3   4         81.09         81.76        11.80 o                         
 -12  -3   4         39.67         49.46        10.15 o                         
 -11  -3   4         88.99         85.32         9.92 o                         
 -10  -3   4        427.04        412.15        17.77 o                         
  -9  -3   4       2054.06       1988.52        53.13 o                         
  -8  -3   4       3889.76       3846.46        80.84 o                         
  -7  -3   4       1541.76       1641.41        34.88 o                         
  -6  -3   4        243.15        223.13         7.94 o                         
  -5  -3   4        722.79        820.14        19.05 o                         
  -4  -3   4        546.72        639.94        15.58 o                         
  -3  -3   4       3645.08       3716.70        90.95 o                         
  -2  -3   4       6550.65       6034.56       172.70 o                         
  -1  -3   4       2141.59       2049.80        50.11 o                         
   0  -3   4       2005.65       2008.18        37.83 o                         
   1  -3   4       3825.11       3926.12        65.41 o                         
   2  -3   4      26170.94      27654.40       822.33 o                         
   3  -3   4       1220.40       1083.70        23.80 o                         
   4  -3   4        307.51        291.94        10.17 o                         
   5  -3   4         89.64         59.69         7.79 o                         
   6  -3   4        948.38        934.48        23.30 o                         
   7  -3   4        463.96        437.00        20.42 o                         
   8  -3   4        679.11        688.78        20.83 o                         
   9  -3   4        598.21        576.86        18.81 o                         
  10  -3   4         51.78         46.57         7.69 o                         
  11  -3   4        351.18        368.51        16.51 o                         
  12  -3   4        321.64        309.01        18.14 o                         
  13  -3   4        106.86        103.22        11.85 o                         
  14  -3   4         39.28         35.92        13.96 o                         
  15  -3   4         96.73        100.91        16.85 o                         
  16  -3   4        127.71        127.01        30.71 o                         
 -18  -2   4          3.22         -3.93        34.27 o                         
 -17  -2   4         45.62         53.85        31.74 o                         
 -16  -2   4         35.80         17.54        25.17 o                         
 -15  -2   4         30.06         51.26        24.67 o                         
 -14  -2   4        163.71        179.44        17.98 o                         
 -13  -2   4        217.09        215.81        17.05 o                         
 -12  -2   4        134.38        129.12        11.01 o                         
 -11  -2   4        830.61        878.08        27.41 o                         
 -10  -2   4        154.60        153.91        15.51 o                         
  -9  -2   4        980.75        930.30        26.56 o                         
  -8  -2   4       3214.20       3228.76        67.56 o                         
  -7  -2   4       1643.59       1560.28        35.35 o                         
  -6  -2   4       2301.45       2134.30        45.99 o                         
  -5  -2   4       1286.57       1283.61        26.13 o                         
  -4  -2   4       2585.59       2758.21        58.73 o                         
  -3  -2   4        785.55        821.50        18.85 o                         
  -2  -2   4       7701.27       7247.54       214.50 o                         
  -1  -2   4      31520.05      32854.04      1115.58 o                         
   0  -2   4        452.45        423.89        10.64 o                         
   1  -2   4      10608.38      10784.15       183.08 o                         
   2  -2   4       6122.42       6093.55       110.27 o                         
   3  -2   4       2692.98       2940.18        64.04 o                         
   4  -2   4       5501.54       5581.64       131.60 o                         
   5  -2   4       1621.28       1624.72        41.15 o                         
   6  -2   4       2673.96       2718.77        68.56 o                         
   7  -2   4        373.57        372.05        13.61 o                         
   8  -2   4       4305.84       4305.52       106.48 o                         
   9  -2   4       2707.70       2609.95        51.31 o                         
  10  -2   4       1604.20       1662.23        34.69 o                         
  11  -2   4        875.96        833.73        23.21 o                         
  12  -2   4        503.50        491.15        20.61 o                         
  13  -2   4         86.38        134.98        11.66 o                         
  14  -2   4        372.53        376.72        43.41 o                         
  15  -2   4         24.86         44.00        15.02 o                         
  16  -2   4         97.23        106.34        35.99 o                         
 -18  -1   4         51.66         66.53        34.98 o                         
 -17  -1   4        131.25        113.75        31.53 o                         
 -16  -1   4         17.20         10.07        24.32 o                         
 -15  -1   4        507.72        538.95        51.43 o                         
 -14  -1   4        360.50        346.72        28.02 o                         
 -13  -1   4         21.45         13.27        10.04 o                         
 -12  -1   4         72.58         95.59        12.46 o                         
 -11  -1   4         47.02         47.68         8.39 o                         
 -10  -1   4         23.16         25.72         7.19 o                         
  -9  -1   4        571.69        534.10        15.48 o                         
  -8  -1   4       2480.06       2522.63        53.43 o                         
  -7  -1   4       2854.81       2990.64        64.00 o                         
  -6  -1   4       7150.95       7169.81       144.79 o                         
  -5  -1   4        954.82        952.47        23.53 o                         
  -4  -1   4        314.45        315.48         8.36 o                         
  -3  -1   4        995.66        978.45        21.14 o                         
  -2  -1   4       2189.48       2226.87        62.61 o                         
  -1  -1   4        950.04        975.95        24.50 o                         
   0  -1   4       5361.18       5278.96       110.90 o                         
   1  -1   4       2111.88       2018.21        50.31 o                         
   2  -1   4       2752.99       2712.20        47.51 o                         
   3  -1   4      12154.35      12037.13       223.90 o                         
   4  -1   4       3768.66       3759.05        78.22 o                         
   5  -1   4       1906.59       1996.00        46.86 o                         
   6  -1   4       1994.00       2103.01        45.58 o                         
   7  -1   4        418.37        435.46        13.30 o                         
   8  -1   4        186.79        186.84        10.11 o                         
   9  -1   4        175.43        156.91         9.35 o                         
  10  -1   4        377.97        371.19        13.87 o                         
  11  -1   4         86.03         74.23         7.96 o                         
  12  -1   4        207.28        197.69        14.04 o                         
  13  -1   4        118.61        108.97        10.76 o                         
  14  -1   4        336.26        364.25        23.55 o                         
  15  -1   4         66.33         79.01        17.71 o                         
  16  -1   4         77.81         62.08        23.80 o                         
  17  -1   4         92.46         60.37        51.50 o                         
 -18   0   4        373.25        385.99        47.10 o                         
 -17   0   4        719.11        703.52        65.67 o                         
 -16   0   4        296.58        364.34        50.05 o                         
 -15   0   4        916.65        945.83        62.99 o                         
 -14   0   4         61.79         61.64        12.92 o                         
 -13   0   4       3678.98       3608.32        91.37 o                         
 -12   0   4        242.82        224.60        17.27 o                         
 -11   0   4       3379.37       3453.92        86.22 o                         
 -10   0   4         94.63         86.61         6.67 o                         
  -9   0   4        145.97        119.74         7.58 o                         
  -8   0   4        682.74        651.88        16.88 o                         
  -7   0   4        901.59        854.44        20.28 o                         
  -6   0   4      12935.06      13105.07       268.76 o                         
  -5   0   4      11480.71      10826.47       222.03 o                         
  -4   0   4        170.35        149.58         6.71 o                         
  -3   0   4       1275.86       1212.26        25.78 o                         
  -1   0   4       4473.32       3989.36       124.93 o                         
   0   0   4      55254.17      63243.35      2598.37 o                         
   1   0   4        844.91        800.73        14.58 o                         
   2   0   4         19.90         19.12         2.51 o                         
   3   0   4       1720.57       1645.79        71.08 o                         
   4   0   4       4922.52       4843.99       100.81 o                         
   5   0   4       6301.51       6343.48       131.67 o                         
   6   0   4       4907.55       4517.13       109.56 o                         
   7   0   4       1010.68       1012.30        21.89 o                         
   8   0   4       3259.69       3231.13        62.15 o                         
   9   0   4        387.95        380.30        13.08 o                         
  10   0   4         37.08         25.31         6.21 o                         
  11   0   4        879.19        921.06        27.01 o                         
  12   0   4        204.71        196.24        13.13 o                         
  13   0   4        317.83        286.25        15.66 o                         
  14   0   4        380.22        426.68        23.73 o                         
  15   0   4        323.81        289.64        26.79 o                         
  16   0   4         51.03         56.07        25.01 o                         
  17   0   4        311.75        332.36        53.99 o                         
 -18   1   4         48.85         27.15        34.40 o                         
 -17   1   4        117.90         93.86        31.21 o                         
 -16   1   4          6.32         19.23        25.68 o                         
 -15   1   4        504.25        515.26        50.60 o                         
 -14   1   4        444.56        427.44        26.28 o                         
 -13   1   4         14.48         14.17         8.85 o                         
 -12   1   4         36.35         45.99        10.04 o                         
 -11   1   4         43.71         50.44         7.72 o                         
 -10   1   4         83.58         77.42         7.69 o                         
  -9   1   4        607.06        559.99        15.66 o                         
  -8   1   4       2485.50       2461.33        53.73 o                         
  -7   1   4       2922.80       3078.71        64.10 o                         
  -6   1   4       6765.89       6863.20       144.61 o                         
  -5   1   4        868.50        846.94        20.10 o                         
  -4   1   4        291.82        286.02         8.31 o                         
  -2   1   4       2056.62       2016.14       150.26 o                         
  -1   1   4       1257.51       1080.81        41.54 o                         
   0   1   4       5622.04       5530.12       111.14 o                         
   1   1   4       1832.09       1810.96        35.98 o                         
   2   1   4       3034.08       2888.71        70.34 o                         
   3   1   4      12598.62      12435.83       250.75 o                         
   4   1   4       3667.96       3681.03        90.47 o                         
   5   1   4       2156.35       2339.69        47.07 o                         
   6   1   4       2011.50       2071.60        52.55 o                         
   7   1   4        542.95        541.05        12.91 o                         
   8   1   4        198.52        195.10         9.28 o                         
   9   1   4        217.32        192.10         9.05 o                         
  10   1   4        325.67        333.93        12.95 o                         
  11   1   4         55.74         51.10         6.95 o                         
  12   1   4        176.44        146.23        11.09 o                         
  13   1   4        128.25        126.83         9.32 o                         
  14   1   4        303.17        284.50        17.65 o                         
  15   1   4         49.20         60.11        38.22 o                         
  16   1   4         83.68        109.84        24.03 o                         
  17   1   4         87.64         93.41        28.14 o                         
 -18   2   4          2.30        -31.19        31.19 o                         
 -17   2   4         33.43         57.57        30.49 o                         
 -16   2   4         41.04         10.36        26.03 o                         
 -15   2   4         43.66         39.02         9.19 o                         
 -14   2   4        175.27        175.54        18.26 o                         
 -13   2   4        190.92        181.76        15.28 o                         
 -12   2   4        125.26        124.36        10.79 o                         
 -11   2   4        788.27        803.14        25.99 o                         
 -10   2   4        173.13        180.17        10.29 o                         
  -9   2   4        994.46        945.41        23.16 o                         
  -8   2   4       3160.23       3144.36        67.57 o                         
  -7   2   4       1455.24       1392.07        32.57 o                         
  -6   2   4       2295.22       2179.61        46.03 o                         
  -5   2   4       1096.20       1084.09        26.01 o                         
  -4   2   4       2747.65       2896.44        67.84 o                         
  -3   2   4        865.89        903.94        21.76 o                         
  -2   2   4       7984.61       7540.55       214.79 o                         
  -1   2   4      30509.54      33041.73      1355.79 o                         
   0   2   4        552.25        511.93        15.79 o                         
   1   2   4      11114.14      11310.50       259.49 o                         
   2   2   4       5817.59       5856.57       110.10 o                         
   3   2   4       2946.76       3177.69        64.19 o                         
   4   2   4       5360.70       5390.08       113.47 o                         
   5   2   4       1540.85       1545.95        34.98 o                         
   6   2   4       2754.48       2774.29        68.78 o                         
   7   2   4        374.99        370.09        11.64 o                         
   8   2   4       4265.44       4293.44        90.59 o                         
   9   2   4       2638.14       2539.41        50.54 o                         
  10   2   4       1479.83       1526.23        33.44 o                         
  11   2   4        951.62        906.94        23.50 o                         
  12   2   4        444.28        428.52        16.00 o                         
  13   2   4         65.29         82.79         7.35 o                         
  14   2   4        396.92        378.44        35.20 o                         
  15   2   4         15.91         35.01        20.14 o                         
  16   2   4         97.68         50.40        23.46 o                         
  17   2   4        135.78        160.87        30.71 o                         
 -18   3   4         41.13         51.95        34.36 o                         
 -17   3   4         27.40         31.59        29.97 o                         
 -16   3   4          2.55        -15.93        24.47 o                         
 -15   3   4         25.64         37.38        24.31 o                         
 -14   3   4        202.72        174.10        26.50 o                         
 -13   3   4         72.83         72.13         7.96 o                         
 -12   3   4         23.34         27.31         7.73 o                         
 -11   3   4        104.37         97.60        14.34 o                         
 -10   3   4        397.76        372.00        13.57 o                         
  -9   3   4       2145.74       2079.92        45.15 o                         
  -8   3   4       3742.49       3804.81        80.61 o                         
  -7   3   4       1439.05       1501.04        39.90 o                         
  -6   3   4        194.72        178.41         8.87 o                         
  -5   3   4        712.61        824.20        21.70 o                         
  -4   3   4        592.03        688.58        17.74 o                         
  -3   3   4       3846.60       3903.13        91.03 o                         
  -2   3   4       6314.58       5956.30       174.48 o                         
  -1   3   4       2129.63       2068.68        61.44 o                         
   0   3   4       2263.42       2041.41       157.92 o                         
   1   3   4       3605.26       3768.76        79.93 o                         
   2   3   4      26821.86      28589.07      1163.71 o                         
   3   3   4       1123.40       1022.53        23.64 o                         
   4   3   4        385.61        361.14        10.25 o                         
   5   3   4         55.51         38.72         4.92 o                         
   6   3   4        925.30        920.02        22.32 o                         
   7   3   4        369.48        371.13        11.46 o                         
   8   3   4        733.74        716.99        18.04 o                         
   9   3   4        484.81        449.52        13.46 o                         
  10   3   4         39.58         44.28         6.69 o                         
  11   3   4        284.38        287.63        11.62 o                         
  12   3   4        293.59        256.92        28.33 o                         
  13   3   4        136.70        133.12        19.34 o                         
  14   3   4         34.56         30.85        19.53 o                         
  15   3   4        102.24        127.96        22.42 o                         
  16   3   4        115.33        147.30        36.95 o                         
 -17   4   4        107.52        134.54        33.26 o                         
 -16   4   4        369.97        450.63        50.67 o                         
 -15   4   4        735.20        715.29        55.96 o                         
 -14   4   4        310.01        337.94        40.42 o                         
 -13   4   4        891.53        897.46        57.63 o                         
 -12   4   4        137.47        109.99        19.25 o                         
 -11   4   4        442.65        453.23        25.37 o                         
 -10   4   4        206.09        174.26        22.05 o                         
  -9   4   4       1852.46       1867.22        48.45 o                         
  -8   4   4       2639.39       2611.35        66.18 o                         
  -7   4   4       2345.03       2251.28        55.48 o                         
  -6   4   4       3821.86       3777.54        91.98 o                         
  -5   4   4       2996.59       3010.94        70.85 o                         
  -4   4   4       6753.33       6602.86       296.10 o                         
  -3   4   4       2142.35       2294.43        69.91 o                         
  -1   4   4        860.43        966.04        41.52 o                         
   0   4   4       4494.60       4263.69        96.42 o                         
   1   4   4        667.20        628.31        18.71 o                         
   2   4   4       2808.50       2597.58        52.09 o                         
   3   4   4        946.12       1003.93        23.34 o                         
   4   4   4       3756.33       3645.62        73.61 o                         
   5   4   4        197.51        170.97         7.90 o                         
   6   4   4        871.35        712.13        30.19 o                         
   7   4   4        430.11        407.16        18.19 o                         
   8   4   4        201.68        198.80        21.91 o                         
   9   4   4        438.33        426.58        20.05 o                         
  10   4   4        724.02        730.72        28.18 o                         
  11   4   4       1018.00       1057.18        43.12 o                         
  12   4   4        862.00        859.25        69.83 o                         
  13   4   4        557.96        583.82        40.78 o                         
  14   4   4         70.09         16.91        17.69 o                         
  15   4   4        127.37        113.27        22.42 o                         
  16   4   4         84.26         54.10        24.78 o                         
 -17   5   4         61.52         92.03        31.88 o                         
 -16   5   4        231.06        151.42        29.90 o                         
 -15   5   4        142.91        132.23        27.04 o                         
 -14   5   4        690.23        719.02        52.20 o                         
 -13   5   4         82.09         75.56        20.31 o                         
 -12   5   4        549.10        485.77        39.90 o                         
 -11   5   4         72.54         59.03        15.99 o                         
 -10   5   4        762.62        781.73        46.32 o                         
  -9   5   4        472.03        473.92        24.08 o                         
  -8   5   4        908.16        894.67        33.08 o                         
  -7   5   4        404.04        385.40        19.05 o                         
  -6   5   4       2496.93       2424.26        70.59 o                         
  -5   5   4        989.08        991.96        36.93 o                         
  -3   5   4       4756.30       4528.75       136.03 o                         
  -2   5   4       3667.12       3792.66       169.29 o                         
  -1   5   4       6901.22       7111.24       295.61 o                         
   0   5   4       2114.92       2378.88        59.17 o                         
   1   5   4       3552.42       3875.80        81.56 o                         
   2   5   4        186.16        157.83         7.04 o                         
   3   5   4       1622.74       1426.19        31.85 o                         
   4   5   4        293.95        284.94         9.01 o                         
   5   5   4       1922.09       1924.69        40.24 o                         
   6   5   4       1770.96       1758.49        46.80 o                         
   7   5   4       1015.28       1018.01        29.40 o                         
   9   5   4        623.84        604.03        24.72 o                         
  10   5   4       1713.43       1722.58        61.52 o                         
  11   5   4        146.19        143.46        17.96 o                         
  12   5   4       1064.64       1120.06        49.05 o                         
  13   5   4          3.89          5.43        15.77 o                         
  14   5   4        110.78        126.18        20.80 o                         
  15   5   4         71.54         22.70        20.98 o                         
  16   5   4         85.57         64.98        23.60 o                         
 -17   6   4        318.62        318.76        39.82 o                         
 -16   6   4         45.20         27.21        26.39 o                         
 -15   6   4        604.62        632.30        54.27 o                         
 -14   6   4         28.57         23.56        20.82 o                         
 -13   6   4        814.74        857.29        54.08 o                         
 -12   6   4        214.90        165.26        21.70 o                         
 -11   6   4        374.22        430.17        34.02 o                         
 -10   6   4       1193.15       1207.31        61.76 o                         
  -9   6   4       1234.92       1267.82        44.64 o                         
  -8   6   4        261.21        294.48        18.51 o                         
  -7   6   4       5940.91       6003.79       179.81 o                         
  -6   6   4       2043.90       2072.49        65.13 o                         
  -5   6   4       5989.73       5767.72       174.76 o                         
  -4   6   4       4965.82       5177.51       150.46 o                         
  -3   6   4       4334.92       4453.77       135.78 o                         
  -2   6   4       4277.11       4575.77       183.39 o                         
  -1   6   4        522.17        482.66        26.99 o                         
   0   6   4       6695.29       6368.26       308.74 o                         
   1   6   4        174.96        184.20         8.10 o                         
   2   6   4       2074.55       1991.99        51.31 o                         
   3   6   4       1449.14       1454.21        35.93 o                         
   4   6   4       2508.96       2382.00        51.18 o                         
   5   6   4       3037.35       3141.95        68.30 o                         
   6   6   4       2108.52       2171.48        58.10 o                         
   7   6   4        867.17        853.58        28.22 o                         
   8   6   4        353.70        341.72        18.69 o                         
   9   6   4        381.30        407.87        21.51 o                         
  10   6   4        706.06        721.05        37.07 o                         
  11   6   4        821.81        845.50        53.41 o                         
  12   6   4        396.92        398.37        31.59 o                         
  13   6   4        142.94        111.94        18.33 o                         
  14   6   4          6.63          7.71        18.68 o                         
  15   6   4         83.87         62.00        21.51 o                         
  16   6   4         41.88         50.30        28.67 o                         
 -17   7   4         63.83         60.19        31.15 o                         
 -16   7   4          3.81          5.90        25.18 o                         
 -15   7   4        129.26        139.20        27.04 o                         
 -14   7   4         13.74         -6.39        23.07 o                         
 -13   7   4         34.02         37.84        19.12 o                         
 -12   7   4         85.37         54.53        17.67 o                         
 -11   7   4         83.46         72.85        16.41 o                         
 -10   7   4        141.53        117.25        17.26 o                         
  -9   7   4         71.34         47.45        13.32 o                         
  -8   7   4        164.84        161.97        15.06 o                         
  -7   7   4        420.03        446.32        21.32 o                         
  -6   7   4        153.14        170.11        13.60 o                         
  -5   7   4         84.40         76.47         8.38 o                         
  -4   7   4        205.86        187.94        13.45 o                         
  -3   7   4        505.09        488.61        28.78 o                         
  -2   7   4        232.43        225.51        19.68 o                         
  -1   7   4       2001.51       1974.77        58.88 o                         
   0   7   4         41.75         37.22         5.79 o                         
   1   7   4        420.73        474.43        15.42 o                         
   2   7   4        845.04        849.16        21.28 o                         
   3   7   4        773.33        818.21        23.92 o                         
   4   7   4         64.58         59.48         5.30 o                         
   5   7   4        341.81        333.59        18.90 o                         
   6   7   4       1255.69       1286.55        43.56 o                         
   7   7   4        400.78        372.35        19.05 o                         
   8   7   4         36.24         24.80         9.26 o                         
   9   7   4        460.79        440.33        26.57 o                         
  10   7   4        274.81        253.88        38.86 o                         
  11   7   4        639.82        636.02        49.31 o                         
  12   7   4         46.45         35.72        15.46 o                         
  13   7   4         13.37          1.01        30.37 o                         
  14   7   4          5.50         -6.41        17.53 o                         
  15   7   4         67.71         60.47        22.50 o                         
 -16   8   4         37.81         55.70        28.14 o                         
 -15   8   4        273.07        290.67        33.55 o                         
 -14   8   4         62.41         93.14        26.98 o                         
 -13   8   4         48.15         31.61        19.71 o                         
 -12   8   4         39.59         21.96        17.11 o                         
 -11   8   4        132.46        127.48        20.13 o                         
 -10   8   4         88.50        102.98        17.24 o                         
  -9   8   4        942.02        935.96        51.02 o                         
  -8   8   4        248.93        286.90        28.03 o                         
  -7   8   4        508.97        527.67        24.72 o                         
  -6   8   4        565.58        541.87        24.34 o                         
  -5   8   4        198.61        198.89        15.80 o                         
  -4   8   4       1236.96       1187.06        38.21 o                         
  -3   8   4        262.53        240.35        24.28 o                         
  -2   8   4        475.95        441.56        28.36 o                         
  -1   8   4       3425.78       3497.09       103.38 o                         
   0   8   4       1664.31       1604.93        49.06 o                         
   1   8   4       1956.52       1976.74        50.25 o                         
   2   8   4       3265.48       3322.97        80.59 o                         
   3   8   4       1636.47       1675.29        42.52 o                         
   4   8   4        428.69        420.83        19.03 o                         
   5   8   4       1726.33       1743.90        58.13 o                         
   6   8   4        661.61        647.96        26.75 o                         
   7   8   4        382.11        390.40        22.17 o                         
   8   8   4         78.74         65.72        11.45 o                         
   9   8   4          9.97          6.95        11.27 o                         
  10   8   4        353.98        400.48        29.50 o                         
  11   8   4         43.26         19.64        14.38 o                         
  12   8   4        363.76        404.68        32.03 o                         
  13   8   4        118.85        103.09        18.85 o                         
  14   8   4        117.18        128.46        21.48 o                         
  15   8   4         60.78         59.84        26.82 o                         
 -16   9   4        213.82        227.98        35.34 o                         
 -15   9   4         23.29         40.92        25.14 o                         
 -14   9   4        297.10        294.14        41.39 o                         
 -13   9   4         16.75         20.47        20.08 o                         
 -12   9   4        208.04        240.10        33.77 o                         
 -11   9   4         61.07         47.78        17.20 o                         
 -10   9   4        664.16        684.90        43.48 o                         
  -9   9   4        521.99        543.12        36.30 o                         
  -8   9   4        775.58        791.28        46.59 o                         
  -7   9   4        788.65        810.35        63.02 o                         
  -6   9   4       1889.66       1846.35        61.14 o                         
  -5   9   4        316.93        324.29        20.10 o                         
  -4   9   4        822.95        800.80        44.81 o                         
  -3   9   4       1637.18       1680.61        85.86 o                         
  -2   9   4        417.36        425.34        19.22 o                         
  -1   9   4       1917.91       1947.39        63.20 o                         
   0   9   4        391.38        380.36        16.20 o                         
   1   9   4       3727.76       3742.24       155.30 o                         
   2   9   4         89.29         83.88         9.29 o                         
   3   9   4       2471.91       2554.74        76.63 o                         
   4   9   4        116.52         99.96        21.23 o                         
   5   9   4        193.14        171.61        22.14 o                         
   6   9   4        456.79        470.43        22.72 o                         
   7   9   4         29.18         23.72        10.22 o                         
   8   9   4        675.48        703.46        32.11 o                         
   9   9   4        103.46         98.49        15.59 o                         
  10   9   4        487.45        481.01        40.53 o                         
  11   9   4          3.80        -10.19        14.23 o                         
  12   9   4        250.98        262.62        25.46 o                         
  13   9   4         15.33          8.58        17.05 o                         
  14   9   4        186.50        199.54        24.35 o                         
  15   9   4          6.55        -15.25        25.37 o                         
 -15  10   4        269.30        318.12        35.98 o                         
 -14  10   4         13.44         36.87        24.35 o                         
 -12  10   4        131.94        115.80        22.45 o                         
 -11  10   4        368.36        481.10        38.73 o                         
 -10  10   4        103.37        104.31        19.24 o                         
  -9  10   4       2022.90       2236.48        95.74 o                         
  -8  10   4        769.54        759.21        43.16 o                         
  -7  10   4       2048.43       2033.44        88.86 o                         
  -6  10   4        363.62        351.88        28.28 o                         
  -5  10   4       1279.59       1155.74        58.31 o                         
  -4  10   4       1207.68       1259.47        59.65 o                         
  -3  10   4        105.17         75.82        17.05 o                         
  -2  10   4        165.44        150.75        12.86 o                         
  -1  10   4        111.52        105.44        18.97 o                         
   0  10   4        360.03        351.42        28.97 o                         
   1  10   4         34.74         34.30        11.88 o                         
   2  10   4       1148.21       1117.70        56.59 o                         
   3  10   4        467.81        482.28        32.02 o                         
   4  10   4        769.08        790.48        28.70 o                         
   5  10   4       1160.90       1147.28        40.28 o                         
   6  10   4        146.44        129.89        22.67 o                         
   7  10   4        369.79        362.68        22.34 o                         
   8  10   4        712.30        743.19        33.59 o                         
   9  10   4        695.11        669.39        35.15 o                         
  10  10   4        518.07        558.34        31.80 o                         
  11  10   4        204.86        201.05        19.31 o                         
  12  10   4          4.29        -15.27        15.27 o                         
  13  10   4        293.97        333.99        33.98 o                         
  14  10   4          1.72         -8.10        21.28 o                         
 -14  11   4        322.78        353.80        46.86 o                         
 -13  11   4         45.88         65.03        24.60 o                         
 -12  11   4        180.43        163.58        25.38 o                         
 -11  11   4         12.50         -2.05        17.53 o                         
 -10  11   4        388.09        420.12        37.14 o                         
  -9  11   4        107.40        104.96        19.18 o                         
  -8  11   4       1376.39       1397.63        69.27 o                         
  -7  11   4          9.57         14.88        14.14 o                         
  -3  11   4       1221.60       1249.24        53.71 o                         
  -2  11   4        475.84        535.16        24.83 o                         
   3  11   4       1020.24       1029.80        59.16 o                         
   4  11   4        332.71        353.20        17.20 o                         
   5  11   4        299.66        297.84        18.31 o                         
   6  11   4        118.70        111.75        11.56 o                         
   7  11   4        145.01        143.35        19.51 o                         
   8  11   4        868.96        961.04        81.89 o                         
   9  11   4        708.62        748.64        35.24 o                         
  10  11   4        146.35        128.59        17.14 o                         
  11  11   4        179.54        161.84        18.88 o                         
  12  11   4        199.65        186.40        21.10 o                         
  13  11   4        113.44        110.27        21.80 o                         
 -13  12   4        127.18         94.65        26.17 o                         
 -12  12   4        138.71        139.54        26.24 o                         
 -11  12   4        122.74         92.47        22.50 o                         
 -10  12   4         66.24         40.77        19.52 o                         
  -9  12   4         51.22         40.17        18.09 o                         
  -8  12   4         77.91         70.86        18.15 o                         
  -3  12   4        225.27        216.48        12.91 o                         
   4  12   4        280.21        305.56        35.92 o                         
   5  12   4        793.82        832.07        31.95 o                         
   6  12   4         67.40         57.07        10.52 o                         
   7  12   4         68.28         53.56        13.49 o                         
   8  12   4         22.05         36.26        12.21 o                         
   9  12   4         23.44         33.24        13.15 o                         
  10  12   4        269.18        268.85        23.70 o                         
  11  12   4         78.60         87.04        20.58 o                         
  12  12   4        101.45         71.88        19.00 o                         
  13  12   4         64.31         52.28        35.09 o                         
 -12  13   4         88.80         59.92        26.27 o                         
 -11  13   4         14.34          6.43        24.85 o                         
 -10  13   4         71.17         64.35        21.76 o                         
  -9  13   4          0.59         -2.40        18.37 o                         
   6  13   4          6.47          7.29        10.82 o                         
   7  13   4        114.60        102.17        12.51 o                         
   8  13   4        484.92        558.38        29.70 o                         
   9  13   4        108.39        124.85        16.15 o                         
  10  13   4        137.89        130.29        17.55 o                         
  11  13   4        230.90        224.94        22.20 o                         
  12  13   4        118.43        125.14        36.60 o                         
 -12  14   4         21.39          3.35        25.04 o                         
 -11  14   4        173.20        184.97        24.25 o                         
   6  14   4        217.05        166.66        29.48 o                         
   7  14   4         89.37         98.99        11.84 o                         
   8  14   4          1.32         16.02        11.51 o                         
   9  14   4        170.48        165.10        17.34 o                         
  10  14   4         35.59         15.11        15.16 o                         
  11  14   4         31.81         14.43        33.14 o                         
 -11  15   4         75.59         45.89        23.61 o                         
 -10  15   4        145.04        141.73        21.04 o                         
  -9  15   4         63.69         57.47        15.47 o                         
  -8  15   4        565.43        614.72        35.36 o                         
  -7  15   4        108.18        105.85        11.45 o                         
   8  15   4        210.01        172.53        33.81 o                         
   9  15   4         90.34        100.66        22.27 o                         
  10  15   4        116.63        120.06        19.76 o                         
 -10  16   4         70.87         64.50        19.32 o                         
  -9  16   4        213.63        242.23        23.60 o                         
  -5 -18   5         58.16         45.75        21.55 o                         
  -4 -18   5        305.19        307.73        47.85 o                         
  -3 -18   5         60.02         61.40        16.52 o                         
  -2 -18   5        147.77        123.58        17.29 o                         
  -1 -18   5         11.47          2.04        18.34 o                         
   0 -18   5         97.19         80.11        28.40 o                         
   1 -18   5         13.34         -1.25        19.43 o                         
   2 -18   5         79.92         47.76        20.92 o                         
   3 -18   5         19.28         -6.15        21.23 o                         
   4 -18   5         81.11         65.72        24.93 o                         
  -7 -17   5        246.21        249.56        41.25 o                         
  -6 -17   5        269.15        357.04        42.95 o                         
  -5 -17   5        155.13        152.89        32.75 o                         
  -4 -17   5        195.78        212.88        17.41 o                         
  -3 -17   5        237.75        203.41        17.17 o                         
  -2 -17   5         37.75         45.06        14.31 o                         
  -1 -17   5         57.51         58.44        17.38 o                         
   0 -17   5         13.40        -15.69        15.69 o                         
   1 -17   5         39.69         24.66        17.74 o                         
   2 -17   5         10.71          6.03        17.62 o                         
   3 -17   5        158.38        135.27        29.55 o                         
   4 -17   5         53.26         50.52        38.18 o                         
   5 -17   5        339.95        328.89        48.32 o                         
   6 -17   5         91.96         65.52        23.92 o                         
  -9 -16   5         55.69         25.22        30.69 o                         
  -8 -16   5         31.67         56.46        29.55 o                         
  -7 -16   5        283.78        244.59        35.63 o                         
  -6 -16   5          1.22          4.31        25.90 o                         
  -5 -16   5        181.96        184.20        35.65 o                         
  -4 -16   5         29.18         28.81        16.23 o                         
  -3 -16   5        175.38        169.36        19.54 o                         
  -2 -16   5         39.59         58.57        25.35 o                         
  -1 -16   5         13.32         23.67        14.53 o                         
   0 -16   5        134.81        148.84        18.15 o                         
   1 -16   5         24.75         26.32        16.02 o                         
   2 -16   5          7.64          9.11        16.31 o                         
   3 -16   5         53.51         32.91        17.34 o                         
   4 -16   5        166.89        177.98        22.72 o                         
   5 -16   5         60.08         36.91        19.12 o                         
   6 -16   5        151.04        127.50        23.02 o                         
   7 -16   5         47.93         59.16        39.54 o                         
   8 -16   5        126.77        310.03        63.65 o                         
 -10 -15   5         27.89          1.50        30.09 o                         
  -9 -15   5         43.74          5.55        27.85 o                         
  -8 -15   5          7.91         12.51        26.98 o                         
  -7 -15   5         32.92         26.00        24.62 o                         
  -6 -15   5        134.37        129.85        15.76 o                         
  -5 -15   5         85.77         94.26        15.89 o                         
  -4 -15   5         50.18         52.46        12.32 o                         
  -3 -15   5         39.83         52.68        12.72 o                         
  -2 -15   5        152.88        162.48        16.57 o                         
  -1 -15   5        277.93        354.24        27.11 o                         
   0 -15   5        116.28        101.82        17.74 o                         
   1 -15   5         78.20         65.94        14.92 o                         
   2 -15   5        211.30        210.73        15.62 o                         
   3 -15   5         87.76         87.83        17.44 o                         
   4 -15   5        165.24        198.54        21.65 o                         
   5 -15   5         73.83         99.25        12.41 o                         
   6 -15   5        178.60        194.99        26.92 o                         
   7 -15   5        204.80        220.35        25.12 o                         
   8 -15   5         15.11         15.68        21.01 o                         
   9 -15   5        153.50        121.70        38.97 o                         
 -12 -14   5          7.12         39.20        35.91 o                         
 -11 -14   5        222.24        183.17        34.39 o                         
 -10 -14   5         36.71         12.62        25.84 o                         
  -9 -14   5         79.02        101.07        28.51 o                         
  -8 -14   5         36.61         47.10        27.28 o                         
  -7 -14   5         17.72         14.22        12.15 o                         
  -6 -14   5        202.35        204.58        17.98 o                         
  -5 -14   5        189.56        166.17        11.40 o                         
  -4 -14   5        299.89        269.33        16.02 o                         
  -3 -14   5        603.00        640.64        25.64 o                         
  -2 -14   5        438.40        384.68        18.67 o                         
  -1 -14   5        669.83        665.05        21.88 o                         
   0 -14   5        699.24        731.14        24.71 o                         
   1 -14   5        156.57        151.80        13.14 o                         
   2 -14   5        187.50        169.67        13.80 o                         
   3 -14   5        276.37        273.21        41.57 o                         
   4 -14   5        395.23        436.18        26.37 o                         
   5 -14   5        174.95        138.86        25.67 o                         
   6 -14   5         45.47         51.60         9.52 o                         
   7 -14   5          4.82         42.61        25.46 o                         
   8 -14   5         30.65         16.76        26.46 o                         
   9 -14   5         44.78         20.05        20.82 o                         
  10 -14   5         52.06         49.28        45.11 o                         
 -13 -13   5          8.99         20.13        36.02 o                         
 -12 -13   5        252.33        218.59        36.08 o                         
 -11 -13   5        108.18         73.20        28.06 o                         
 -10 -13   5        360.07        384.18        49.44 o                         
  -9 -13   5         28.46         43.38        26.19 o                         
  -8 -13   5        266.44        242.65        15.55 o                         
  -7 -13   5        169.90        151.69        10.74 o                         
  -6 -13   5        579.62        553.93        23.38 o                         
  -5 -13   5        341.19        337.53        16.45 o                         
  -4 -13   5        282.91        300.10        17.25 o                         
  -3 -13   5        296.83        294.47        17.99 o                         
  -2 -13   5        128.02        125.31        10.10 o                         
  -1 -13   5       1102.68       1153.00        27.41 o                         
   0 -13   5        100.68         96.11         8.81 o                         
   1 -13   5       1507.40       1599.14        35.53 o                         
   2 -13   5        199.04        207.91        14.85 o                         
   3 -13   5        649.45        668.88        30.23 o                         
   4 -13   5        496.49        466.22        25.12 o                         
   5 -13   5        623.33        630.07        29.60 o                         
   6 -13   5        464.98        472.86        17.13 o                         
   7 -13   5          3.91        -21.97        21.97 o                         
   8 -13   5        140.87        162.74        28.11 o                         
   9 -13   5         60.05         85.98        29.78 o                         
  10 -13   5         47.71         59.45        21.39 o                         
  11 -13   5         62.53         30.30        27.10 o                         
 -14 -12   5         15.63        -20.11        44.79 o                         
 -13 -12   5        259.64        263.52        41.09 o                         
 -12 -12   5         15.24         38.26        29.29 o                         
 -11 -12   5        493.19        564.57        54.96 o                         
 -10 -12   5        184.48        166.77        27.98 o                         
  -9 -12   5        110.23        123.63        12.81 o                         
  -8 -12   5         62.39         72.93        17.01 o                         
  -7 -12   5        574.10        598.12        15.88 o                         
  -6 -12   5        362.52        365.85        15.54 o                         
  -5 -12   5        383.23        368.34        15.62 o                         
  -4 -12   5         29.09         18.59         6.71 o                         
  -3 -12   5        333.64        298.84        14.21 o                         
  -2 -12   5       1565.46       1526.69        32.61 o                         
  -1 -12   5         41.61         29.17         6.21 o                         
   0 -12   5        687.96        707.87        17.99 o                         
   1 -12   5        225.02        251.64        13.62 o                         
   2 -12   5        502.96        531.12        17.64 o                         
   3 -12   5        181.17        192.48        11.91 o                         
   4 -12   5        336.34        288.91        19.72 o                         
   5 -12   5          3.15         -1.23         8.23 o                         
   6 -12   5        731.41        761.32        36.76 o                         
   7 -12   5        257.20        270.45        36.29 o                         
   8 -12   5        588.69        614.32        53.44 o                         
   9 -12   5        461.48        506.50        51.02 o                         
  10 -12   5        108.06        142.12        32.19 o                         
  11 -12   5        283.28        278.88        57.84 o                         
  12 -12   5        159.40        143.29        25.95 o                         
 -14 -11   5        131.05        138.59        35.82 o                         
 -13 -11   5        138.31        116.75        32.23 o                         
 -12 -11   5        231.41        208.54        32.14 o                         
 -11 -11   5         43.57         40.92        18.62 o                         
 -10 -11   5        184.23        199.91        16.18 o                         
  -9 -11   5        231.11        230.72        17.01 o                         
  -8 -11   5        593.04        592.97        25.07 o                         
  -7 -11   5         72.13         72.44         5.54 o                         
  -6 -11   5        846.91        854.51        19.82 o                         
  -5 -11   5       1256.93       1253.27        23.17 o                         
  -4 -11   5        514.61        527.25        15.94 o                         
  -3 -11   5       3307.93       3505.81        67.30 o                         
  -2 -11   5         39.45         54.99         7.60 o                         
  -1 -11   5        863.46        924.31        21.86 o                         
   0 -11   5        362.12        378.28        12.55 o                         
   1 -11   5       1196.73       1288.19        28.61 o                         
   2 -11   5        353.68        335.80        13.73 o                         
   3 -11   5        502.43        477.17        19.36 o                         
   4 -11   5         41.53         33.40        11.36 o                         
   5 -11   5        255.95        242.94        21.05 o                         
   6 -11   5          1.32         10.69         5.55 o                         
   7 -11   5        660.54        668.97        42.92 o                         
   8 -11   5        370.58        415.80        28.81 o                         
   9 -11   5        199.95        208.14        26.89 o                         
  10 -11   5        293.89        333.99        47.71 o                         
  11 -11   5        251.63        286.09        25.80 o                         
  12 -11   5        236.72        259.93        27.24 o                         
  13 -11   5        115.87        120.32        26.73 o                         
 -15 -10   5         32.27         -4.77        33.82 o                         
 -14 -10   5        194.31        202.33        36.24 o                         
 -13 -10   5         48.44         48.44        28.38 o                         
 -12 -10   5        139.84         93.92        26.21 o                         
 -11 -10   5         33.70         38.74        11.85 o                         
 -10 -10   5        496.11        527.24        30.77 o                         
  -9 -10   5        132.40        133.91        20.33 o                         
  -8 -10   5        148.75        176.74        15.76 o                         
  -7 -10   5         12.52         16.44         4.64 o                         
  -6 -10   5        560.02        554.59        14.37 o                         
  -5 -10   5        131.83        132.38         7.80 o                         
  -4 -10   5        719.73        752.44        18.57 o                         
  -3 -10   5        232.21        221.90        10.72 o                         
  -2 -10   5         56.83         70.02         6.19 o                         
  -1 -10   5          7.45          7.81         5.42 o                         
   0 -10   5        854.18        838.32        19.95 o                         
   1 -10   5       1023.11       1043.60        23.82 o                         
   2 -10   5       2651.06       2595.13        57.56 o                         
   3 -10   5       2408.08       2560.61        57.22 o                         
   4 -10   5        422.41        408.02        15.82 o                         
   5 -10   5         69.26         59.88         6.12 o                         
   6 -10   5         26.22         25.04         4.88 o                         
   7 -10   5         58.16         62.10        11.62 o                         
   8 -10   5        289.04        268.52        33.08 o                         
   9 -10   5          9.51          0.92        13.63 o                         
  10 -10   5        312.64        344.86        31.72 o                         
  11 -10   5        123.29        105.20        20.08 o                         
  12 -10   5        224.23        242.72        24.89 o                         
  13 -10   5         34.66         57.57        22.77 o                         
  14 -10   5        152.02        210.24        39.86 o                         
 -16  -9   5         38.62         23.03        42.06 o                         
 -15  -9   5        179.20        205.85        37.44 o                         
 -14  -9   5         79.48         72.50        29.64 o                         
 -13  -9   5         55.47         53.49        27.40 o                         
 -12  -9   5          6.75         12.70        17.48 o                         
 -11  -9   5        329.81        343.20        27.11 o                         
 -10  -9   5       1221.15       1350.83        67.28 o                         
  -9  -9   5          8.53         18.22        11.75 o                         
  -8  -9   5        542.28        513.44        22.27 o                         
  -7  -9   5        551.92        502.59        14.47 o                         
  -6  -9   5          9.52          3.56         4.62 o                         
  -5  -9   5       1033.69       1013.24        20.61 o                         
  -4  -9   5       1245.37       1300.57        27.16 o                         
  -3  -9   5       1192.88       1158.07        25.26 o                         
  -2  -9   5        650.99        641.48        18.04 o                         
  -1  -9   5        878.43        842.19        19.94 o                         
   0  -9   5        152.83        168.07        10.55 o                         
   1  -9   5       1434.28       1433.13        32.69 o                         
   2  -9   5       1008.24       1001.00        25.56 o                         
   3  -9   5       2079.36       2110.54        46.28 o                         
   4  -9   5        747.90        719.79        18.00 o                         
   5  -9   5         18.54         14.70         5.01 o                         
   6  -9   5        142.21        132.97         9.88 o                         
   7  -9   5        460.71        482.60        20.34 o                         
   8  -9   5        229.26        282.12        29.67 o                         
   9  -9   5        894.78        859.94        38.58 o                         
  10  -9   5        378.47        389.57        34.19 o                         
  11  -9   5        299.67        278.47        51.79 o                         
  12  -9   5        214.50        182.64        22.05 o                         
  13  -9   5        157.47        116.29        22.27 o                         
  14  -9   5         36.48         11.74        23.27 o                         
 -16  -8   5        189.08        173.73        38.77 o                         
 -15  -8   5        560.14        627.00        61.57 o                         
 -14  -8   5          9.84        -12.51        25.96 o                         
 -13  -8   5        305.05        319.03        30.82 o                         
 -12  -8   5         10.63         12.92        14.48 o                         
 -11  -8   5        644.48        689.95        34.49 o                         
 -10  -8   5         92.91        100.12        17.53 o                         
  -9  -8   5       1984.00       2097.73        56.28 o                         
  -8  -8   5       1097.40       1095.98        33.73 o                         
  -7  -8   5       3456.85       3428.69        66.33 o                         
  -6  -8   5       1738.91       1749.91        35.19 o                         
  -5  -8   5       1390.43       1433.04        29.26 o                         
  -4  -8   5       1876.55       2047.93        40.32 o                         
  -3  -8   5         56.58         47.02         4.75 o                         
  -2  -8   5       2094.19       2006.64        39.66 o                         
  -1  -8   5        486.63        510.23        15.09 o                         
   0  -8   5       3950.31       3840.72        71.75 o                         
   1  -8   5        117.70        134.11         8.46 o                         
   2  -8   5       5986.15       6176.79       127.68 o                         
   3  -8   5        950.19        910.95        19.89 o                         
   4  -8   5       2894.09       3026.87        58.63 o                         
   5  -8   5       1786.44       1681.49        34.23 o                         
   6  -8   5        355.76        360.06        16.22 o                         
   7  -8   5        129.07        108.25         9.61 o                         
   8  -8   5        328.63        317.53        19.38 o                         
   9  -8   5        109.25        128.17        16.13 o                         
  10  -8   5        297.48        329.97        27.96 o                         
  11  -8   5        218.10        229.21        17.36 o                         
  12  -8   5        174.73        215.67        22.35 o                         
  13  -8   5        110.16        108.77        21.81 o                         
  14  -8   5         25.36         39.28        21.66 o                         
  15  -8   5         59.48         58.29        33.57 o                         
 -17  -7   5        163.85        108.83        41.97 o                         
 -16  -7   5        184.78        217.18        38.01 o                         
 -15  -7   5        104.67         80.47        31.07 o                         
 -14  -7   5        120.06        144.20        30.01 o                         
 -13  -7   5         83.98         45.19        15.69 o                         
 -12  -7   5        493.08        477.95        28.92 o                         
 -11  -7   5         69.04         59.93        13.12 o                         
 -10  -7   5        553.78        578.68        23.68 o                         
  -9  -7   5         11.92         16.21         9.37 o                         
  -8  -7   5        525.39        586.04        22.81 o                         
  -7  -7   5       1164.78       1161.18        24.31 o                         
  -6  -7   5       1229.93       1315.59        30.96 o                         
  -5  -7   5       3259.30       3299.99        69.91 o                         
  -4  -7   5       2419.54       2460.89        59.38 o                         
  -3  -7   5        800.66        801.06        20.20 o                         
  -2  -7   5       1047.16       1075.90        24.99 o                         
  -1  -7   5       7093.31       7104.83       146.47 o                         
   0  -7   5       2351.74       2540.51        55.11 o                         
   1  -7   5      12362.22      12388.16       290.06 o                         
   2  -7   5        966.23        973.19        22.79 o                         
   3  -7   5        152.28        145.11         7.37 o                         
   4  -7   5        367.27        371.97        11.36 o                         
   5  -7   5         51.65         65.40         5.04 o                         
   6  -7   5       1062.71       1083.20        28.55 o                         
   7  -7   5        349.53        351.01        16.18 o                         
   8  -7   5         70.92         68.80         9.37 o                         
   9  -7   5         23.97         20.54         9.12 o                         
  10  -7   5        891.86        854.94        44.07 o                         
  11  -7   5         76.19         87.92        16.64 o                         
  12  -7   5        455.11        449.21        27.34 o                         
  13  -7   5         96.10        111.88        20.05 o                         
  14  -7   5        150.28        179.21        23.78 o                         
  15  -7   5         12.28        -20.00        22.20 o                         
 -17  -6   5         86.70         60.37        36.84 o                         
 -16  -6   5         85.76         86.07        33.74 o                         
 -15  -6   5        327.31        403.93        51.88 o                         
 -14  -6   5        212.60        195.94        30.56 o                         
 -13  -6   5        105.99        115.11        16.87 o                         
 -12  -6   5        290.29        314.33        25.41 o                         
 -11  -6   5        330.36        340.44        20.23 o                         
 -10  -6   5        420.10        419.65        22.34 o                         
  -9  -6   5        173.33        186.67        13.87 o                         
  -8  -6   5        903.20        898.53        26.63 o                         
  -7  -6   5       1530.84       1568.62        36.58 o                         
  -6  -6   5       2085.78       2143.28        55.76 o                         
  -5  -6   5        893.15        806.69        20.40 o                         
  -4  -6   5        458.67        459.29        14.77 o                         
  -3  -6   5       1264.52       1392.41        31.72 o                         
  -2  -6   5        781.26        778.64        18.91 o                         
  -1  -6   5         49.89         40.20         3.17 o                         
   0  -6   5       1835.69       1854.17        40.33 o                         
   1  -6   5       1626.27       1567.51        37.45 o                         
   2  -6   5       1723.38       1624.59        36.70 o                         
   3  -6   5        403.89        359.01        10.87 o                         
   4  -6   5        519.74        488.65        12.83 o                         
   5  -6   5       1591.10       1549.16        31.15 o                         
   6  -6   5        730.52        786.36        21.91 o                         
   7  -6   5         68.04         55.63         7.84 o                         
   8  -6   5        162.67        165.78        10.52 o                         
   9  -6   5        126.61        106.43        10.21 o                         
  10  -6   5        445.17        468.68        24.31 o                         
  11  -6   5        398.20        419.28        30.11 o                         
  12  -6   5       1141.05       1224.10        51.26 o                         
  13  -6   5        406.63        428.24        28.40 o                         
  14  -6   5         28.49         32.79        18.85 o                         
  15  -6   5         41.08         45.25        32.53 o                         
  16  -6   5        213.54        210.21        37.72 o                         
 -17  -5   5          7.15         19.61        32.61 o                         
 -16  -5   5         12.16         40.83        28.79 o                         
 -15  -5   5         16.81          4.74        25.23 o                         
 -14  -5   5         23.01          9.87        23.78 o                         
 -13  -5   5         44.73         38.97        14.97 o                         
 -12  -5   5        141.81        105.89        12.07 o                         
 -11  -5   5         62.25         60.18         9.98 o                         
 -10  -5   5        409.47        402.52        18.65 o                         
  -9  -5   5        752.18        759.14        32.25 o                         
  -8  -5   5        686.02        698.26        17.82 o                         
  -7  -5   5       1075.82       1072.43        25.99 o                         
  -6  -5   5       1024.79       1071.75        24.82 o                         
  -5  -5   5        145.27        128.43        23.97 o                         
  -4  -5   5       1487.22       1383.79        33.49 o                         
  -3  -5   5       4811.53       4913.83       101.50 o                         
  -2  -5   5        532.03        512.92        12.94 o                         
  -1  -5   5       4191.44       4119.35        76.38 o                         
   0  -5   5       4134.73       4218.90        77.81 o                         
   1  -5   5        156.64        126.16         7.22 o                         
   2  -5   5        822.68        790.17        19.53 o                         
   3  -5   5        448.79        498.37        13.51 o                         
   4  -5   5       2360.82       2334.93        52.41 o                         
   5  -5   5        757.55        756.13        16.54 o                         
   6  -5   5        676.37        638.44        18.76 o                         
   7  -5   5       1029.32       1018.13        25.60 o                         
   8  -5   5         30.71         27.00         7.74 o                         
   9  -5   5        455.74        424.97        18.47 o                         
  10  -5   5        349.29        323.07        16.15 o                         
  11  -5   5        926.58        946.15        29.09 o                         
  12  -5   5         37.57         41.97        13.02 o                         
  13  -5   5         39.65         23.24        18.43 o                         
  14  -5   5         23.00         31.62        18.77 o                         
  15  -5   5        124.24        110.48        37.69 o                         
  16  -5   5         11.59         16.75        26.18 o                         
 -18  -4   5          7.17         29.47        36.23 o                         
 -17  -4   5        150.71        120.77        35.25 o                         
 -16  -4   5         90.82         85.91        29.50 o                         
 -15  -4   5        497.37        526.22        51.73 o                         
 -14  -4   5         62.35         61.93        24.19 o                         
 -13  -4   5        668.17        699.12        28.28 o                         
 -12  -4   5        174.61        167.36        13.04 o                         
 -11  -4   5        888.82        911.11        28.71 o                         
 -10  -4   5        298.05        309.02        16.58 o                         
  -9  -4   5       4403.07       4412.28        93.71 o                         
  -8  -4   5       1538.72       1571.93        34.65 o                         
  -7  -4   5       3707.91       3338.74        70.44 o                         
  -6  -4   5         60.03         65.61         4.97 o                         
  -5  -4   5       1450.34       1449.44        36.06 o                         
  -4  -4   5       1816.34       1719.10        38.42 o                         
  -3  -4   5       1883.70       1882.45        45.97 o                         
  -2  -4   5       5894.56       5960.54       123.48 o                         
  -1  -4   5       5989.37       6047.88       125.39 o                         
   0  -4   5       4434.16       4344.74        99.90 o                         
   1  -4   5        541.31        547.55        10.75 o                         
   2  -4   5       6462.52       6440.55       114.13 o                         
   3  -4   5       8112.30       8390.81       169.32 o                         
   4  -4   5      10227.15      10204.65       206.99 o                         
   5  -4   5         94.51         82.62         7.30 o                         
   6  -4   5       4432.72       4458.54        93.90 o                         
   7  -4   5       1123.67       1172.31        27.83 o                         
   8  -4   5       1016.32       1038.69        30.08 o                         
   9  -4   5       1422.30       1466.20        32.50 o                         
  10  -4   5       1551.59       1521.83        34.89 o                         
  11  -4   5        298.03        272.18        20.97 o                         
  12  -4   5        220.29        218.79        14.82 o                         
  13  -4   5         23.49         31.93        13.55 o                         
  14  -4   5        159.71        177.13        23.09 o                         
  15  -4   5         48.06         45.26        19.66 o                         
  16  -4   5         51.91         22.76        22.90 o                         
 -18  -3   5         18.21         -0.37        34.18 o                         
 -17  -3   5        141.71        117.98        32.45 o                         
 -16  -3   5        225.35        264.15        35.60 o                         
 -15  -3   5        525.44        610.31        54.35 o                         
 -14  -3   5        965.39       1016.13        72.61 o                         
 -13  -3   5         41.26         28.85        16.86 o                         
 -12  -3   5        477.93        519.47        22.29 o                         
 -11  -3   5        139.89        127.66        10.59 o                         
 -10  -3   5        737.85        752.69        24.39 o                         
  -9  -3   5        192.90        195.15        10.08 o                         
  -8  -3   5       5093.33       5087.03       110.02 o                         
  -7  -3   5        147.14        153.40        10.25 o                         
  -6  -3   5        667.05        730.42        21.92 o                         
  -5  -3   5       1938.88       2090.62        81.39 o                         
  -4  -3   5        386.87        438.47        13.55 o                         
  -3  -3   5       3338.46       3184.82       165.54 o                         
  -2  -3   5        662.10        646.19        15.22 o                         
  -1  -3   5       6103.57       6064.03       123.59 o                         
   0  -3   5       7387.22       6933.55       127.34 o                         
   1  -3   5       7616.68       7542.07       127.61 o                         
   2  -3   5       1224.11       1159.47        23.88 o                         
   3  -3   5      18415.83      18773.38       342.59 o                         
   4  -3   5        661.83        631.30        14.28 o                         
   5  -3   5       2574.94       2529.87        76.29 o                         
   6  -3   5        358.50        380.63        14.59 o                         
   7  -3   5        529.42        508.85        14.85 o                         
   8  -3   5        833.63        821.01        20.39 o                         
   9  -3   5        233.49        255.69        12.96 o                         
  10  -3   5        663.89        665.99        19.12 o                         
  11  -3   5         16.22          7.72         8.66 o                         
  12  -3   5        346.11        354.36        19.08 o                         
  13  -3   5        304.23        296.09        19.09 o                         
  14  -3   5         41.87         43.02        14.39 o                         
  15  -3   5        144.08        146.07        21.32 o                         
  16  -3   5         22.52         40.51        33.97 o                         
 -18  -2   5        242.86        269.93        44.17 o                         
 -17  -2   5        598.55        637.08        64.26 o                         
 -16  -2   5         78.45         77.18        26.40 o                         
 -15  -2   5       1427.08       1638.05        87.27 o                         
 -14  -2   5        107.74         98.10        20.73 o                         
 -13  -2   5       1648.77       1755.32        49.62 o                         
 -12  -2   5          7.42          2.60         8.72 o                         
 -11  -2   5       1435.62       1523.54        42.11 o                         
 -10  -2   5        102.42         98.22         7.36 o                         
  -9  -2   5       1357.14       1238.23        29.68 o                         
  -8  -2   5       3301.54       3502.52        73.55 o                         
  -7  -2   5       5237.17       5254.15       111.47 o                         
  -6  -2   5       4783.39       5109.54       108.43 o                         
  -5  -2   5       1861.92       1883.58        48.72 o                         
  -4  -2   5        707.33        691.47        20.28 o                         
  -3  -2   5       8322.59       8529.99       252.26 o                         
  -2  -2   5      35289.02      36960.84      1098.70 o                         
  -1  -2   5      12585.06      12338.86       289.80 o                         
   0  -2   5        519.57        439.69         9.69 o                         
   1  -2   5       4395.03       4404.35        81.19 o                         
   2  -2   5       3019.13       3181.79        54.05 o                         
   3  -2   5        706.08        814.59        16.61 o                         
   4  -2   5       3209.95       3125.05        57.67 o                         
   5  -2   5         79.62         74.00         6.25 o                         
   6  -2   5        847.46        866.44        21.13 o                         
   7  -2   5        909.69        884.28        20.40 o                         
   8  -2   5        977.84        964.04        22.17 o                         
   9  -2   5       1360.86       1376.74        32.18 o                         
  10  -2   5        646.89        680.62        19.84 o                         
  11  -2   5       1360.41       1442.89        37.25 o                         
  12  -2   5        335.38        331.54        18.56 o                         
  13  -2   5        631.40        636.21        24.21 o                         
  14  -2   5        129.79        107.75        18.45 o                         
  15  -2   5        389.74        458.74        29.65 o                         
  16  -2   5         68.33         39.99        33.68 o                         
 -18  -1   5          5.54        -21.44        31.19 o                         
 -17  -1   5         81.27         17.51        28.09 o                         
 -16  -1   5        219.76        162.10        29.19 o                         
 -15  -1   5          7.09         18.19        22.17 o                         
 -14  -1   5         79.26         95.93        14.57 o                         
 -13  -1   5         48.45         41.64        10.52 o                         
 -12  -1   5        154.26        139.34        20.90 o                         
 -11  -1   5        440.67        456.14        19.24 o                         
 -10  -1   5       1192.81       1140.79        49.19 o                         
  -9  -1   5         77.67         68.74         6.47 o                         
  -8  -1   5       1755.92       1708.53        37.14 o                         
  -7  -1   5        738.21        754.81        18.09 o                         
  -6  -1   5       1994.39       1948.97        40.92 o                         
  -5  -1   5        329.42        326.25         9.33 o                         
  -4  -1   5        179.68        202.21         6.71 o                         
  -3  -1   5       6437.21       6104.87       144.80 o                         
  -2  -1   5      17079.91      13774.96       621.12 o                         
  -1  -1   5        696.41        784.18        20.34 o                         
   0  -1   5       1226.51       1192.30        23.99 o                         
   1  -1   5       6195.37       5790.23       103.73 o                         
   2  -1   5       2711.53       2756.31        49.17 o                         
   3  -1   5       2917.93       3033.73        55.34 o                         
   4  -1   5       5617.28       5504.72       133.12 o                         
   5  -1   5       1812.64       1860.24        40.74 o                         
   6  -1   5       2671.76       2789.74        59.47 o                         
   7  -1   5        625.65        626.27        15.16 o                         
   8  -1   5       1363.20       1326.94        28.73 o                         
   9  -1   5         97.54         93.28         7.59 o                         
  10  -1   5        511.01        543.66        17.20 o                         
  11  -1   5        545.86        564.54        19.57 o                         
  12  -1   5        361.95        343.75        17.54 o                         
  13  -1   5        166.86        176.98        12.23 o                         
  14  -1   5        250.16        270.98        20.09 o                         
  15  -1   5         30.91         37.31        13.96 o                         
  16  -1   5        128.91         79.17        31.90 o                         
 -18   0   5          2.94         -3.63        30.89 o                         
 -17   0   5         10.37          6.19        28.24 o                         
 -16   0   5          9.47         23.66        25.96 o                         
 -15   0   5          2.33         13.94        23.52 o                         
 -14   0   5        180.47        184.97        15.88 o                         
 -13   0   5        485.07        495.91        22.40 o                         
 -12   0   5        175.28        153.95        10.93 o                         
 -11   0   5         77.92         72.83         7.06 o                         
 -10   0   5          6.63          4.66         5.31 o                         
  -9   0   5        537.55        568.20        15.94 o                         
  -8   0   5         54.82         49.80         4.85 o                         
  -7   0   5       6298.91       6032.94       124.99 o                         
  -6   0   5        166.38        191.21         8.02 o                         
  -5   0   5      10130.08       9367.91       192.34 o                         
  -4   0   5         17.91         27.09         2.96 o                         
  -3   0   5       3910.99       3848.98        91.80 o                         
  -2   0   5       4733.12       4138.58       120.47 o                         
  -1   0   5        420.00        423.46        10.27 o                         
   0   0   5        739.97        820.02        18.29 o                         
   1   0   5        409.27        481.43        12.02 o                         
   2   0   5       4106.13       3724.24        63.28 o                         
   3   0   5       5074.25       5010.62        92.80 o                         
   4   0   5          4.48         21.07         4.41 o                         
   5   0   5       2504.65       2575.60        55.36 o                         
   6   0   5       1562.11       1301.79        30.32 o                         
   7   0   5        165.08        159.76         8.24 o                         
   8   0   5       5998.29       6110.11       114.59 o                         
   9   0   5        983.23       1033.56        23.87 o                         
  10   0   5       2360.28       2475.92        49.96 o                         
  11   0   5        214.63        233.49        12.84 o                         
  12   0   5        471.03        467.25        18.95 o                         
  13   0   5         17.15         29.14         9.01 o                         
  14   0   5        155.46        156.34        14.35 o                         
  15   0   5         19.42         -0.50        21.74 o                         
  16   0   5         58.02         67.58        35.25 o                         
 -18   1   5          8.85         44.09        33.08 o                         
 -17   1   5        108.28         47.01        30.82 o                         
 -16   1   5        192.92        164.63        28.87 o                         
 -15   1   5         15.57         56.16        24.47 o                         
 -14   1   5         67.68         74.99        21.40 o                         
 -13   1   5         53.68         65.04         9.90 o                         
 -12   1   5         95.49         82.35         9.02 o                         
 -11   1   5        464.53        469.10        15.71 o                         
 -10   1   5        984.69        982.48        25.63 o                         
  -9   1   5         95.17         80.94         5.90 o                         
  -8   1   5       1718.28       1655.33        37.10 o                         
  -7   1   5        696.44        726.45        18.06 o                         
  -6   1   5       1934.03       1863.06        40.89 o                         
  -5   1   5        310.23        304.75         9.35 o                         
  -4   1   5        159.28        193.67         7.60 o                         
  -3   1   5       6577.82       6142.51       265.91 o                         
  -2   1   5      16479.08      16490.43       618.77 o                         
  -1   1   5        754.00        838.06        20.42 o                         
   0   1   5       1397.98       1310.17        58.69 o                         
   1   1   5       5630.51       5420.20       115.95 o                         
   2   1   5       2987.38       3022.12        54.11 o                         
   3   1   5       2758.34       2819.51        61.85 o                         
   4   1   5       5736.88       5577.53       115.27 o                         
   5   1   5       1793.09       1825.61        40.49 o                         
   6   1   5       2623.93       2705.42        59.16 o                         
   7   1   5        519.17        505.83        14.27 o                         
   8   1   5       1378.23       1349.15        28.35 o                         
   9   1   5        124.26        121.07         8.21 o                         
  10   1   5        534.91        568.13        16.40 o                         
  11   1   5        491.08        501.99        17.90 o                         
  12   1   5        372.19        355.53        15.92 o                         
  13   1   5        210.14        221.94        15.65 o                         
  14   1   5        270.26        297.49        18.70 o                         
  15   1   5         12.21         12.03        21.61 o                         
  16   1   5        138.88        126.03        78.41 o                         
 -18   2   5        243.08        333.07        42.49 o                         
 -17   2   5        558.14        682.91        62.48 o                         
 -16   2   5         92.72        106.78        28.13 o                         
 -15   2   5       1425.64       1574.09        88.71 o                         
 -14   2   5        114.42         97.82        11.74 o                         
 -13   2   5       1661.08       1786.66        57.94 o                         
 -12   2   5          7.25          9.12         7.33 o                         
 -11   2   5       1473.28       1533.22        35.81 o                         
 -10   2   5        120.44        116.66         7.78 o                         
  -9   2   5       1309.88       1242.68        28.96 o                         
  -8   2   5       3312.41       3461.66        73.65 o                         
  -7   2   5       5436.40       5484.03       111.64 o                         
  -6   2   5       5047.25       5361.24       108.61 o                         
  -5   2   5       2092.30       2122.84        59.74 o                         
  -4   2   5        872.24        867.20        20.46 o                         
  -3   2   5       8639.22       8896.39       253.17 o                         
  -2   2   5      36511.19      39024.01      1561.86 o                         
  -1   2   5      12825.29      12218.78       429.91 o                         
   1   2   5       4334.35       4358.39        81.19 o                         
   2   2   5       3070.49       3149.47        61.22 o                         
   3   2   5        673.35        735.59        18.30 o                         
   4   2   5       2997.69       2915.86        74.76 o                         
   5   2   5         45.27         47.70        12.51 o                         
   6   2   5        731.60        747.89        20.35 o                         
   7   2   5        883.60        870.23        22.41 o                         
   8   2   5        919.51        912.15        21.22 o                         
   9   2   5       1608.99       1620.91        31.80 o                         
  10   2   5        683.73        698.75        18.30 o                         
  11   2   5       1453.88       1527.06        35.70 o                         
  12   2   5        348.16        320.66        15.15 o                         
  13   2   5        633.35        651.99        25.16 o                         
  14   2   5        121.04        101.69        24.03 o                         
  15   2   5        435.06        484.06        40.50 o                         
  16   2   5         59.59         53.23        25.08 o                         
 -18   3   5          9.02          2.94        31.36 o                         
 -17   3   5        131.66         97.44        30.22 o                         
 -16   3   5        188.10        165.10        29.31 o                         
 -15   3   5        536.33        470.21        56.22 o                         
 -14   3   5        968.99       1014.63        36.39 o                         
 -13   3   5         41.17         28.28        18.02 o                         
 -12   3   5        464.26        505.59        19.48 o                         
 -11   3   5        145.16        130.95         8.66 o                         
 -10   3   5        702.61        727.01        20.01 o                         
  -9   3   5        228.54        245.77        10.63 o                         
  -8   3   5       5355.20       5464.73       110.19 o                         
  -7   3   5        136.54        125.31         8.72 o                         
  -6   3   5        788.09        838.32        21.51 o                         
  -5   3   5       1657.63       1737.01        55.57 o                         
  -4   3   5        389.27        457.49        13.16 o                         
  -3   3   5       3411.34       3387.91        78.57 o                         
  -2   3   5        725.58        703.10        22.25 o                         
  -1   3   5       5946.13       5920.70       142.87 o                         
   0   3   5       7356.08       6904.55       164.38 o                         
   1   3   5       8128.41       7728.42       262.51 o                         
   2   3   5       1371.83       1273.51        50.72 o                         
   3   3   5      18361.22      18589.66       442.44 o                         
   4   3   5        604.58        575.17        15.83 o                         
   5   3   5       2485.22       2458.38        53.73 o                         
   6   3   5        462.59        467.42        19.03 o                         
   7   3   5        505.00        494.37        19.54 o                         
   8   3   5        836.76        832.99        22.01 o                         
   9   3   5        177.25        186.32         8.70 o                         
  10   3   5        578.04        557.65        16.49 o                         
  11   3   5          7.42         12.66         6.19 o                         
  12   3   5        303.77        304.06        11.52 o                         
  13   3   5        275.13        254.76        23.04 o                         
  14   3   5         58.08         46.68        19.81 o                         
  15   3   5        126.34        101.48        21.65 o                         
  16   3   5         20.23         21.89        24.41 o                         
 -18   4   5          4.05        -30.25        30.25 o                         
 -17   4   5        157.60        151.78        32.25 o                         
 -16   4   5         67.30         80.70        27.36 o                         
 -15   4   5        459.29        413.17        54.06 o                         
 -14   4   5         69.84         59.46        21.06 o                         
 -13   4   5        710.92        760.22        48.15 o                         
 -12   4   5        154.28        121.09        15.25 o                         
 -11   4   5        821.86        833.78        28.49 o                         
 -10   4   5        286.68        299.87        12.45 o                         
  -9   4   5       4443.01       4492.53       107.77 o                         
  -8   4   5       1485.00       1501.98        39.48 o                         
  -7   4   5       3705.45       3331.98        81.05 o                         
  -6   4   5         91.06         82.90         7.40 o                         
  -5   4   5       1345.00       1351.25        35.20 o                         
  -4   4   5       1963.02       1876.81        44.14 o                         
  -3   4   5       1907.26       1867.24        45.94 o                         
  -2   4   5       6153.72       6094.44       247.91 o                         
  -1   4   5       6145.91       6148.25       177.88 o                         
   0   4   5       4109.44       4129.10       125.51 o                         
   1   4   5        466.61        472.93        12.93 o                         
   2   4   5       5975.49       5825.37       136.76 o                         
   3   4   5       7761.84       7957.79       195.51 o                         
   4   4   5       9946.74       9879.54       206.73 o                         
   5   4   5         53.90         58.00         4.67 o                         
   6   4   5       4366.59       4394.36        93.20 o                         
   7   4   5        997.15       1023.57        22.68 o                         
   8   4   5        886.78        880.30        20.28 o                         
   9   4   5       1427.11       1469.65        42.64 o                         
  10   4   5       1605.39       1634.49        47.29 o                         
  11   4   5        307.94        306.18        26.95 o                         
  12   4   5        242.45        212.82        20.54 o                         
  13   4   5         19.68         17.62        18.19 o                         
  14   4   5        165.33        162.74        21.66 o                         
  15   4   5         60.30         84.69        22.02 o                         
  16   4   5         54.76         49.51        25.65 o                         
 -17   5   5          6.65        -26.69        26.69 o                         
 -16   5   5         10.19          0.50        24.26 o                         
 -15   5   5         12.02         18.72        23.23 o                         
 -14   5   5         21.74          6.45        19.53 o                         
 -13   5   5         36.40         24.57        18.56 o                         
 -12   5   5        143.18        156.57        20.21 o                         
 -11   5   5         47.36         49.87        15.28 o                         
 -10   5   5        406.10        375.78        22.13 o                         
  -9   5   5        855.92        835.52        31.08 o                         
  -8   5   5        660.56        653.15        26.84 o                         
  -7   5   5       1197.71       1207.78        37.95 o                         
  -6   5   5       1028.64       1080.46        35.64 o                         
  -5   5   5        109.32        125.63        10.41 o                         
  -4   5   5       1335.11       1200.04        41.00 o                         
  -3   5   5       4803.11       4782.12       203.94 o                         
  -2   5   5        422.79        394.88        26.64 o                         
  -1   5   5       4183.45       4046.36       171.39 o                         
   0   5   5       4093.40       4122.97       100.75 o                         
   1   5   5        144.26        114.85         6.56 o                         
   2   5   5        917.35        862.62        31.92 o                         
   3   5   5        448.79        486.99        13.38 o                         
   4   5   5       2530.89       2511.69        52.18 o                         
   5   5   5        655.19        652.71        17.95 o                         
   6   5   5        664.55        615.78        16.71 o                         
   7   5   5        873.32        853.30        28.90 o                         
   8   5   5         18.38         14.53         8.72 o                         
   9   5   5        432.52        392.02        21.11 o                         
  10   5   5        355.41        317.52        25.76 o                         
  11   5   5        941.55        981.86        42.30 o                         
  12   5   5         38.64         55.57        20.03 o                         
  13   5   5         48.49         53.30        17.52 o                         
  14   5   5         17.08          1.71        18.90 o                         
  15   5   5        145.32        162.04        24.10 o                         
  16   5   5          6.06        -12.22        24.86 o                         
 -17   6   5        107.52         55.61        30.69 o                         
 -16   6   5         89.73         96.65        27.86 o                         
 -15   6   5        372.21        427.39        46.52 o                         
 -14   6   5        210.40        221.81        27.36 o                         
 -13   6   5         94.40         83.53        20.81 o                         
 -12   6   5        291.99        304.96        32.59 o                         
 -11   6   5        343.55        386.13        31.87 o                         
 -10   6   5        365.84        356.91        22.66 o                         
  -9   6   5        247.26        255.83        18.46 o                         
  -8   6   5        812.50        797.22        31.78 o                         
  -7   6   5       1681.18       1775.44        53.08 o                         
  -6   6   5       2227.95       2305.43        68.27 o                         
  -5   6   5       1003.79        916.45        29.40 o                         
  -4   6   5        413.21        410.91        17.56 o                         
  -3   6   5       1433.78       1584.79        65.47 o                         
  -2   6   5        849.55        803.13        38.56 o                         
  -1   6   5         94.54         59.44        10.10 o                         
   0   6   5       1969.64       1857.58        49.41 o                         
   1   6   5       1468.79       1372.66        31.77 o                         
   2   6   5       1805.83       1724.65        36.52 o                         
   3   6   5        331.55        287.28        11.65 o                         
   4   6   5        525.76        491.72        17.15 o                         
   5   6   5       1583.18       1498.82        34.45 o
[truncated: 1,421,875 more chars]
